# Supplementary material for: Vaccinomics-based next-generation multi-epitope chimeric vaccine models prediction against Leishmania tropica - a hierarchical subtractive proteomics and immunoinformatics approach
Source: Front Immunol. 2023 Sep 15;14:1259612. doi: 10.3389/fimmu.2023.1259612 (PMC10540849; doi:10.3389/fimmu.2023.1259612)
Supplement: Supplementary File 1 — multi-fasta file containing non-paralogous proteins from L. tropica; [file DataSheet_1.zip]

Archive with 3 entries (3 files):
- Supplimentary files/Supplementary File 1.fasta
- Supplimentary files/Supplementary File 2.fasta
- Supplimentary files/Supplementary File 3.fasta
