# Supplementary material for: Vaccinomics-based next-generation multi-epitope chimeric vaccine models prediction against Leishmania tropica - a hierarchical subtractive proteomics and immunoinformatics approach
Source: Front Immunol. 2023 Sep 15;14:1259612. doi: 10.3389/fimmu.2023.1259612 (PMC10540849; doi:10.3389/fimmu.2023.1259612)
Supplement: Supplementary File 1 — multi-fasta file containing non-paralogous proteins from L. tropica; [file DataSheet_1.zip › Supplimentary files/Supplementary File 1.fasta]

>LTRL590_010005000.1-p1 | transcript=LTRL590_010005000.1 | gene=LTRL590_010005000 | organism=Leishmania_tropica_L590 | gene_product=Protein of unknown function (DUF2946), putative | transcript_product=Protein of unknown function (DUF2946), putative | location=LtrL590_01:2900-3901(-) | protein_length=333 | sequence_SO=chromosome | SO=protein_coding_gene | is_pseudo=false
MRCALVFVLVVAVLACFAPAMTHAYSTTYTARSAGSGAFAFDPLEIDFCKLQDAASHTAM
STSASIQEALQSAYQREGIRGNIPLGGMTEQAVCAGTQCEWRWYRGLFRTTRPLFLRGVN
YWGVNDDSTPVDRTTAVSGSYTNFETNYPRSWGNLSYWGKRLVVMQPSGKWVNTEVSTSF
TNFLCEYYVYADSDGVNRLVPTFPGGSAIPFVSSPGHTYTYCGKKVEVDSQSRWILPKCN
ETFPWWGSLVIAVVLYIILIALIISIWCCCCVRRRNKEEKRRRNIIGSQYDNQGAIPTQS
ELGLSRRNSFRGTSMYNSSDDSDSDADAYSSRE
>LTRL590_010005100.1-p1 | transcript=LTRL590_010005100.1 | gene=LTRL590_010005100 | organism=Leishmania_tropica_L590 | gene_product=Endonuclease/Exonuclease/phosphatase family, putative | transcript_product=Endonuclease/Exonuclease/phosphatase family, putative | location=LtrL590_01:4984-6645(-) | protein_length=553 | sequence_SO=chromosome | SO=protein_coding_gene | is_pseudo=false
MLRRCSVLLNDPPLVSGGPVLGLMRDTGTRTTIRPSIMDAQITQSALEVKMSSLLARELQ
AEKMEAEREPPLKRKWVKAPVSQLSTSLSRRDWFRLMSFNMMTDAWGPSHTTPVEAVRVR
VPEFTRNPECDDPNACCDYDPSIDKELPPFLTPEHRRKHLVELLRCYDPDIACLNEVKRT
FFNTELWRYVRFLGYGTLYQSSRGAQVRALRKGDNAAAPSNQGKIAEEEDIGNVLLFHKG
RFFPLMMPGRDIGQRFHFAHFVGMRDKVTNMTLYVACVQLTAGATAEAADVRLHEARQVL
TILDALGRNDADRSHQSHIVCGDLNNQADDEPCVELLRDRFFSTHDLVGGPRWTAWHYRD
DARAAAYDTYYTKNVEQAHRSDKAYKAEEEIQRFRRKDAGGYHGVFSKVRLVRDEIAARA
HNKQQQQLTTPKIAPEVATPPPADTVAVPAAAAPPPSPAPAPAPSDTAIRVDQLALLKES
RKAKGITYNTQDFIFYDPSTLALHQVLDVPEDEEVNEAQLFPNHKLPSHHLPLFIDISWI
DSFPDVAARTLKE
>LTRL590_010005200.1-p1 | transcript=LTRL590_010005200.1 | gene=LTRL590_010005200 | organism=Leishmania_tropica_L590 | gene_product=MCAK-like kinesin, putative | transcript_product=MCAK-like kinesin, putative | location=LtrL590_01:8275-10302(-) | protein_length=675 | sequence_SO=chromosome | SO=protein_coding_gene | is_pseudo=false
MMSAEPPSSQPYISDVLRRYQLERFQSSFASSMTIKDLLVLQPEDFNRYGVVEAMDILRL
RDAIEYIKANPLPASRSGSDVLDNDGDGDGDGDDSTPEGKEGCSTERRRQYTARGTTVLC
RSTDTAEEVKRKSRIIVAIRKRPLSAGEQTNGFTDIMDADNSGEIVLKEPKVKVDLRKYT
HVHRFFFDEVFDEACGNVDVYNRAARALIDTVFDGGCATCFAYGQTGSGKTHTMLGKGPE
PGLYALAAKDMFDRLTSDTRIVVSFYEIYSGKLFDLLNGRRPLRALEDDKGRVNIRGLTE
HCSTSVEDLMTIIDQGSGVRSCGSTGANDTSSRSHAILEIKLKAKRTSKQSGKFTFIDLA
GSERGADTVDCARQTRLEGAEINKSLLALKECIRFLDQNRKHVPFRGSKLTEVLRDSFIG
NCRTVMIGAVSPSNNNAEHTLNTLRYADRVKELKRNATERRTVCMPNDQEEAFFDTTESR
PPSRRTTTRLSTAAPLFSGSSTAAPARKSTLLSSRSVNTLSPSSQGKSTLVTPKPPSRDR
TPDMVCTKRPRDSDRSGEDEVVARPSGRPSFKRFESGAELVAAQRSRVIDQYNAYLETDM
NCIKEEYQVKYDAEQMNANTRSFVERARLLVSEKRRAMESFLTQLDELDKIAQQVASITA
FQQHLPPTQPSSSSF
>LTRL590_010005300.1-p1 | transcript=LTRL590_010005300.1 | gene=LTRL590_010005300 | organism=Leishmania_tropica_L590 | gene_product=hypothetical protein, conserved | transcript_product=hypothetical protein, conserved | location=LtrL590_01:11370-11930(-) | protein_length=186 | sequence_SO=chromosome | SO=protein_coding_gene | is_pseudo=false
MKRARSPSADSTVSASAPSAASLSSSAVFDRSPSSSSSLSAMEENEEPTARPLLSILEPV
LAQLKEGELFADALRRYSREKAAAFEALAQLHQEAMAQHEFVMMRMTREAILLRALEEAR
RTSTTLSHVWMMRWKAKPAVQHGPFADDAIQQWVRDGYFGKKEAELRDINGVGKSWRPAL
SVVHGP
>LTRL590_010005400.1-p1 | transcript=LTRL590_010005400.1 | gene=LTRL590_010005400 | organism=Leishmania_tropica_L590 | gene_product=carboxylase, putative | transcript_product=carboxylase, putative | location=LtrL590_01:14313-16310(-) | protein_length=665 | sequence_SO=chromosome | SO=protein_coding_gene | is_pseudo=false
MPPPIFDKVLVANRGEIACRVMATCQRLGIKTVAVYSTADEQAKHVKVADEGVCIGPPAS
VESYLCIDKIVDACKKTGAQAVHPGYGFLSENGEFQSALHKNNIIFVGPDAHSIEAMGDK
IESKRLAHSAGVTCIPGFIGEVKTHEDVLKFAREVGYPVMIKASGGGGGKGMRVAYNDSQ
CVEYYDMCKEEAKAAFNSDKMLVEKFIENPRHIEIQVIADRRGNTLYLPERECSIQRRNQ
KVIEEAPSVLLDAKTRKAMGEEAVAMARAVQYVSAGTVENVVNPQKQFYFLEMNTRLQVE
HPITEEITGVDLVEQMLRAAADLPLSITQDDIKINGHATECRVYAEDPMKNYFPSIGRLT
MYQEPTGPGVRCDSGIIEGSQISVYYDPLICKLSTWGKDRTACIERMEKALDEYVIRGLR
HNICLLRDVVTEPRYQSGNLTTNYLPEQYPNGFKKAELTAEETQLMYEVAACVHLKRERT
HYTQGIAPSERQFYVSVGARQEGEMPVYVQQLDDSHFEVAASKSGPFKKLEMAWKVSYPI
IRVNDGEKETVLQFWGTNEVTYGIQMKGTTFDVNVMSDLQSVLGHFVPVVETIVNTKQVL
SPMPGVIVAIKVQPGQTVVAGEELLTLEAMKMRNKIHAQADGKVKEIKVKLGATVGDSEV
LVDLE
>LTRL590_010005500.1-p1 | transcript=LTRL590_010005500.1 | gene=LTRL590_010005500 | organism=Leishmania_tropica_L590 | gene_product=hypothetical protein, conserved | transcript_product=hypothetical protein, conserved | location=LtrL590_01:17414-18151(-) | protein_length=245 | sequence_SO=chromosome | SO=protein_coding_gene | is_pseudo=false
MRRLPLFCRRPSGCCGATASGSGAVLVAVAAPSALVLAARGIATSGRVTNEDRRWWLVHL
ECAPDVTPGTFVAWLDGCGTHTAKKLIERNIWTIEQVAELDSDRVDELKYKEGCLKMDVV
WEHARTIITPLKQREVSGGVESQLQSRILELRKKRELERQRESLVKERAMVSDKREETLR
KLRESIAAKKAALRKKLDERHGEATPAAAESASTEAHRGTAEGAVEDEAVGNIVDRMSGG
KPPRA
>LTRL590_010005600.1-p1 | transcript=LTRL590_010005600.1 | gene=LTRL590_010005600 | organism=Leishmania_tropica_L590 | gene_product=BSD domain containing protein, putative | transcript_product=BSD domain containing protein, putative | location=LtrL590_01:19225-21033(-) | protein_length=602 | sequence_SO=chromosome | SO=protein_coding_gene | is_pseudo=false
MSAAEFVRNVDARTTIYRWEAAGLDELNRQNKLSSLPFWIPNSTTRHHQFRVVLLRGLVQ
TATPASDPFGVLVELIAPPPPAVRTANVPAALAAVPPPSSSGGFPGGCAVTCEVLPIDSA
TPTAAEEKQRERDDGTEPAQRKAITSTKMAVLDANNAQVSFPDFIPADVLHNTRYVRGAP
KSFTLQITIETGISVPLHQAATTAFSFFSSLTTSVGHLLGNTAQLYHEGRESISSAILAP
AASALAQPSALWNATTSSPSATAAYVATAPTKTAASTAATLPPWEQPPEEWRDRVAEWHS
LVSERLPGLGGTYRHGVEKTLSPDEVGLLAEVGLVEADLWALHSLFDFDRDVQEGLLASA
EVRAHRYRLVPARLKEATFWANYFWKVHCVGQCVTERQVAAVLVALCMPSRSVHANLSTP
VEALRHILDGEEAAAVVEDFVKRGEAAEPWCTVAAETARHCRNVLETASQRAGLAPNTRK
QVESTLSSLEKVLLWYGNALEGSTDPPALSVGADAGAAAAAAAATAASPAPPQVEEAQTQ
PRQQQQQQQREPSPTASPTAAVPPAVEAATPSPRDGTSGGLRSVSQVAFVKMPWEEEEDD
DV
>LTRL590_010005700.1-p1 | transcript=LTRL590_010005700.1 | gene=LTRL590_010005700 | organism=Leishmania_tropica_L590 | gene_product=hypothetical protein, conserved | transcript_product=hypothetical protein, conserved | location=LtrL590_01:21866-22579(-) | protein_length=237 | sequence_SO=chromosome | SO=protein_coding_gene | is_pseudo=false
MPDVSSTAVVAAPPAKERSGSSRGVLLPLAVAGAGLLCLWKAFQICSVPVHPRCVTVVYD
TRRKTVLCTSADCEMRRGSLPRVSHFNVSLYFGSALMYWSRTRLLVPPSSFFGVFTLPRS
VLEGPGESVNCAVEEVAVRDGSVNMMVTVFYTIPFDQVERYLAAVGPEPPNEVIGKAVAH
VARVRCAEQSAGILLSKTRREAFMGPYKDHLTSKLMSEAAVLVRDVAVESVVLLEGG
>LTRL590_010005800.1-p1 | transcript=LTRL590_010005800.1 | gene=LTRL590_010005800 | organism=Leishmania_tropica_L590 | gene_product=Thymidylate kinase, putative | transcript_product=Thymidylate kinase, putative | location=LtrL590_01:24119-24943(-) | protein_length=274 | sequence_SO=chromosome | SO=protein_coding_gene | is_pseudo=false
MTSIAALARTLHGGRNVYRSRLDCLKVLHAVEQSSPPPPWWTPDCSNFVRQAESLSTSAS
STATRKNPVVVVEGLDGTGKTLVTRTLAEKLSGVAVSTPPPQFAEIRNTFRGQEEAVARA
FYSAANYIAAEGILAASQSSVVVVDRWWCSTCAMALANGCLYDSLPPSGDAVYRWPEDLP
APDAGFLLCVDEAVRVARIRRRAPEDAEERRLSSQSEMRRVAMEAYRRTNMLTEVAAPSY
RVAVNSILRLLPESGVTHCAAPFTQAELDSIEPF
>LTRL590_010005900.1-p1 | transcript=LTRL590_010005900.1 | gene=LTRL590_010005900 | organism=Leishmania_tropica_L590 | gene_product=Glycosyl transferase family 11, putative | transcript_product=Glycosyl transferase family 11, putative | location=LtrL590_01:25678-26724(-) | protein_length=348 | sequence_SO=chromosome | SO=protein_coding_gene | is_pseudo=false
MRASARIRAAVAAATPSPSKARLTTNIVGGMGNQLFLVANLLATAHRTGIPAYLEAAPFS
SSAEGPRPTYWDTLFRDLGRHGVQMCASSPPLPVVTVPETRPVRKVQLDAQRSCVFHMIG
FFQSDAFFDDHPIMSSVIPRELWDSAREHLATYYGGESCHTVALHVRRGDYTRFTDIFEQ
LDVVEYYDAAVRQLLGGLLLQSPSLLRQQQSPVDSAQAPTAGSPPLLPLHLLVFCDEERF
GRTVVGYFRTKYKGAVMVSLVCAATEASAISARPTASSLSVPIMPRDVLELLMMSQCNDV
VMANSTFSWWGAYLNRVSLRRVIAPSRWFVKDPYPASNHLYCPGWILI
>LTRL590_010006000.1-p1 | transcript=LTRL590_010006000.1 | gene=LTRL590_010006000 | organism=Leishmania_tropica_L590 | gene_product=monothiol glutaredoxin, putative | transcript_product=monothiol glutaredoxin, putative | location=LtrL590_01:27751-28338(-) | protein_length=195 | sequence_SO=chromosome | SO=protein_coding_gene | is_pseudo=false
MLPFSYRVLGRGMSAVAGASSVALQHRALAGTTRSFSSSSPVWLAPAAPTKQAPPAMGGD
TDAEETHPDFQPRIVSSDLAQDEIAMIKKDIDDTIRDEDIVVFIKGVPEAPMCAFSKRMV
DVMEALGVEYTSFDVLAHPVVRSYVKEVSEWPTIPQLFVKGEFAGGVDIILKMAESGDLQ
MLLDQKGIKHRDTKP
>LTRL590_010006100.1-p1 | transcript=LTRL590_010006100.1 | gene=LTRL590_010006100 | organism=Leishmania_tropica_L590 | gene_product=hypothetical protein, conserved | transcript_product=hypothetical protein, conserved | location=LtrL590_01:29542-31515(-) | protein_length=657 | sequence_SO=chromosome | SO=protein_coding_gene | is_pseudo=false
MHFGPGPCSRHQRPQRENRYTVHYNVDGRAASSSTTTLLPLRHYGRARDISATLTAPVVE
YRRPQWTTPLGKPLWTLSSVPNPTAAETGVERRSGGRSGTPHAYCIPSPCPAAFTAARTL
SYLRGAAASAARATETTLRSSSNVMRQPFTSSYMEASPPSAAAAAQRDYEAAGRRVRGER
PGGATATAGRHSSGSSPPPRSTTSDRQSHRSRDIAQVRPGCTTSTERVRYRNGVTRKLID
LYDEVAELYDCRENMRNQVTQAMRIDPRYCKERHGEVRLACEPTPQQQSAVESVEIALEV
LHDAVHELVAAYLTQEEKRHLGIDTHLFQTSTEKATTYQYAPPPPKTRSSSSNAARRTRR
KTSAAATFPLPSTRHREVREGQEEGEAHENTAATAPTPAAPTLTAPVNTPAPQQQPLATT
TTNNKISNNVWDSSALAASAAFSSAAISLPASPVNLAQQSVVELSQLAAAPPQPMTSSSQ
PLCSSIVHVAAPEKHEDGSGTAVEQKPVAASHTEDTEIAEGTPERVVASAVSASTLSITW
PTDTGAGSTPHPPTGSQPPLATERLVKVPVSSPDAPIPIAKTPPAIPPGPTSEQAQAQKP
ALTSANPTQPPSHPPSQDAFAASCNDASAAKASESQAQTAVSRFKRFLIDSDSDSSW
>LTRL590_010006200.1-p1 | transcript=LTRL590_010006200.1 | gene=LTRL590_010006200 | organism=Leishmania_tropica_L590 | gene_product=hypothetical protein, conserved | transcript_product=hypothetical protein, conserved | location=LtrL590_01:32810-34012(-) | protein_length=400 | sequence_SO=chromosome | SO=protein_coding_gene | is_pseudo=false
MPARGSGVSRVVRAVARGDGDWADVPPSLRNVIVMALTQSSGEPLRSMQGGVGDVSYADG
AGQAPEHVNRASATPLLTEEAVQSSIETFEDAAWVREEAVRSYAEFHNNVESLHATMRAQ
LRPVWRTAMQLRPDILSDVRDEWCLRRRDSIPDGIPIPAAAAQHIALQETILSEVEDMLQ
VLRNTSVRFAAHFLSDEEKISMGANPAYLRAPDIDKEVVVSRSQSTSTSPQRALPASVMS
VSSSSGAVASAPIKPSASSAAAAAVHTPREGHGRCHQGSHAQHHHHYNGDEAGLVSSSSN
RYVCSGKSSCASRSAGEDPLLEELRKQYQLRIRELKAQSEAGASRRSEHGASQSAAAPPP
RRGNRARVAASRSSSLPSRASSASASVLTSSSSSSTVSRR
>LTRL590_010006300.1-p1 | transcript=LTRL590_010006300.1 | gene=LTRL590_010006300 | organism=Leishmania_tropica_L590 | gene_product=hypothetical protein, conserved | transcript_product=hypothetical protein, conserved | location=LtrL590_01:36150-36398(-) | protein_length=82 | sequence_SO=chromosome | SO=protein_coding_gene | is_pseudo=false
MKITVHVREKIIPLQCGDGTQQVVWLGNAAMIHYDAAFGKRFGPPVSIRKEGGVQCDFEA
RVCDVLEDGQHVFVTLESDRGQ
>LTRL590_010006400.1-p1 | transcript=LTRL590_010006400.1 | gene=LTRL590_010006400 | organism=Leishmania_tropica_L590 | gene_product=hypothetical protein, conserved | transcript_product=hypothetical protein, conserved | location=LtrL590_01:36980-37330(-) | protein_length=116 | sequence_SO=chromosome | SO=protein_coding_gene | is_pseudo=false
MALPGVSHYERVPTRTKIQFFWVSMLTMGFAYQFLKMTVLRVQPKREEQMYVHVRKVYGD
NIPEELLQRAKRQREAQDALTLTNMLRTPTPGQTSNALQNDLDPRALIKLKSWNGN
>LTRL590_010006500.1-p1 | transcript=LTRL590_010006500.1 | gene=LTRL590_010006500 | organism=Leishmania_tropica_L590 | gene_product=LSM domain containing protein, putative | transcript_product=LSM domain containing protein, putative | location=LtrL590_01:38225-38467(-) | protein_length=80 | sequence_SO=chromosome | SO=protein_coding_gene | is_pseudo=false
MSVGLESLLHRSVCCHLAHGEEYRGQLEALDGTFDVVLSQCTRSRAAPRQPAEPLVFLRG
ENIIYIGFDESSRGEDGTAA
>LTRL590_010006600.1-p1 | transcript=LTRL590_010006600.1 | gene=LTRL590_010006600 | organism=Leishmania_tropica_L590 | gene_product=hypothetical protein, conserved | transcript_product=hypothetical protein, conserved | location=LtrL590_01:40542-41921(-) | protein_length=459 | sequence_SO=chromosome | SO=protein_coding_gene | is_pseudo=false
MGGCCGVASEAGTASHNGTVSSTPLPPPSRRRGWRGSARSTTKNEKAALKRSSRLESASS
FLAKILPLKDRGDTDGAPLRGTVVDAVPSAAPLKFSDFATYAAPAHDRDLPFKATPQHGA
NGSSPDPLLPDLFYISASSSSSLLANGDVDDNAEGGIGACLDGEGQSSLVEVSQPTQSFA
GDVHTYSELDLTSEWEPPSFDRLGRRSERRGRSGTDRSRLRQLIIREAEVRASLRAMYTY
QHRRFSLHLAKEHFIAVHIRMRQEYESEWAVQRICWIVAVESVMREALAREWWAERAALV
RRVGSLRTPPPPPPLPSACDDARLGITAIHALRREDSLPYVSNLYTAAELTPSEEAAEGD
LWNMCIPPMRASPSIALFFPPLQQQQLSVLGGSRSASAGVSRVLRSAPRVSAPHASSCVS
SPASALYSPEPTKRVAAAQQAQKGRLVRGRSMAVTEAFL
>LTRL590_010006700.1-p1 | transcript=LTRL590_010006700.1 | gene=LTRL590_010006700 | organism=Leishmania_tropica_L590 | gene_product=cyclophilin 12, putative | transcript_product=cyclophilin 12, putative | location=LtrL590_01:43709-44719(-) | protein_length=336 | sequence_SO=chromosome | SO=protein_coding_gene | is_pseudo=false
MKGVTSFTVYGLVTAADFQRCAEAAAYVSDKYPESYAVIVKLELPRDFAERRAAWASAGR
LPSQQQQQPADAPFGERGGSATTASTAAAEPAAVLVEQHGNDSEPQRLLTAETFLHNIAT
HTDYKPDATEDYYTAQGKRAWRAFLASRGRQYCWMDVSVDDVAVGRVWFELYAGVAPLTC
KNFCELCRGTTVTMGDTVAHSSVFDPPPAQHIGYKGTTFFRTLKDAWVMGGDVTGAHSGN
GGYSCYGRCFPDETYAVPHDAAGILGMCNDGPHTNSSAFYITLRPMSWMNGKYVAFGRVM
DGMHVVDAIHAVEVRHNQAPKASIVITDCEVLDTSV
>LTRL590_010006800.1-p1 | transcript=LTRL590_010006800.1 | gene=LTRL590_010006800 | organism=Leishmania_tropica_L590 | gene_product=CLC-type chloride channel, putative | transcript_product=CLC-type chloride channel, putative | location=LtrL590_01:47820-50138(-) | protein_length=772 | sequence_SO=chromosome | SO=protein_coding_gene | is_pseudo=false
MHSSLPMAEQTVRAGGGGGGGAGSGADDGITNLVVNVSEADWATIDCISSHTEAAERAAM
WRRHSATAAASSSYGDTWSVYSPEGEAFFAAMACGIVLGCLGVFSDACAHWVSAFRSGIC
ANFFWLGRSMCCVDSRECGEYYSWGEFFLGRDNHVVAFVDFVMYVSFSTMAAVTAAYLCK
TYAPYASGGGIAEVKTIVSGHHVKRYLGGWTLITKVVGMCFSTGSGLTVGKEGPFVHIGA
CVGGIISGALPSYQQEAKERELITAGAGGGMAVAFGAPVGGVIFALEDVSTSYNFKALMA
ALICGVTAVLLQSRVDLWHTGRIVQFSVNYQHNWHFFELPMFAAIGCFGGFMGSTFSVVN
LHVGRWRKKHLRQWRIVEVAVVAAVTGVVNFLTPYGSGSMLELLGDCFQDCTPNGTIEMC
EDGDMRAFFSLLVTATAKFAMFAYTVGTFLPAGILVPSLTIGALYGRAFGMTFRALQETY
ASSYIFTECYDQDLCVIPGVYAIVGAAAMLTGVTHMTICLAIIMFELTGSLEYMVPVIVG
ILCAKAAGEAVGVKGTYEIGIEENKLPYLDPKKEFYLDFVAKNVCGNKQFTVLTAYGLQV
RDINELVTKMNVTGFPVVESPSDMTLLGYAPAKKIVRALQVAAARNSDMNLNTHIRFKTT
PSHSRDATFLEVDLTDILESCLLQVEPECSVKKLLYLFKSLGTHHIFVCRYSKFEGFISK
KDFINFMRVKEREENMEDDELERERRERVRQGRHHEAATAAVDVAPVAARYN
>LTRL590_010006900.1-p1 | transcript=LTRL590_010006900.1 | gene=LTRL590_010006900 | organism=Leishmania_tropica_L590 | gene_product=hypothetical protein, conserved | transcript_product=hypothetical protein, conserved | location=LtrL590_01:51568-52158(-) | protein_length=196 | sequence_SO=chromosome | SO=protein_coding_gene | is_pseudo=false
MYNGVEAAAVKGTGLSGYVQRSRVNVLATGRVPAEEGAAAMEGGASINPLEQRRAQGENR
EMAARLESHRALREVRLRVMLYREEREAAGVDPATIDRECGELYDSLLVAAKRRLKAQQK
AENAKTAAKFAAAFGVKATAAATTSGGGAGSGSAFDRSVQEVEKHRTEEERRRHQEAQLV
EHLKRMRREGGDAAAQ
>LTRL590_010007000.1-p1 | transcript=LTRL590_010007000.1 | gene=LTRL590_010007000 | organism=Leishmania_tropica_L590 | gene_product=Low molecular weight phosphotyrosine protein phosphatase, putative | transcript_product=Low molecular weight phosphotyrosine protein phosphatase, putative | location=LtrL590_01:52836-53729(-) | protein_length=297 | sequence_SO=chromosome | SO=protein_coding_gene | is_pseudo=false
MPLPSLSVLRTPACSPTDTGLQEHNHSKHRRMSSCRGIVVAGVTNQARTQMAEAFLRAFT
GGRVFVCSGGVHHLGTVHPLAVATMAEMGIDVGRQSSSSLAGVRRQRDTYDVYVSVDAPY
TERTSDRYQRRYTDTQAAQQSSMGAAGLSAPCASSTSGFCDPLLASATPAHWTVSQDTAD
GRQSWTLWSPRNPAIYHERSTRKLQDHLYEGEPLFMRVRPHELRKACRVQRRWEVPELTQ
RFALETEAEQKARFVQARDLLGSLALALVRDLEREYGETMLDEATVAAYEKVAATEC
>LTRL590_010007100.1-p1 | transcript=LTRL590_010007100.1 | gene=LTRL590_010007100 | organism=Leishmania_tropica_L590 | gene_product=UBA/TS-N domain/CUE domain/Domain of unknown function (DUF1771)/Smr domain containing protein, putative | transcript_product=UBA/TS-N domain/CUE domain/Domain of unknown function (DUF1771)/Smr domain containing protein, putative | location=LtrL590_01:54595-57288(-) | protein_length=897 | sequence_SO=chromosome | SO=protein_coding_gene | is_pseudo=false
MKRGGSSQQDNVARLTARGFGKAKATQALKDAGNNVEVALRILERQRDQQQQQQLLRARG
IDGACTSTNTASAAIPSLNRTKPPPTSTLFASSSPAAEAMRRQRERLHPCVVQFGSCQYG
QYCVLKDLPGDVCVQHFQGSCVYGSDCRHRHTIEGVDVRDYVWGASKDGDAEPVLRNGDS
MYRVRAVDGMGSKVQVAEPIGGQANTHARDDDGECDGGDVAHRRPAAPPLLASDFNRIRG
SVPSHTEPMLSSPPYAFQGEVVEAEGSEEGDAAGCGATKSDPAEVLVPHPTPFRDLVKGS
AGAAQPPPPQRPLPSSSTPTSPPATATAHRARARHPCIAQYGSCKFGDACVHADRDAGVC
VHFLNRRCRYSADECRYRHETEAEYHTALLARTGLPASTADAMGERKESRYTDRSRSRLQ
GGPSRNATAPGLGEDTSSDAQAPPLALPSVEDLAALPEALGPVDHAVAAHHGDGDHLSGA
SEMQVFLGLLEVFPNVEPAVVLQALRVSGGDPIRASDVIAHVGAVPTTAEVNDVAAALAL
AAAEEAAEREAAVDDAAAAVALERHNALLTLISLFPGVDPVAVEAVLSQHHGAFADAYNV
LLCAQENVARSAMWSGSTAAMTPADQLRVEKLCVMFPGLDADVVRSAYCAADRQWSRATV
ALNALTQELLSLDSVQAAPAKSAAAATVEWRPPHPATATTAVAGDDGSGAGGVQKTREET
GAEVYSAYRAAENEILELGDWRRVRERAYLMNTQRLRVLGQATAAFSSGDGRTARVLSSE
GRRLGLEYNRLNRLAMLALEQERLRTDATSTLDLHGFHSTEVHDVLVRRVRVCQRHRIGH
LRIVTGQGKHSRHGHQSLYPTVMEDIRTDAFLSAVVKVKSIKAGYIDVTVRLPTTES
>LTRL590_010007200.1-p1 | transcript=LTRL590_010007200.1 | gene=LTRL590_010007200 | organism=Leishmania_tropica_L590 | gene_product=hypothetical protein, conserved | transcript_product=hypothetical protein, conserved | location=LtrL590_01:65403-65819(-) | protein_length=138 | sequence_SO=chromosome | SO=protein_coding_gene | is_pseudo=false
MYRTAPQILFQFVGGLSITQYTYPILYDAFTGEKTGAHATTITTSSSSGSFSGLWGSLKW
SFQAPPVDRSLTDDIEELLRTHHWLASAVLSLTVVSGGAPALLGSGLSMYCNGGPEGKAR
YSLLKQRLRNFSENGHHA
>LTRL590_010007300.1-p1 | transcript=LTRL590_010007300.1 | gene=LTRL590_010007300 | organism=Leishmania_tropica_L590 | gene_product=DNA excision/repair protein SNF2, putative | transcript_product=DNA excision/repair protein SNF2, putative | location=LtrL590_01:66560-69328(-) | protein_length=922 | sequence_SO=chromosome | SO=protein_coding_gene | is_pseudo=false
MEHDDLLDDLLSWTPSAPRGNVAKSSSYITTPATTSSSSTSPHVVSLQPRAGSLQETCVN
TAAATAKAGNVSASHCHRNASDADDEQSARCTASASAETSPPPPPTSGPPFSLPPDVDAR
LYPHQRAGVQWLYSRHCKSRACLLADEMGLGKTVQVAAFLGQLYARQMVKTTILVVPPTL
VSIWTAAFAEWGGASLTRVVEVIHNEPRKKRQARWRKLRYGLPCVLLTTYGVLRQDAADM
SVTLVDYVVLDEAHLIKDPNTCVFKSALTLAARHKIALTGTPLMNTFDDMWSVFRFLDGS
ILDMDKSNFNAVSATLLRGNERDASAAQREAASSELAKLQAAIRPFMLRREKKDIAAQVL
SSRKEDVVVWVRLTDVQRQLYAAFLDSKEVASAREGAADVDLTEGTADEDGVGMEKSRLG
GGGSSAAAVVPTNPLLLLTMLSQICSHPWLSLLDEAFAAALARNPYKAPVAEMGDIFSGA
KLWVALQLLLRCVSEQRKTLVFSRSRRILRLLSFLLQEWRLTHTQVDGDTPSERRCAEVE
RFNNDAGVWVCLLTTQVGGVGLTFNAASAVVLLDPSWNPSADAQAVDRVHRIGQRRDVVV
FRLVTCGTVEEKVYRNQIFKRMAALQSMKGGGGSSGGEGRRPPTADAGGELYRYFTRLQL
RNMFAMDDGEERSTAGQLELLHPGRVRAQLREELRRIDGVYDVSDNACVLTEPVDADAAG
RDEAQLAHSPSASPERTWRAGSVSPPPSQASLSQQALARVRSRSDGAGGDDDAPRRRRVD
VEDTLATVHVATEGCGASANPGEAFDVAARMTMPATSPVAVLRDTQHLSNSPSPSLLPAS
RATTTAPLSRLEGCASASLAAPRPTEVTAGDDAEMVPSPLSLLGDSLEHADDAVLWAAAA
VARGRASDGCSSADFASCRSSF
>LTRL590_010007400.1-p1 | transcript=LTRL590_010007400.1 | gene=LTRL590_010007400 | organism=Leishmania_tropica_L590 | gene_product=Right handed beta helix region containing protein, putative | transcript_product=Right handed beta helix region containing protein, putative | location=LtrL590_01:70115-72586(-) | protein_length=823 | sequence_SO=chromosome | SO=protein_coding_gene | is_pseudo=false
MDVREELVQLYRTYNPRRLNDIEEIAERFKGREHAMMTALRAKYARHGASTDSSFAGGSS
ASWAEALPRQTVSQTSEAAAAAPAAVDKTDSSTPAPAPSLFRTADVPCAESASGDAAPAA
AFRALITPSCTGRPATEHTTTATAAAASAARHQRHREMVQLIDQLRSVDVGRLADRMAML
SASAPPPASRTPRLPWRQGREASALEVDNNRNDGRYNNNNRELAELLRHAAVFLNFFSQC
ASRFLLLAEEEEHLADAALTTSEGASSSWAPPQSQERQAAVEVPQRPPHHGDHTTRGRHD
SAEQMRRGAGGPPNGSGSHGHDRWCGGGSHGGHAERAARGIDTSDSSSKTHMGHPATIAS
APVHCAASSPTPPAAAAAPVHSRDVDHADATVSSHHRRSSCVRGIRQLLLPSTLPPRSSS
ASPPPRATGRDEDRMTGVGNRGGGSRSPTYRTTTVSPLTSPKDRRSGHSPHTPSQPCYSR
GGAVPRASAAATTVRTPAGQRSSSSPLGSSPAATPPRPPTSPPMHGGALVVRSPPSPLAR
RRVHTWTPSSQPNRYAAACAALQSGDCVVLQPGVYYEELVLDDCGHVELTSAYPGAAVVL
RPSSDLAPALRIRGVYSRVELKGVVLVQGEWVEAEGAAASVAPSSSFSTAPPLPLLSVSD
GAALQATACHFYGGAGGGVVIAGPHTHATLDLCLISLCGFAGIYVHHGASVEVRQSKVKK
SEAGLRVLQSSFYVHESTLEDNKTDGIVVYEGGVGVLEGSSVMNNGGNGLFLEGGAGEEV
RVIASTIELNALYGVHRFRGSALHICSSYIRDNGLLPISEDGG
>LTRL590_010007500.1-p1 | transcript=LTRL590_010007500.1 | gene=LTRL590_010007500 | organism=Leishmania_tropica_L590 | gene_product=Calmodulin-binding, putative | transcript_product=Calmodulin-binding, putative | location=LtrL590_01:74012-74857(-) | protein_length=281 | sequence_SO=chromosome | SO=protein_coding_gene | is_pseudo=false
MPQNAAQLNRMQIREQEALNRQRRMQDDAVARREEEELRRTKAQYDHVSSHGYGRAGSGA
AALSGSRGTSDDVQIRVYVRECDEEASRSFSYREATAASTTSHAGPRSVASAFTSAASHV
ARRGVNGALPPIGSSGRLGSPRAPGASAASGGGGGTSDISGGAASRGVVAPNRARVPRYL
QQRKAELAAEKEAIAAEAERQRQLSLIPAGQRRVSEEEKADTLRQLDERQQELEGQLARI
PIRFDTQSIQQRRRAIEEELRQIETTRNKYSTKGTLFMPLC
>LTRL590_010007600.1-p1 | transcript=LTRL590_010007600.1 | gene=LTRL590_010007600 | organism=Leishmania_tropica_L590 | gene_product=thioredoxin, putative | transcript_product=thioredoxin, putative | location=LtrL590_01:76073-76399(-) | protein_length=108 | sequence_SO=chromosome | SO=protein_coding_gene | is_pseudo=false
MPFTEVYGVEQFRDIANDPTLTVVCFSAVWCGPCKTIEKDLDRLTYEFASVRFAKVDADN
NTDIVSKCRVMQLPTFMLVRAGQMLGYVIGADLAQLKAKIREEANKSS
>LTRL590_010007700.1-p1 | transcript=LTRL590_010007700.1 | gene=LTRL590_010007700 | organism=Leishmania_tropica_L590 | gene_product=pseudouridylate synthase-like protein | transcript_product=pseudouridylate synthase-like protein | location=LtrL590_01:77910-79151(-) | protein_length=413 | sequence_SO=chromosome | SO=protein_coding_gene | is_pseudo=false
MRRLFLLLAWQPSFAKHLSELEPVPQRAPVEKRRRQHIPLSLQAREELSRKSNELQYHVV
TQDWFGQRVDDFVTQHHPEWDYETVKRLVQQGHIYRYRKNGKKRYTRLTDRLEFDELVVV
PTASFWERQLAPPSGVELQSSSTSQQQERRQKFHLSAKTREMAQEMVLFKNEHVIVINKP
SGVPIMPTHDPLAMNITDLLPAWRYTNTQKPVVCHNLDTETSGCVVLARSANAHRMLGRM
FVKRVVPNSVYWGFAVGKPPVNFGRIRMHFEVQKGQGGDVIVARPTPTADSKVGIAEFVV
NASALEFGSFISFYPLTTRRHQERIMAAHALRAPLLGDAKYGGESAFPHSLSLFWDPARK
DVPLHLHHRKIQLPYKNGAGEFVCVTAPLPPHMEKTFKRLGWPVDADDPLIPG
>LTRL590_010007800.1-p1 | transcript=LTRL590_010007800.1 | gene=LTRL590_010007800 | organism=Leishmania_tropica_L590 | gene_product=Cytochrome c oxidase biogenesis protein Cmc1 like, putative | transcript_product=Cytochrome c oxidase biogenesis protein Cmc1 like, putative | location=LtrL590_01:80578-81096(-) | protein_length=172 | sequence_SO=chromosome | SO=protein_coding_gene | is_pseudo=false
MSTYDKSDQIGYDETDNTLNAELEEMMARTPPEVQRHLQHRIHDGILQRMKEETTRKCIT
FIQKYEQCVNSQKPYNMKLCYPHRDAMNGCAQEVNREENYQRYRIMYLRGELLKYHEKRI
AGKMEAFKVKAPDAIRAWKHDYAPKYMHMMEDLGAAPLGNAVGTAEESTNSK
>LTRL590_010007900.1-p1 | transcript=LTRL590_010007900.1 | gene=LTRL590_010007900 | organism=Leishmania_tropica_L590 | gene_product=4F5 protein family, putative | transcript_product=4F5 protein family, putative | location=LtrL590_01:82021-82200(-) | protein_length=59 | sequence_SO=chromosome | SO=protein_coding_gene | is_pseudo=false
MTRGNQRDLAREKNIKKRQEKNKGHREDGLSHAARREADAEAMRLKQAAAAERKAAGGS
>LTRL590_010008000.1-p1 | transcript=LTRL590_010008000.1 | gene=LTRL590_010008000 | organism=Leishmania_tropica_L590 | gene_product=acidocalcisomal exopolyphosphatase, putative | transcript_product=acidocalcisomal exopolyphosphatase, putative | location=LtrL590_01:82761-83927(-) | protein_length=388 | sequence_SO=chromosome | SO=protein_coding_gene | is_pseudo=false
MSGVINDFLRRCLKKVAGKVQPLTVVQGNEGGDMDSIVGCIYLAMLFDKQPKFGFENPVP
ALNFPQEDFGLRNDVANLFKELGIDASLLMSVQRGQIAHNLVDIAALNASVVLYDHNKLR
ENQSDFASRVVGVVDHHFDEQQYLETASKLRVLRTVGSACTLVTELYRECGEDVVCPTLL
TAPIVLDTVNFEPAQKKVTPEDIAAYEWLHAKEVADSADAAALFEKLSKWKDDVLALSVP
EILRRDYKQFSFKARTQKGVMSTGTSSVPCACKQLEARFSVDLIVAEAAKYVEKHQLDVL
IFAFAGKVGGKHTREVAFCAKPDVISFFAPFVAEAPDGVSFTMITKFQTVDGSYEYASYS
LSDPSISRKKLVPALSEFLAEGTRSLCE
>LTRL590_010008100.1-p1 | transcript=LTRL590_010008100.1 | gene=LTRL590_010008100 | organism=Leishmania_tropica_L590 | gene_product=hypothetical protein, conserved | transcript_product=hypothetical protein, conserved | location=LtrL590_01:84287-84718(-) | protein_length=143 | sequence_SO=chromosome | SO=protein_coding_gene | is_pseudo=false
MLFRCIRVVRPPALHTRRMSMRKVVMEHGVPLSLYYFISNELLVCLLTCLLHYGYFGQED
LIGFLKSVGASKYVDLNSIEGKSWSFFGGQLVVSARLVANFTAASLFMSLWTPVQLPICI
ATYPYVKRFSQLLMKRGSVSKPI
>LTRL590_010008200.1-p1 | transcript=LTRL590_010008200.1 | gene=LTRL590_010008200 | organism=Leishmania_tropica_L590 | gene_product=poly(A) export protein, putative | transcript_product=poly(A) export protein, putative | location=LtrL590_01:85683-86606(+) | protein_length=307 | sequence_SO=chromosome | SO=protein_coding_gene | is_pseudo=false
MLMTGVASWDGTCSIWQVARNPAGAVISQPTWTTTHDSPLLTMSFSADGRVFFGGCSKTA
VMWDLNSNQKAVVASHDLPISCLDFLTLPQTMSQMLITGSWDGKLRWWDLRQQSYVREEN
LGEPVFALDAQKTVPMMAAATGRLAHVYDVQQMQKVNELKLPDVMKFNLRCITCAPQYDG
VGVGSSEGRVSFISMKDAPGCTFKAHITTEKSHYILSQTNFCVHHPTLPLLLSGGGDGNL
TVINRADRKVIKTLQCEQKVGTQAIPISAGDISADGSLVAYAHSYDWAMGKSGYRNQPTS
VHIRPLS
>LTRL590_010008300.1-p1 | transcript=LTRL590_010008300.1 | gene=LTRL590_010008300 | organism=Leishmania_tropica_L590 | gene_product=hypothetical protein, conserved | transcript_product=hypothetical protein, conserved | location=LtrL590_01:87188-87820(+) | protein_length=210 | sequence_SO=chromosome | SO=protein_coding_gene | is_pseudo=false
MSSTLYEFGYELNSKQVRVYQTHDVGSVHRAITANLQEYLAYEGVQEEDPTSLKNLFVKV
LTLGAAAEVYVLSKFRVSGLLLASSFLFFGILIAFQLTCSLLQRNGDIIFVGTGRLIENP
SRPQKRCFRKLKNQRLCVRLTQESMCAPFVKFEFQIIGPSRLFSPPPVYSQVEKTVQYGQ
FFGSTGFFFPPPLQKLIDGMLETVASKKQK
>LTRL590_010008400.1-p1 | transcript=LTRL590_010008400.1 | gene=LTRL590_010008400 | organism=Leishmania_tropica_L590 | gene_product=Uncharacterised protein family (UPF0041), putative | transcript_product=Uncharacterised protein family (UPF0041), putative | location=LtrL590_01:88397-88690(+) | protein_length=97 | sequence_SO=chromosome | SO=protein_coding_gene | is_pseudo=false
MVSRNFVRYVGYAGAAANWLIPIAGIMNLPTRPMSDIDPVMTSVMCVYSMFFMRWSVSIL
PANYPLFACHATNSTVQAVTLGRWCYGTATQSQKVIA
>LTRL590_010008500.1-p1 | transcript=LTRL590_010008500.1 | gene=LTRL590_010008500 | organism=Leishmania_tropica_L590 | gene_product=hypothetical protein, conserved | transcript_product=hypothetical protein, conserved | location=LtrL590_01:89984-90751(+) | protein_length=255 | sequence_SO=chromosome | SO=protein_coding_gene | is_pseudo=false
MSESTAELQRARRRYKALVRERGSLASSGASDPVVEEEIRKLEEKYAELKPHSPPPLPDH
RAATPAPAATSEEVAKPSLAMAPSASLSTELHLAPSMPQPRAPMDELCVEAVDADQQARA
AQSRACAQLPAKLGSHLLLFCLRLFNEAHQKSLLGCWNCAAIAALSIAVAVLHCTVLDPA
STAGSLITPSFLCCLVHVNNLASLYTRRRRRLSVPMLVVYVCLDVVPSLALDLVVYNLFL
TLMGFYGLHPASFVC
>LTRL590_010008600.1-p1 | transcript=LTRL590_010008600.1 | gene=LTRL590_010008600 | organism=Leishmania_tropica_L590 | gene_product=hypothetical protein, conserved | transcript_product=hypothetical protein, conserved | location=LtrL590_01:92492-94729(+) | protein_length=745 | sequence_SO=chromosome | SO=protein_coding_gene | is_pseudo=false
MSSLEALLSSPTDAIAECPVIGPGDVRLVAANLEAILSKCLYCVRRTLPGPLEVLLTVMG
DASDLQANKVCAGLLQPAEEGTCADVFCDLAEQLLARRAAVIRLQFDVEVFFKVMQVFCC
AASLKDRLGARLGELLLGFLKDVDMHADDYRVHRNCCSALISLLRGSQANKNRFGPECAT
IAACLDASSDFFFQMQCVEVLYRLYKHRSSFLTHAAAPATSTSLSSSSANAMTLGVAINP
YLLRGIEALPNDSTLLLCIHQLLDSYNRDVHPDKVISFSVLNIEVGGVTMARATTLYFSP
LLLVVLLPDTGSSSRGGGGGYLTIPYEHVRSVKLTKDHKLELRLYAIPQKLSHVMSLAQD
GMDKLHVSLTRATMRELRTSAVHEWVAERKRTAPRRVTAPAPPPSRRTEAAGAAHALPAA
SSTSPAPPSSSHASSRAGSTARPPLTTTMTERSVNTHQGVGTDSQQQPLARGKAPHPQLV
EAVQQQQQRAQQEQGGPAYVNSSGDYAAADEEAGGQCERPRLEEVHRAASLKAMRYREEQ
HEALQHAVDSAKEELEALHRRSARERDQYEVRFREDMEVIRRSEAVLKESATDCVRALNA
ELEDVQALGALLKGEVDKLRERLAKSLGKSEGVEEALLARIKHTVDAQMRSIEATMLSVD
AAASSSAGAGGGSISEVSNYIAHQMQAISSGAVVVGAAGARASTAAAGGGSAVISSARGT
GSGRAGKARHEPQPQPLKERRLDYS
>LTRL590_010008700.1-p1 | transcript=LTRL590_010008700.1 | gene=LTRL590_010008700 | organism=Leishmania_tropica_L590 | gene_product=hypothetical protein, conserved | transcript_product=hypothetical protein, conserved | location=LtrL590_01:95565-96131(+) | protein_length=188 | sequence_SO=chromosome | SO=protein_coding_gene | is_pseudo=false
MAPPVGRVATGVVVRSSRRVPSLAAPRSQPLATTIICASLRSTVTAAAVAEPGTVASPAS
ALVCSSRTFYDKIREKRDGSEDEGPDQMFQDFPKGPNRQRVPAELHRSNQAAVEDAEKLS
RVFCVFLLLLFGGLLYVLNPFQSDPYGRPDGYGMTERKLVYGSSDLACSNSSSGRRREED
MRSIRRLA
>LTRL590_010008800.1-p1 | transcript=LTRL590_010008800.1 | gene=LTRL590_010008800 | organism=Leishmania_tropica_L590 | gene_product=Dyggve-Melchior-Clausen syndrome protein, putative | transcript_product=Dyggve-Melchior-Clausen syndrome protein, putative | location=LtrL590_01:98170-100632(+) | protein_length=820 | sequence_SO=chromosome | SO=protein_coding_gene | is_pseudo=false
MGAALRKEASEYFTAALTSDAAAAPGESEFLEKVKQYERGLCGGSELYGVAEPIAAAAMS
KAAETGRVRWLLRLCSEVMRRCVEAPYGVDASTPAVLHLAEVLLRHILRLTKGQSAELVG
VLEAVGARGETTPSNGAPCEDTAALLCRMAFSFLVSVPLDPATVATHLEVLRLLLTMTSS
ALHHGTDFQEDTMDLFTELMMSSPLLGDCLAVLLQTVVSWGGPSWTAQSPALYHEGHQPS
FLNLFNIFSTTVTAPRLASDKAGYVLDVPSSTTVKASAAASGAGGPSALKAGALPKDPAA
VLVNSCSCWEQVGRHATALLCVLVVHQKGGGRNPALEYVTATRDGSPVSFAALLSAIRCQ
LTSFPELSILLYVLLHDHYEFLHTVLTEDAALLVSTLQQLLEITSKTCRVTTRLATTNAA
DSADDVLQNAVLGRIIFQLRIFSYPFINFMSSTLLLLVSQDRVVNRLLCNTPCLGRHVLE
RYDASASVGALAVVVLSCGIIKGLNERNEALVAVFAPCLVNLAPFLHDMDTYTAQRVCAL
LTTALKKIHRASALLMESTAAAAATTTAEGQTGGSITAAATSAEDAQALEQILAMYVRQL
RIILEGVEALLRGADRRNEHLIYELLYVRSRIIDDVEAAVEAQRPYAQPTKQLLENLAEM
IKNCEADIASSNHAQSPQEILAILRRGQQQQQQQHGQSQSSSISGSNGKDVSGGGGGDDD
AGSEDRRNGNSCDGGGGYKDVSLSRAGSLMSASAVEASIAADAMAGAGGASVDLVYSYEE
LPHSYDFFGPFVWATLLSAGQLPGGALWCRHSNELPLFPH
>LTRL590_010008900.1-p1 | transcript=LTRL590_010008900.1 | gene=LTRL590_010008900 | organism=Leishmania_tropica_L590 | gene_product=hypothetical protein, conserved | transcript_product=hypothetical protein, conserved | location=LtrL590_01:101532-104000(+) | protein_length=822 | sequence_SO=chromosome | SO=protein_coding_gene | is_pseudo=false
MQRPPRPQPTRLSPYFFQQVVSHVPHAAARAGDGAEAGASDGLQPQGSDPLPSEAAAAEP
ATTVACPPSVSPLPSMSAPGANARVLDLDADALAAVTARADAGAPVRVTSDAATDTVMWQ
YFTPASFRQNFEAFIRAESAQTESLRRAVEAAWRDVEQIQQRNTVRRATLTDILADPGAA
WREEVREKIYWQATDIVQRYGFDVVMDEDGKAGGGEAEQAGRERITLDFSVSRDRVRADR
GGSSSGGGDDDEDDDIEDAVRGLMSSPQPEREPQPMAARLGTQTAAADPLMSKPQAKAKD
NLLNPCARAHFLRRIFAPLQKMRDSLPKWTTLLLQDVHDVQKAALPSLEKRVQDSVLFKV
PLHRPFLSARVALQSCVQQRRVAPDAEVAQVPVYRQLEQHGKLWIDFVQAHESAAAAVAA
AAETERLIRVGGPVPTADSSEDEIADLAQRWATAEALWTLLLDELDTCKCFFADAIHRRN
AVHEGVTAEMESLQQSVHRHRRHCDATVAALKSDAEACAALLSRNRQRIVTAVEEMEKTF
ISERDRLQQSITQGEALLTRLEGQQEKCARRVREALKAFFTEQLQYEEASQALLQDHLSL
THLEASHGELRQAVQLGYEGALDSRKNAAALLQLLADGDTAVRQLFDACEVHCRRIETEN
HFIQCRLVDQCTLALQQRCRCVHAMAALYEQRYAILEARSGDSWQRQFLLSGERDWAVAN
LSDVRAELVQLEQDWRKVCALREELELEPAQLNAHVLTPEWQRLLSTLRNLDAPPSLQRR
LPTLRTHAAEKVRPAAGCGQQAVRHLLRDAAAAAQASVLPAP
>LTRL590_010009000.1-p1 | transcript=LTRL590_010009000.1 | gene=LTRL590_010009000 | organism=Leishmania_tropica_L590 | gene_product=hypothetical protein, conserved | transcript_product=hypothetical protein, conserved | location=LtrL590_01:104881-106563(+) | protein_length=560 | sequence_SO=chromosome | SO=protein_coding_gene | is_pseudo=false
MKLPLTLHPANHLAVQCLLLHAALSSDSVSGFTMDYAQHEQYNTAASIARLRTRYHWEGQ
HGRRHTVRLSHCWQGLLRPPAAAAAASVTGSSAAQSTTVAATTGVPASCVDAPSSPVPAS
SALETRQQQQPADANRALAFAAPARLIALYAPPVLLRGLHRRIHDMVSYDAAVHHASLLR
QLLAPYGIHVAVTGATRRGCPFSLQAEYLLCLTEAATCEVEAVHPDDAGGVEESDRGAVE
HAINDHGDDASGSGASAVSTAAIAVTDSRTREARCSKVRAKRAAIQRDALMLRPPSLPSA
SSLAAAASVSREEDGSASAVAGGGTGHGHQACVRGRLGESLRRRYCDRRSAFSSADDVSP
QVSYRVQRALESLVRCGYIVSAAQPFPPSRSRLVARKAMYLTARYDPHLPTQVPPRACTN
PAVLRRLQLHRLALRLCPWHAFPARQLLLTGPADFTTHVTLQALDRGVDVNMNGAFMFGK
ACAASGDGGVGNATPAIAATAASEGHGGPLPPVHHKGQTRRRCDLVEQLILQDEEGLVSL
AGLPRVDPMLRGLYCQRNHL
>LTRL590_010009100.1-p1 | transcript=LTRL590_010009100.1 | gene=LTRL590_010009100 | organism=Leishmania_tropica_L590 | gene_product=ribosomal protein S7, putative | transcript_product=ribosomal protein S7, putative | location=LtrL590_01:107027-107629(+) | protein_length=200 | sequence_SO=chromosome | SO=protein_coding_gene | is_pseudo=false
MQPHLRKLRKLKRGKPSDLEESVAKALFELETSHKTLRQELPRFHINTVREVKVPRSKKT
VLVVFYPLRFLMLVRKVQRALTSELEKRHPGYLVMLVAQRKITKRPTDVYKLQKVQRSKT
STAVFENILSDMIYPSDVVGRRWRCRTDGSKLMKVFLDARDRKRIESRLRAVAYVYKQLT
HRRVSFGFMWNPKLQQVSTR
>LTRL590_010009300.1-p1 | transcript=LTRL590_010009300.1 | gene=LTRL590_010009300 | organism=Leishmania_tropica_L590 | gene_product=Ring finger domain/Zn-finger in ubiquitin-hydrolases and other protein, putative | transcript_product=Ring finger domain/Zn-finger in ubiquitin-hydrolases and other protein, putative | location=LtrL590_01:110343-112592(+) | protein_length=749 | sequence_SO=chromosome | SO=protein_coding_gene | is_pseudo=false
MELMATMALDRDAINTVTLRLLPPSAAPGAAVSLWLLWHTIPITASLSRTLSRLVSIEAS
AMTQTPLDDTADAAAMYHSAHRSQDRKARSPSAASASSSSSSASTSSALSTRTRHTCSTV
EAEKTSWIELVRVGYVVSEIHAYCILFKCRRAAQAARLKAALEEGAALGLTAPVEYVSDA
RPVVVTHCAFAERRGKAEAVGPDDASTNDHHPPRASARWCTGDHMVSLWEAIATVYPVRG
NGDNGGDGDGDSASDGDGEHHDTRGSLQRHHQYHHHPHHLQSSPHTASSAPATPSPARQS
SAASSAMRKGAAPPPSRHASAVTAAAAASTPKHVPLSSATAAGRASPSRPPQKPPHFPLA
GRGGRGGGGGGGLGSLLSGDFCTICLDPLYLSACVTTLCQHSFHLSCYAQLPSGSAECPL
CRFSVYDLLNDARCKVCGTYEDLWVCLICGHVACGRARRDHQQEHYHASGHSCSWQSTTN
RMRNLSSRMFLHQEVALLLDEDGVDDAATADSPHSIGSATRLRSAEAGTSSEEAAPTAMG
ATLSPSDADRVRYISWSDSLVDHDLQEALNESKEEAVAQYYTQFLRQLAEEQQRWYEARL
AERRRRRHERQMAAVAMAGGRRTESASSPAAEWLSHVAPSAHTALHRIALDERRLRRRVL
SEYVQATISLLQAAQREYAGMAHTLRAARDDAQQQVLLRSHFNSGLMAQVERVRQRTREL
QRKGETAAQHKAAEEAELQRLVDEALSSL
>LTRL590_010009400.1-p1 | transcript=LTRL590_010009400.1 | gene=LTRL590_010009400 | organism=Leishmania_tropica_L590 | gene_product=Protein of unknown function (DUF791), putative | transcript_product=Protein of unknown function (DUF791), putative | location=LtrL590_01:113930-115693(+) | protein_length=587 | sequence_SO=chromosome | SO=protein_coding_gene | is_pseudo=false
MEVNVTVTTKPYKPAASIYDAWKETLLPFLVPATVLSAWPMIMLIRDRNHVPIKLLTIAA
LVSLADGLLGSCAFPLQHQYAFSLSANSAFFYAGTVTYWLSGAALSPLMEMWGCRRSCMA
LAIAGAAGAWGSGQSIALFVLCGRMATAAATSGLSTWVECALYHEAHVHHGPSAAAGDDK
GMVDGNGGEPLGGSGALTIFHQVRPAMLLFSMIASQYVMAVTPTVSVAPCWVALLCYLGV
FVVAWGLAVLPATSAAGSSWWTGSNSFHMNGGGNGVHGKSASMKDASSNCSEFESTVATL
LPGMVRSCCSAGSSRLSSPQRVLRHYVHAYSTSIRTLCMPRYLARHIVDIVFGAAFLTGS
LLWVPTLELYDDSIPFGFVFELFMIATFLGSTFSLPVWAVGGAEAALVVLLSLSERTLST
SRDYAIPVTIMLGGIVLHLTHGCVLTMGSLWRAEYTISSAPLTLLFLLKACTGVLGWVFL
NAIDGKYMEDAFVFEAQWMWVLMWVEAVALTQCIVARMAPGCGRRANGAAIAKDGGAALV
QKPDSGSVKHLSSNGMKETAVAGGPTARLQTDMLSHAPFNDAETAKM
>LTRL590_010009500.1-p1 | transcript=LTRL590_010009500.1 | gene=LTRL590_010009500 | organism=Leishmania_tropica_L590 | gene_product=nicotinamidase, putative | transcript_product=nicotinamidase, putative | location=LtrL590_01:118590-119246(+) | protein_length=218 | sequence_SO=chromosome | SO=protein_coding_gene | is_pseudo=false
MPWATTLDPKATPPPTLCVTVSNTTDVLIIVDMQVDFLAPGGSLHIKGGEALLDGINAVS
SQLPFRYQVATQDWHPEDHCSFVAHGGPWPPHCVQGSAGAQLHAGLHTQRINAVIRKGVT
QQADSYSAFVEDNGVSTGLAGLLHSIGARRVFVCGVAYDFCVFFTAMDARKSGFSVVVLE
DLTAAVDDAAWSTRAAELEEAGVVLLKSSALVADGTQT
>LTRL590_010009600.1-p1 | transcript=LTRL590_010009600.1 | gene=LTRL590_010009600 | organism=Leishmania_tropica_L590 | gene_product=conserved protein | transcript_product=conserved protein | location=LtrL590_01:121404-126092(+) | protein_length=1562 | sequence_SO=chromosome | SO=protein_coding_gene | is_pseudo=false
MSDPAADAGKPPQQQQQPSQAKLPAAAETRLNANAKSFTPSAAGAPPPPPPPPPTATTAA
ATGAAAPAHPPAKQPPPTRHAGAKTPPAGAGTKGSPASGAQTLALPAQSAGKKGMMMMMP
PPPRFPEMAGMVPGMPPPMPGAASTGGMMSTGFMPPPPPPPMMMPPPNGMIFQQPGTPGM
PHHHHHPAGMATPPQQQQQHGMMMPMWMPPPPPPPPPTQTPPHQPQQHQPGMMMPMNSMM
PMSMPMPMPMGMGMGAASSPMPPGQRSSGPQQQPGMMMPFYPPPQAPHGTMPPMASMPPP
APGMGVPRAPPPTAGAAPGGAMIPPQAAGAAATAAMLAPPPHHSYMHPHPGSNTVSGANA
SAAASSISNARSIHNHTQNHINTGMQAAASRPASMSMPPQPPPPMMMMNHTGGAMMPPPP
PPPPPPPPTVAANARVSVGNATLAALNSKEPPKFSCVLLSGIPAVGKTTLGRELVNSLKT
DGMGWAFFSGADFLTEQQGKRSIWETTKDVFDALSSRLDELLEKQHKDRNIKGLVIDKNC
KGIEDVYYLSALLLSKSIPFVGIVGMECAEDDVLVKRMGGDDYLKEKLKFHRVIHARIVS
LAKSAGMYRYVDATKSKEEVVQMLRTMVLGCCAQPPTRSIGNHQYDDSRANIMVDDYKEY
SEVLTHLFRCVNNRGSQFPGSTDLVPFSEKEMKDKGRINAIKSRYGIRRKVDGHRYLLVY
REKKLYLVPPHMRAVLQMPLKAWLGSRLDSDGVGTFVLEGDLTRLTRDRQKELFLVYDAH
YWSEAEQPSSNKMIRMTFSERQAFLAANMCSESKAFFAQDGVECVVVHQPTQKMSEALDL
LDSEEYPSDGLVFQAVNPIHRSDHVFVWQQPFCMTVDFRVGQLLDTRQPPETDADGIPTS
VKGTTSDLRRNASGTVSPQQQPLPLTTRRGNVDAFSDHPIRTFMLEVYDKTEKMYVQYEN
ATVDVRHPDVVEGCIVTCSLVDDTPRRWVFRRIRYDVPRPIYKLDLEELLGSCLIPRTKM
VAWLLNEQIVPSEIQLDGNGSGAGGSGSATNVPNVPPPSYDAAAAAVAAASAKGAAASMG
MMQGLAMPLPTQGMMPPLMNDIGSPPAFHAPTAAATAIPMASTASARSIYPSASAMLSRV
AAVPANPAPPPAVPASRPPGQMSTEAQLKQLASIVPSFHVVDGSKEGGAAAVAAASSTSA
AAGSNGTAAGLAGKSAASRATGGAASDGSRNCAQCHKPKQSEDLRVDRRDHRHYCYSCWA
KSGYGFCAVCGEFKEVRRESKGRHKGSAVCAPCGKAAATAPADAASSNASPGAATTAAAV
AKAAASAPTTPAASAAAQEAAEAKVDVVLPSAKARKKAAAKEKKAVGVPPATGEATPSTG
SAAPAVAAAKTTGGEGGKAVKGTGGGSRATPESVPSSPTTGKGGGTAHGGKKKDSVKVSS
SSLDASMSASPPDAAVEAALSQAPKSEKPTKSVPFQVDAAPALAAPAVAEAPTEKPADSK
AAEPAAAVAEAPTAKPADSKVAEPPEEAVAAPAAPATATAVQDPSRAQVHEEKRSVGGCR
QQ
>LTRL590_010009800.1-p1 | transcript=LTRL590_010009800.1 | gene=LTRL590_010009800 | organism=Leishmania_tropica_L590 | gene_product=hypothetical protein | transcript_product=hypothetical protein | location=LtrL590_01:131500-131832(+) | protein_length=110 | sequence_SO=chromosome | SO=protein_coding_gene | is_pseudo=false
SPPRLSLFPPDLAPASTAHLHAGTHTPLFFAPRPPSPHTHARVRVALLWLLHRHASPLPV
AIYIYIYIYIYISVRVCVGGHQHHHLFLLSFCFVVLFNYRPPPKHTPPQA
>LTRL590_010009900.1-p1 | transcript=LTRL590_010009900.1 | gene=LTRL590_010009900 | organism=Leishmania_tropica_L590 | gene_product=fatty acyl CoA syntetase 1, putative | transcript_product=fatty acyl CoA syntetase 1, putative | location=LtrL590_01:131856-133946(+) | protein_length=696 | sequence_SO=chromosome | SO=protein_coding_gene | is_pseudo=false
MGGCVVSLMEVLNSTRLVEYPDFAARRVYGVINQRVTEDEADRSGVYRCARLTDAQHAEC
FNWYDGPTILQRLAVICEERGDQRAMAYRTVEKVVKESTKDEKGGTREWVYTFLNEPTYI
TYAEVWSRLVAFGRGLVELGLQKGSHVALYEDTRWEWLVTMLGAWTQEMIGVTVYANLGE
DALLYALKEATCEALVCNGKNVGKLISLMNKYGVHNATIIYLDALPSNVNAESHKVVAWT
DVLAKGTPSTVPYKVQDNKDEEVLVMYTSGTTGNPKGVMHTIGALTQGALGLEERLTDLI
GKEENESYVAYLPAAHIFEFTCENIMLLRGALICFGTPRTLTDAFARPCGDLRAFNPFFF
IGVPRIFETIKKAVEAKLPPVGTLKRQVFDHAYQSRLAALKEGKDTPYWNEKVFSRPRKI
LGSKVRGICCGGAPLSDKTQEWLSVVLGRPVAQGYGMTESVCNASVQRSGELKCEVGQLL
HGVEACLLDTENYKHTDKPHPRGELLLRGRFVFKGYYKQPELTEQSILPGGWLRTGDVAE
MEAATGQMRIIGRVKALAKNCLGEYIALENLEALYCECSVVAPNGICVLVDPQQPFITAL
VLTDEEKAMKFARAHKVENARWPDILTDPAFIAAVTASLAEIGRKAGRKSFELLKRVCVL
SDEWTPENNLVTASMKVRRSAIDTHYADIIKELFAD
>LTRL590_010010000.1-p1 | transcript=LTRL590_010010000.1 | gene=LTRL590_010010000 | organism=Leishmania_tropica_L590 | gene_product=beta eliminating lyase,putative | transcript_product=beta eliminating lyase,putative | location=LtrL590_01:134769-135848(+) | protein_length=359 | sequence_SO=chromosome | SO=protein_coding_gene | is_pseudo=false
MSTPRTTATAAKPKPYSFVNDYSVGMHPKILDLMVRDNMTQHAGYGQDSHCAKAARLIGE
LLERPDADVHFISGGTQTNLIACSLALRPWEAVIATQLGHVSTHETGAIEATGHKVVTVP
CPDGKLRVADIESALHENRSEHMVIPKLVYISNTTEVGTQYTKQELEDISASCKEHDLYL
FLDGARLASALSSPVNDLTLADIARLTDMFYIGATKAGGMFGEALVILNDALKPNARHLI
KQRGALMAKGWLLGIQFEVLMKDNLFFELGAHSNKMAVILKAGLEACGIRLAWPSASNQL
FPILENTMIAELSKDFDMFTVEPLKDGTCIMRLCTSWATEEKECHRFVEVLKRLVASTA
>LTRL590_010010100.1-p1 | transcript=LTRL590_010010100.1 | gene=LTRL590_010010100 | organism=Leishmania_tropica_L590 | gene_product=fatty acyl CoA syntetase 1, putative | transcript_product=fatty acyl CoA syntetase 1, putative | location=LtrL590_01:137622-139718(+) | protein_length=698 | sequence_SO=chromosome | SO=protein_coding_gene | is_pseudo=false
MGGCVVSLMECKARSDEVPWEFSEDVKNYGPLSVAVAGTQTPDSSAVYVNGKRSTLAAQQ
ECAKRFYYGPNQTQLFAKLCQENLDDVALAYRRIEKMEKEQVAGASRPMDVAYFSEQCNL
TYRALWHAVTGFSRGLAELGLEKRANVTIYEETRWEWLASIYGIWMQDMVAATVYANLGE
GALFYALRETECEAILCNGKSVPNLLRGVGSGAFPACTLIYLDNLPAAGCAELHGCRVVS
WKDVVALGHGAGAHHGAAPPEDNESVALIMYTSGTTGDPKGVMHTHGSIVAGILTMDDWL
YSVIKHRPDDVYLSYLPLAHIMEFGVVNILLARRAHVAFGTPRTLTDATARPCGDFTQFR
PTLLIGVPRIFDTLKKAVEAKLPPVGTLKRQVFDHAYQSRLAALKEGKDTPYWNEKVFSR
PRAALGGRVRAFLSGGGPLSESTQEFVNVVFGCIVNGWGLTETVCIGAIQRLGDLTPSAV
GQVLCSEQLKLLDIDEYKHTDTPYPRGEICLRGPFLFKGYYKQPELTREVLDEDGWFHTG
DVGSIDSEGRVSIVGRIKALAKNCLGEYIALEVLEAIYSSHPLVLSNCVCVVVDPCKNYI
SALVLTDEDRVTRFAKANGIEGEYPALLEKKELLEKAAASMAETARAARRRDFEVVRRVS
LIDDEWSPEKGQLTAALKLRRGAVAKQYEKQIACLFAE
>LTRL590_010010200.1-p1 | transcript=LTRL590_010010200.1 | gene=LTRL590_010010200 | organism=Leishmania_tropica_L590 | gene_product=fatty acyl CoA syntetase 1, putative | transcript_product=fatty acyl CoA syntetase 1, putative | location=LtrL590_01:140866-142989(+) | protein_length=707 | sequence_SO=chromosome | SO=protein_coding_gene | is_pseudo=false
MDIPSHCSSLEATVLQLMDDANARRVVPDPRAMRYQQLGDENVALEGTESENSTPIYRQA
KVTDAMQRRLENEWYNGPNFVQCFESMCKSRGSKRALAYRPISRVSHQLVREPESGLERV
FEVTCYDATQYLTYDDVWTVVQNFGRGLRELALTPDCKVGMYLETRWEWLASAYGVWSQS
MVLATVYANLGKEALSEAFAETSCAAIVTVGERVPSLIAMMRSGAMPHCILIYLDTLPEG
IDATGVTLKAWEEVVKAGALSNHPLNLPTNNDGMSLIMYTSGTTGGPKGVMHTYGSMTAG
INGMGGRLNELCGGVEPDERYCSSLPLAHIFEFTVTNVFLARGCWIGFGHTRTLLSTYAR
PHGDLVEFKPIFLIGVPRIFDSYKKTMEASLGQRGVLERKVFEHAFASRLKYLHAGMETP
FWNEVVFAPLREMVGGRVRSMFGGGGPISAPTQNFMNVVLGGFIQGYGLTETVGNGPKQL
VGDLESACVGRLEMACEMKLVDTPDYKHTDTPEPRGEVCLRGPMLFKGYYKKESVTKAAI
DADGWFHTGDVGAIADRGRLRIVSRIKSLAKNALGEYIPMESLESLYAQASLCVPNGVCV
VVHSAKYYVCAIACTTESKAMVFARQHNIQYEWPAILKNPDFQKAATEAFRELAINAGRG
KQEIVRYVHVVGDQWTPENDMLTAAGKLKRHAVAERYKDLICSLYVD
>LTRL590_010010300.1-p1 | transcript=LTRL590_010010300.1 | gene=LTRL590_010010300 | organism=Leishmania_tropica_L590 | gene_product=hypothetical protein | transcript_product=hypothetical protein | location=LtrL590_01:144963-145145(+) | protein_length=60 | sequence_SO=chromosome | SO=protein_coding_gene | is_pseudo=false
MAAADGGQRTEARKTRATPSIHPPHETETEAFKIEKGEKGADSQAPLDAAGQRWRSRGER
>LTRL590_010010400.1-p1 | transcript=LTRL590_010010400.1 | gene=LTRL590_010010400 | organism=Leishmania_tropica_L590 | gene_product=hypothetical protein | transcript_product=hypothetical protein | location=LtrL590_01:146272-146682(+) | protein_length=136 | sequence_SO=chromosome | SO=protein_coding_gene | is_pseudo=false
MTAAGCRIVSCIKSLAKNALGEYIPMESLESLYAQASLCVPNGVCVVVHSAKYYVCAIAC
TTESKAMVFARQHDAAKVAEGAARHRWCAARRRSLDDGGARSSATAKQAKGRVLLTVCSC
GMRSGKERERTRAVGG
>LTRL590_010010500.1-p1 | transcript=LTRL590_010010500.1 | gene=LTRL590_010010500 | organism=Leishmania_tropica_L590 | gene_product=fatty acyl CoA syntetase 1, putative | transcript_product=fatty acyl CoA syntetase 1, putative | location=LtrL590_01:147549-149696(+) | protein_length=715 | sequence_SO=chromosome | SO=protein_coding_gene | is_pseudo=false
MGGCVVSVMAKRNAAQVMPDPRAEELERRRAECGGNFVQRVPGTESEHASAIYRIAGVTA
EQHDAILAAAAAKPIFYATLMRHCAERTGQRVLGYRPVKCVTKEPAPSTSRGSTSEPAKK
ERLMSITHFDEVVYVTYSEMEERIFHFGAGLAALGVTANGNVSIYLDTCVEWLIGIYGIW
SCSAVAATVYANLGEAALAHALHETESQAILCGSANVANVLKLMKNGVMPQVPIIHVGAL
PASLDTHGVQVVSFKQVEMIGAAHLEGGAAKGTGPLSDDGLALIMYTSGTTGDPKGVMHT
HRTLAAGLHTLEPRVIDLLGQPDPDDVYLSYLPMAHIMEFTITNLFIFRGAFIGFGTPRT
LTDTTARPHGDLLTFNPSMLAGVPRIFDTLKKAVEAKLPPVGTLKRQVFDHAYQSRLAAL
KEGKDTPYWNEKVFAAPRAVLGSRLRIMLSGGGPLSAATHEFVNVVFGRVVIGYGLTETI
CVGAIQIPGDTETNVTGLMEPGQEIKLLDIDEYKHTDTPEPRGEMLSRGPFLFKGYYKQP
ELTREVLDEDGWFHTGDVGSFTADGKMRIVGRVKALAKNCLGEYIALEALEAVYSGNELL
QPNGVCVLVHPDKPYITALALTDEARATSFAAKHGIEGTYPALLKDQRFQQAAAISMADT
ARASNRASFECVKRVRVIDDEWTPENEILTAAQKLKRRVIDAQYAQTIAELFTDD
>LTRL590_010010600.1-p1 | transcript=LTRL590_010010600.1 | gene=LTRL590_010010600 | organism=Leishmania_tropica_L590 | gene_product=long-chain-fatty-acid-CoA ligase, putative | transcript_product=long-chain-fatty-acid-CoA ligase, putative | location=LtrL590_01:153621-158462(+) | protein_length=1613 | sequence_SO=chromosome | SO=protein_coding_gene | is_pseudo=false
MGALLVTLLQCRNNQSLYPNLSATHHNQYVSCRQPCSVPLLADAHAYGRQSHQHSSPMTS
TTATMPTDAAGDEATSGPPVARRVQFTRAGTPSSTSFAGAVSDMRGTDKQLVNLSKVCQD
GGATGATTVDADGDAAAAISRPLLARLLATKSTPTPPSTDPLHPRLQNHAAEKPAVDNAL
CTNTLPTVLPLSSACMASSPSATPPTQPRNCPSLPSTTVFMPSATAAAPLAPTAPSKRQC
SNDAESPLGMLLPATSMPTPTLAAAGGLTLTLPDAPVAKDCDTVKTMASPGDNAAAARPD
EANDAGCSVGIDDDELGPMDCADAFQYFFDEDEGVYRDVESAVYAAPRMAHVSMPVLRDH
YLRLRTALCTEKSSATLTAPSLPPLLGGSVAIKMAAWSPTQPPPPQQALKALGRPPQTPL
SLHDALRASLTRALLATGEDLDDNAHDAATANDVAAADTPSGLPPGAGRFVSLVEEMAAA
CRRIGAAPFVCWRSIDRVTALPPENPLWRRLHNGGGSGGGRVDNARGEAEDDTSCPPVSD
APRKRRSHPSALPDGDGGSGTEAHPSSSQQPSESLSLYYLGPQQYMTAAVWWSRVEAFGF
GLRSMGLRPGDLIGIVEDTRWEWLVTCYAAWSVGLVVVVFDSSARTMARVAMDTAPDMKA
LVCSPTVHRDLRRHYDAAAAAAAAAARSARAPAPVTPTTACDMTDCYGGEEDNDQHPHNA
CASGEAAAAAGTGQGGKRDGAEAAAPSERAAAKPRTKQSAPPPMFIVIRSAGPPRGGRSD
GGDGHASATAAPRPWWSRTSMRERQPSHQAHDVTADGRDEVVDEEEEDEEEEALWWSDVL
MHGETKLKAWRQRKLRERRLQYQQQARLSHLKPQQRGARAAGAGVGGNAVASSPPSSASL
RRPRLCGGIGTDDLRGATSAAAASQDGSTTSVATSAQPGPTEAVSDSGTATACATSCAAK
TTPIILVGAVAAAATRDGKSGGSARFSANDAARRASVPLRDRNALAESPPRGSSGRSLST
LPAASALAGSAPTIAAPLMMIDDGPPQLPLAPLQPDDLAFILYTEGDPKGVLLTHGAVKA
SVAAHHEYLNSTDVDGDDGLRRVAGGGDTLTGTATTSKNSSGTAESVVRGGQGSSRIARY
TTAYMPALRSRTAPAGRPSYMAYLPLHDVCEFVAETASLLRGLLVCYGTRRTLFDTWARP
HGDLTEYKPTIFPALPATLARLRRTVESMVSTGYRQLLFEAAYEARRQAMRRGLHTPFLL
STIFAPSRKLLGGRCRLVLIRGGPGAAALHPRDQEYVEVVCGASLVQSYGVAETAGCGLQ
QAYCATQLDSIGGPLGPVHVKMRDVFATGATFVGNAATAAAASSGGCSPGWSVWTHQSER
PTGELLLRGPTVMAGYYRQPERTAAVLEKSGWLHTEEVVERCPDGSFRRIASLRPHHATT
SNGHCIALEPLEALYAQHPLCLEGGVCVLVHPYRRYVCALVLTDEHRLRNFLQTTAAAAA
TLPSPHSQPSSPTSPLPSSPSPQRLLNWAAFAGEGWPQCLGDPALNQAAAASLAAWATQH
GEAAPHERVRHVRVLYDVWDVAHHTRTATGRLFRPAIHYRYSGVIQELFADED
>LTRL590_010010700.1-p1 | transcript=LTRL590_010010700.1 | gene=LTRL590_010010700 | organism=Leishmania_tropica_L590 | gene_product=hypothetical protein, conserved | transcript_product=hypothetical protein, conserved | location=LtrL590_01:159626-161656(+) | protein_length=676 | sequence_SO=chromosome | SO=protein_coding_gene | is_pseudo=false
MTSRVQLDFFVPPPERRQCVRERLAQQRAPMFEWRHDFAESAFDAVTGERRPLRRIFNPV
AKEHPASVRRVHAAAHNAGAHAAATTASSARPATAPMWEAAASGSADRRNAWKQSGFTFT
ENYFRKSAHLPVSQSRPHTSASASGLLRSARRGGVYVPYLHDTILFCEPLPRSMEPRRGR
PGGGDGGAAAAADQLPPVKRTSSTGRVVLAVTCNAAESRARELQASVDAKRAELLSFSKP
AACLYSAGVESFTCDDDDETSRAAATIASATGGVDDVNTAATAQGETCCDVVGPSIAAKQ
RALAMAEGVYTDLILNRGNVRSATATAAAAKTELPTCELAYSLRPSYVQSRLRRTAGRRS
SSSQNLGTAGILSDRYSASLDEGMSGTTQHTTAATSPMTACASAPHIRGHRGNGVSGPPS
ERAITRSPGNDSIAGAVPLAATEVALADTMTFLRHSGSTAYHSSTTAVPPPTLSPMELRH
DVEYTGKTRSPDGVRGLATSKTSPTAAAAGARAGHRQGLQPTLSPLPSHGNAQRQSDSNP
LLHLLYRTSNSTDSPTHLRTYGDAGGSTVAGGSNYGSGEGGGQRHRRDGRDARDSPHQSP
LRPRRGGDVSSDAQQEHHRYQRPFTAYRLPTESKETRVYAVRLRGLCNADASLLKRAEPL
RRGIPVILPPDWQPNC
>LTRL590_010010800.1-p1 | transcript=LTRL590_010010800.1 | gene=LTRL590_010010800 | organism=Leishmania_tropica_L590 | gene_product=Zinc knuckle, putative | transcript_product=Zinc knuckle, putative | location=LtrL590_01:163172-164485(+) | protein_length=437 | sequence_SO=chromosome | SO=protein_coding_gene | is_pseudo=false
MAKTKLSHAPRQPHQSADPTAEAAPTPSFLVYPVPSIADASFLQIIFCNTVRRSLFLGFG
RARFAMAELTSAAVAAEVEAIIHKAAAAVTGPEDGAAASQEASGLAADTAARHGALERLA
DDDAFEHMTLADLFAPPPGSSSQGSASAPRQEHQPSNNGGGGAAAGGESLDFSHIPYLVW
RDRPVHVVVSGVRVADFYSSGGAVPEHHVKRTTDAEEQRSSTKPKRPNTGKRTRDDADST
AALSSSPAANQRAVAEECAQGSGAVDAADATAASTAPKSRFPKDLCQKCGSADHFTRHCD
GSGAAAGSAAAANATTSMPATGPVTGAGAPSSEAARTRVVSRFPKDRCQKCGSAEHFTRH
CDGGRSSSNGASVAAVASPSVDMGVDKQPQHEALAAGVAAPTPRPAKAKPLVQRTSKDQC
KYCGSEAHLSRHCPSKS
>LTRL590_010010900.1-p1 | transcript=LTRL590_010010900.1 | gene=LTRL590_010010900 | organism=Leishmania_tropica_L590 | gene_product=pre-mRNA processing factor 3 (PRP3)/Protein of unknown function (DUF1115), putative | transcript_product=pre-mRNA processing factor 3 (PRP3)/Protein of unknown function (DUF1115), putative | location=LtrL590_01:165574-167451(+) | protein_length=625 | sequence_SO=chromosome | SO=protein_coding_gene | is_pseudo=false
MPPPPPLPSSASSSAQLPSSTHKSARKPLSIDNVAIDFSAIAASSGGATASTSAASGAIP
SLLDIMATQQQEHDGDGGAQHRGGGRRYQGVSDVRAFDPGLQGVMQRYTSRATNAAGSVG
GGPARRRKIVFGVQQQQQQHTSAEEPAPQTPSAAHSVEPVPPSSLETSQAALDFLVEAQQ
QQQQQQQTSAAALQQRRDAYLAQLRSFCQRGRGADGHCAGSAHAEAPATAFPSDGNAQTN
SLLRQLFADGVPDIEPWDRWTSTMPRYGSVSNSGGGAHLVVSPLTATVAQIRAAQLDLVH
HPVIPDTHYTQHYEYRDLEHPVIQKEYKTKEQLRAERRERLKEKQARAPQKAAAASDAGV
LHDTTSSSRGPTALASSAASRLLHDRLSTKNLALNLFGSSVLNPLATDTKVLEQYELRNL
EHQRRNHDRHVAALPDQILKRARDQRRHATEAPLLRAYRVFPIFSAAHLGKLRNFANDNL
LRGFVLYVGDCDAVIVLAGGEVAARHLDRWIMHKMAWEHPDTRAVRLCSVPLMDAGSFSF
HLKKARGQPHKRTKTAAGKCDGRLDNVDGDDAAEPVFINMVPTVEEAEAFLRRLPAPSSP
WSDLCGVWRAAFLHDGLQPATGGHH
>LTRL590_010011000.1-p1 | transcript=LTRL590_010011000.1 | gene=LTRL590_010011000 | organism=Leishmania_tropica_L590 | gene_product=tricarboxylate carrier, putative | transcript_product=tricarboxylate carrier, putative | location=LtrL590_01:168049-169029(+) | protein_length=326 | sequence_SO=chromosome | SO=protein_coding_gene | is_pseudo=false
MAATTFSMEGSKYEMSTFLGRARYWSEAINPMLLLENERTLQKHQMLLDRWKDGQAGNVP
SADLWRARTAVESCIHPTTQEVIPPAFRMSMFLPMNYFVVPFMMLPSTLMSVGRTVAIQW
FNQSYNSAVNYANRSSDKQPVSEILKAYTAAVVVACGGSLLATRWLKRIPTGTTTSTLIR
ATVPFLAVSCAATVNLASMRKNEWLSSGQGIRVVDDDGVTRGTSTAAGWDSLKKCSVARV
IWNLPCMMLPTLSAMPLMRISPFARRHSALTECLLQLLGLTIGVPLALAAYDLHQTIPVS
QLEPRFHSLKRRDGSPVQALKYYKGL
>LTRL590_010011100.1-p1 | transcript=LTRL590_010011100.1 | gene=LTRL590_010011100 | organism=Leishmania_tropica_L590 | gene_product=hypothetical protein, conserved | transcript_product=hypothetical protein, conserved | location=LtrL590_01:169770-172676(+) | protein_length=968 | sequence_SO=chromosome | SO=protein_coding_gene | is_pseudo=false
MNSASKSTGAALSSSFSSPAPSAAPTAVAVPTGTPAEPATAIAATDKNGAEADRRPRDRT
PIKDGRFRIALTHHHASSDADTGAALSSFTNAPPEGLSGADAAAAAASSLCEKVSGTLAD
NARCNECRPSEPHIEVRAEASLVNAINSAYTSTGYPFVVTAGSARGAVYGSFVDLSNPSL
SSLELPPPQSIIVSPSYVGDADRLPAHGLTEMDTLLAIRWSRGDRIMKTAEAAPTVAAAA
QAKQTPPTTAAGATGSPYTSVVARTIAHHLSQFPEGIHAIHSSPALRQLLVEGTLPTTLA
STPSAPVNAAAHAPASASGGAGIGSAAAAAPSTTTTTATAPPLSNGEANVPPLPTPPQSN
APVQHTLVSASTFNHISVYFVAHQDGKLLYTAPIQSLSASIATRKVTAHQPILVGREEVD
ALVEDPFTPFPKMPPRRTRIAFAHIPVAGEEAAVFFASKTSRFVGADARKRTVTAAPVRF
SVEPHLLIGNQNGDIFLFSLLQERVVQHLNYNAGRPSASASVASGSKGAGSKLVCSPVSC
IAEVQNGIEKKITRMVESAAMAKRNRRRSFDSDGIPTGFNAVAHAAAPSHYYYYVPPSLY
AVGFDDGQMLIVGVTCEGGWMLRHLSNHHFGMRPIHSIAVRVPSFYARLWTSYLPPITFA
GRGSKSAVAALPPITTLITAESALIVHEEEQLVAAISCNGGSIAVVRLPGMEIVSSVAPT
AYNAVGEILALQWTATSPRYLLARDILVASGEDDTMTAFQLLTHPLVNTNECGHHNGNDN
VSRMSSTESVPASARLRILEKKRFHRSWVSRLNSMPVVVPAATANAKDAGRSSSGGMPQY
LGVCLVASSYDHHTSFWPYMFSGQQQGAGAAGGPGSANAAASAWSVSEGAGSVEHADSLM
LGLTSNSVPPGTISVPERYVLVDGPTAAYPLHPELVIDAAAAGAGTSFFLTTVCCRGTLK
FWSVLVKV
>LTRL590_010011200.1-p1 | transcript=LTRL590_010011200.1 | gene=LTRL590_010011200 | organism=Leishmania_tropica_L590 | gene_product=KREL1 | transcript_product=KREL1 | location=LtrL590_01:173538-175031(+) | protein_length=497 | sequence_SO=chromosome | SO=protein_coding_gene | is_pseudo=false
MRRLALRRAPRCSHATLCSSRGSGSVLRHQASALLSATAISPPSLSTTTTTTTSSQSLAT
AARTALTTPRRCYMPLPRNQEDFSAYAEIDLPTETRIDAIRRTGIASQEWVACEKVHGTN
FSIYLINESEVRFAKRSGIMDPSENFFGYHLLIDDFTAQVRALCALLKRKYGVTGRMGRV
VLHGELFGAKYKHPLVPKSTKWCTLPSKKKVPISGVEIQSEPFPQYSPELHYFAFDVKYS
VSGAEEDVVLLPFDDFTAVCSQVPNLLYAKPLVRGTLDECLAFDVENFITPLPALLGLGN
YPLEGNLAEGVVIRHVRRGDPAVESSGVSTIIKLRCSSFMELKHPGKQQELKATFLDTVR
AGALQRVRRGKKVTVLADSMLPKLEAAANALLLNNVSEGRLSNVLSKIGREPLLTGEVKQ
EDVVLMLAQDALKDFLKETDPVVLNTSLSFRKTLIRSVYFAAEELLQGEWKRVMDRLKAS
QAEIDAAVAAQEKAEAQ
>LTRL590_010011300.1-p1 | transcript=LTRL590_010011300.1 | gene=LTRL590_010011300 | organism=Leishmania_tropica_L590 | gene_product=Rab-GTPase-TBC domain containing protein, putative | transcript_product=Rab-GTPase-TBC domain containing protein, putative | location=LtrL590_01:176140-181707(+) | protein_length=1855 | sequence_SO=chromosome | SO=protein_coding_gene | is_pseudo=false
MWSPSSSAPQTSVGVAAGQCGRRVTTASGRDATPYAMGMDVALPAGPAGARGAGRVSAAR
RSLADAAPPSSHSVLADVDGLRCEVRSMRSVPHALYNTPSVSHVLATYVQQLIDDFTRSL
LLCRPAQRSSSSTSSRVHQAESGDPQRQKPLQSSAATTLCAADLAVDGALSSEDEEAYLL
LRLCHLHKEEQQQQQQQPSESSGGDASAMAGGRRMAGANTGSVAEQLIALFAAADRACCR
HGPSGGAREEDSEQHDAAVLMPPLLSSLLRFKPTLHDMRYLAQHLLLPRHAWQHHQREWV
IVYEDVAVTLRDRLSRYRRAAMRSRGRDGEAVTNDEDGTEDRDAVSILTDRQRLFPVSEL
QHLWHTLWELLGAAWRQRDRLWGAYRYLHGPRRLPPLCLSGQAPCAVPPGVHACPIMREE
YEAYIARVHASAASPSHAVPDAPAAPHAEDSCAFGPFTSAEIGISARRLYVLRQPLAAVL
RTLRVSAPPAGRDPLVTSATALAGFQYVDDPMPSGQANTPAPTTDAATPLVVPLFDTTNQ
DALLAAAAVPYVSPEVYVSLQQAQQRQRRRAASCSASPMAPWPPVHSFSDDVWNAAVVVL
EAALSGFCATDASMCHLALPSTHGSGADLLDERTAISRSSSSSSVYSEVLLLLTERHVLP
RAAAHNFLYAALYHLQAARNKGGCEDVDVHGDVDGAKARRQGSGSGDGSAAAAVPSPARL
AREWVRYLCSAYGPACLKDGGILAEVASKGLCWRRSERWNAFGMAHVTATTASTTAACAD
GWPSASPFTPLETVDGAGGNNRAPATAAEQHRSTHAGGVPSSPTYLSTPAPPLAERLSGR
HHGPAAIAASALADTSVGVDAPGDADGGRDAAALSRLPQRLDRTFNVLDTPLLRLLSLGH
CRAAPEGKAGSAGVSPAGPKLSRAAAATVDRPACGAADDAGDLWAVLSSYLRRCTMTAAA
TGASATPAGKANGAVAEAADADCVDELLRLLFCCLVRTTRCYRVHDGARTAFADNAAGKG
DAPADVEWCQYAAMNHPFFRGVAERGLLTTYMTAACRSGGGGGGELSDFAFATATLPALN
LYVPAAVLLATVREMEATRKVSGVDVCSEGVVKQATSLRTLIGDDMRTWEASAAARGGGS
GGRMHQQQQQYLLLANPFMDMAATLLLPPLHRARRALDGVLSPIDFDLAAQLGHTQQLRR
LLHSGSDDAAGDNRGPGGKGAAAARIRAYLRSLLMPNTERGTDGVDAHVVYSPFYPLPPT
LRGEVWGCLLRVPPSARTREALLAHAVHHTAAKPTPHDRQLSVDIPRCHAYHPLLSSSSG
SAQLKRILRAWLYLHPEHAYWQGLDSVCAVLLTVSNRDEALVLAQLNALVNRFIAHDEDR
ERPRASGGGSGAVEVPFQDRSTVPSGGSSLGLPRAGAVTSPLPPARKPTMAEQLRRLVVV
LRYCDPLLAHHLFDVLGCTPELYAISWLLTLFSHSLPARKVYLLWDLLFVEDDVACLVVL
CAVVILHKRELLLSTDFSGCLASFSSGASAVNVAAAVGDARWLMRAVPPSVLAPPPVSSD
DREDAQESLYGRGHDGAGAAIDRPLGSSGDDGNGVAAVALLAVEDVAAALAASATATSDG
GDCCREEGSSGPHWFDSGVYLVDVREQPAESALRDSVLGAISVPLCAAARTKAHVSAAPA
GAALQPREGSGVRPSAVTDEVGDADSDAAGAGWGIVEQQERMQEQQRAEQDAAARQVEDA
AAAIVRHVGNPAMAAITPRVWRATKNYAAPPLPPPQPSWISCPWPVHPIVLKASRAPHVV
LLTCGVVDAHELPLAHQLVVKLNACGVHNVSILRGGVASVRRALPELVVRRAPST
>LTRL590_010011400.1-p1 | transcript=LTRL590_010011400.1 | gene=LTRL590_010011400 | organism=Leishmania_tropica_L590 | gene_product=hypothetical protein, conserved | transcript_product=hypothetical protein, conserved | location=LtrL590_01:184204-186081(+) | protein_length=625 | sequence_SO=chromosome | SO=protein_coding_gene | is_pseudo=false
MASSAPSNCLSGAAATTPTAASHATANSVGFVPKMANPLAHGIASNYVLNDATASPTASP
CYSTGAMPPEQSKMLAGMLAKLPELDLGEMSRVKSCFSAVLGEGRENIVNALELRVVLGE
LGLYPSETELNLILRAYRDRVNLITLTQYLRLYKKEFWVNHAAAVAAAAPAAAGGAGAAH
SASLSAAPHSYRAFSGSHSMAAARVGTFGVSGGKDEDTLKAFVALGGEEDGSGEILASTL
RDAVCGFGLTIDIDSMIRTVDVHNSGVLDYVDFCALWSQPTSTSSESGEAGGAGVPMGEA
LLRGSVDNAGFDAYRRRSSHGSAMSDTHQRLMSLLAATPRLASLAGGVPRRRSQTMTLVP
DQTSTSPRARRCSPGGTQFFQNTNGRVATAAYGPLAGGTGNGHGSDGAMACNSILTPPPT
PITDEEHMLLVEMYLFPEKYKTMRRAPRFAAASGSGSPVHGAAGREAALHSSSLYQKRLS
RPSVSGSRSRSRRQARGLGNTSGGASAIRAASNTAGRRGKSGFAGGTDGGGAAADFFPPK
SSNVYRPPSPMILSMRNSTVYRNRLKRLEEQKRERKGWKPPAGAAATQQLQHRISYAATA
TRGGGDGPGDMEHMSSTPPPKMSTW
>LTRL590_010011500.1-p1 | transcript=LTRL590_010011500.1 | gene=LTRL590_010011500 | organism=Leishmania_tropica_L590 | gene_product=hypothetical protein, conserved | transcript_product=hypothetical protein, conserved | location=LtrL590_01:187869-190373(+) | protein_length=834 | sequence_SO=chromosome | SO=protein_coding_gene | is_pseudo=false
MEETPHSSKTDTGAATEAKTSTTAAVGVSSSASVAKAKPSYRELCRPTSLFSPPALSHAT
PDESNQISTPSSSAPTLRDREAAAKEGGHNTNDSGGRGCHLSGTSWARPSTTRRVSRITE
ALSPSPLVLHTTENDASSGQGATVATTEGAAVAMVESDHSRVRNLSITSTEALQPAVAVP
CRTLSLHDMLASSLPTAAAAAAAVTRFATHSSNRSSTVTGSGACEPCSAPRACPRERAMQ
HALVHVLQRERVRALITRALHLWHLHRALRQHGRRHGDRETAAGVEGRRETPSASSTTTG
HAFYRSRHAGDPHLCSVQTLGSPAAPAAVLTVTARPTEAARPSASRLAWTPLGGVGIGVR
YGGIATDEGTAYVDANDEEELHDVDDDAEVPRHTEPHRCQQQRRHRGRRCTDGNSSLSDA
DAYVDGTYNRVGNPGTSARPLAPASRSSVAPVIGAASRATSIVPSLSALSNASQSQSLAR
DMSFTSVRWSMSCPFQTLLQPQPQPQDELCSTSFTQTPVAASVPETRTADGAGVSLSVDA
AAPPGAAAGSPGSAGATGATVTAEAAAAAAERRKRIKQHILSSKSPRNASPHQRLHNWLS
SGVGGGSASSFGDSCFRPQSCSQSDREAIAAQGGPPLCLRRPRSGAGGGAGLIASDSEDR
SISSLMNTPQGRQADASSSYSSAWGPLKDGDSIRSNSTSPMPTVTATTVPQLLAREAEDR
LVLQATEERRRLRLQHSMTAVMDQLMMAALHHRWSERGLHPSLRTSTAPSPVIFESDDGC
GMDFLCACTTETENEGATWSSAGAIEPAASAREPRPSTSPSPVQQTATSRRTQR
>LTRL590_010011600.1-p1 | transcript=LTRL590_010011600.1 | gene=LTRL590_010011600 | organism=Leishmania_tropica_L590 | gene_product=DNA-damage inducible protein DDI1-like protein | transcript_product=DNA-damage inducible protein DDI1-like protein | location=LtrL590_01:191679-192869(+) | protein_length=396 | sequence_SO=chromosome | SO=protein_coding_gene | is_pseudo=false
MVQLTINNARGVTLCRVSLPANATVQQLLLQLTVAKPELRQVQAIRNDARHVTHRLTPAS
TTTTTSGVSSNAQTLLQAGLVGQGATAETLVVLMAADAPAAASSAAAAATSPTKAVTARI
LDLFGCASASPSAGVRPQASADPSTMDERQLELQRRIYAQIQQQQIDENLANALEYTPEA
FAKVAMLYVPCTINQVLVKAFVDSGAQNSIMNKRTAERCGLMRLVDVRMRGVAVGVGRQE
ICGRIHMTPVNLAGMHIPFAFYVIEDQAMDLIIGLDQLRRHQMMIDLKRNCLTIDNINVP
FLPENDLPALAALGDDENAMHAPRHQDPAATATTASNPAAAVRTAEAAPVLSEGERQARI
EGFMTFSGITDPTQAAELLEAADWDPNVAAALLFDT
>LTRL590_010011800.1-p1 | transcript=LTRL590_010011800.1 | gene=LTRL590_010011800 | organism=Leishmania_tropica_L590 | gene_product=HSP70-like protein | transcript_product=HSP70-like protein | location=LtrL590_01:198110-201454(+) | protein_length=1114 | sequence_SO=chromosome | SO=protein_coding_gene | is_pseudo=false
MHRASHLRLRPCMPSSSSSSSSSSAEAAATRRCGGRCRLPRSAQPWMQLLLLSLALFLLG
AVDFALPRRRTSPFFARAAGDAGVSNAAAAPPLLAITETALISVDLGQESMKVSAWRAQQ
QAPHSGMAEGGDAAAATSTGSVTMVLNDQANRKSPPCVAFRYFRDPAATAGSGGVGTGAS
PSVRADGEQPPAHRPYAALHPRGYQLERTFAEQAQALAPRFPEQVVCSAAQLLGCTAASA
NAATVESTACALTSEQLTTAYSCHVVPLTALQSTGTTTAESMDGAQQRRDNVVGRQALGV
YVPFYITSNAPGQQWRRAAGDHSTGVAAAAAAAEEGALFSSEELTAMLLGHARRMAEKMD
AADNALSEEDQRLLAGMRKSAGRVDAAAGETRASAAVRYAALTVPAHASVAQRQALVDAA
ALAGLRVVRLVHSTTGAAVQLGYLKAEQVLKADKVSYVMIYDMGSQHAEVAIYSLAAPPA
SVASRARLRGDVVMQALVGSRTLGGAAFDECIANHWDAQYFGRRVMNGGLAAAGGRDAAR
REAARERGSLLRAAQRAKEMLSANNDAHVTIDGVRAEPSQFDAVGRQQLQQRHVAVTADG
GLLSLRLTRGDFEEWCRPLFDAAVALRDEAIAATGGVVKSLGALDRFEVIGGGTRVPRLL
QRLGEGYRSGVVDRTLNSDEAAVMGTTLLAVSSAPRTLGLHLGQALPRYHVREWLTSAVY
ASMELHSTGTVAAAAPSEVQLLFAARKTTLPATRSVRVRLPDVEVSPADNVVLTLYSGAE
ADSAYAQSTRSGAAVAAGSARAAASPTLMANCARCYVRTCTVEGVRKAAEQLLAPYTQQK
TRHGSARPRRERVRLAGAEVVVEVVATVSGIPHCSVAYLRAEVEEAGVDPNAAEGVQGSN
AAAGAATAASLQNSDHDGTAAGVPPATQHDEPGEGVRDKHEMNANEEEEVKHTGARVTPK
GTADPATVDATATPPPPPVQVHVIALSLRVSSGAATAGAAVHGLSYNMDFAELTLSHGRV
RQLQALDDVRLRRSTLRNEIESVLLWIKEHNPTWDADDVQDDASPSSPALRMWRTTVREV
GGWLDDVGDTASATALEERLRIIAGVKAALREAA
>LTRL590_010011900.1-p1 | transcript=LTRL590_010011900.1 | gene=LTRL590_010011900 | organism=Leishmania_tropica_L590 | gene_product=mitochondrial processing peptide beta subunit, putative | transcript_product=mitochondrial processing peptide beta subunit, putative | location=LtrL590_01:202350-203834(+) | protein_length=494 | sequence_SO=chromosome | SO=protein_coding_gene | is_pseudo=false
MLRRTGAVAATAALPHNMTMKDPLCQQVLSRCTPVVYSSLPNGFRVATEYVKDCPFATVG
VWIDAGSRFEDIHNSGVAHFLEHMNFKGTDRYSKNDVENLFEHRGAHFNAYTSRDRTAYY
VKAFTKDVDKMIDVVSDLLQRGRYRRHDIEAERPTILAEMREVEELVDEVLMDNVHQAAY
DPTTSGLPLTILGPVENIAKNINKSMIEDYVRVHYTGPRMCLVSSGGISPDAAHALAEKY
FSGLSSTNNRPLLRGVYKGGHTVLWNEGMATANTAVAFPICGASHPDSYPLQLIHNVIGQ
FREGQYDQFSSQRRNPNLPWERVPNLVQLRPFYTPYEETALLGYHIVTARMATSDVARDD
AQTLMLNYVLSSLYDLCATKVEDSLLEAAKAEFKASVMMMRDSTTNSAEDLGRQIIHFGR
RVPLQEVFERVDAVTPESLRAAAEKYLGVVQPTVSCIGASSTLPKYDPLSLVSNVVHPQL
TPAQFPEDARACPL
>LTRL590_010012000.1-p1 | transcript=LTRL590_010012000.1 | gene=LTRL590_010012000 | organism=Leishmania_tropica_L590 | gene_product=hypothetical protein, conserved | transcript_product=hypothetical protein, conserved | location=LtrL590_01:204942-209585(+) | protein_length=1547 | sequence_SO=chromosome | SO=protein_coding_gene | is_pseudo=false
MSSDRVEASEREVRRVKDGDETDCTSGGGGVVAPWLEDHGLWSSSSSLSQMTPTRPSRIP
LLAAPAPVPLGAQRHACHARAAATAPATVVSNAEEVTEARGSCAALHASRDDTRDCDSPV
AAPQRQQPALNAEDEWRWRASRPASSASAQEEAHPDRVVYEDGRDGGEEAADRSSEWRHS
DADGASDEAEASSSTALHPPSPPQPHQQEASPLLPSPTPVATACPQQAKPPSTAAPPGLE
SDTPPPQVVSQGEGTDPAKRLCTAVAAASGRATLTASPPSPSPGMWVSCAHSDLPARYRD
IPGYYCTYCSYTVCVDCFPLTNLREQSRVTRTAAPSPAPSPAASASSVTGEMDWLDAVIA
SPATAVRSGGAVNDAHQVHATAAAYARESAGGGYSHTSRQRHLKEGASLRGAPPTATSST
VATPLRCHLCRRGDLVREEALLHEWCCEGPAPAARRHSGGSLVYDTANLHKYHFMRAQRE
KRRSSTEPLLARVLAVFPATLGGADARADESAPCVTQSPLQSRRRRPHGDASSGKSAVRG
RDPLPSASSVHGRRLTLSRLDARANAAASLRNGAALPHLDRCEEGGSYVFSVWNPRMEVQ
LVWCAVNREAREGAPALHHHHYQHSSMGHRGHGVLPSSASVTPLFMWRCPPSLPGLPARP
FRVTVPYGLYAFANTHALALYEASDIFRKATTQLAAAASGGDGAHHAQLHPRQLSSVKVV
PAATLRALLIVHVMHHVATTPVPLRLGLALPPPLPDPTSQHHHLKEQRPMPQASSSHVAR
VTTTPTARSCKRARMNDEDAEGGAEVSALPPTADLQWPHGLASPELVLCVDHLLHGRSVA
VYGIGSKYYFLHHVAQSAELKHFHVVTVDASLGRGDDDVGNGDSIAAASAAGDPHGGGQR
GRRSGGGSGTGASGGVAAAPSIVRQLIILGSTLVRRVHSTALKTELQLRGGQDAMPPRRQ
ARRQDTHQRDQQRPGAAAEADACPAARAALAGEEARSPAVARDVTSAMQRAVTASRTAMT
PVDVVDVDDALSSSGEEWDGKLGGLGQPCDSLRSAERVAAMPARDTVREVGRSPAARSAL
APVTATTGMITPNKTALKSRPHQRCPPSPTVLASTPSSQRGTQLGGADASLSATPSLPLM
SPVPAFFEVLQRAVTGSLEHNGAAGADTDGEGEGEGDVAPTRGACVEVPECAGRLHSPKL
PPPPVTAASHRGGAASEVTWRAPVMLFASDAVRRLVLMSVRRRQASRRCVQWVSLPSTTA
LAVLAEQIPFTATPAPTAPPRLHLTEAHQLRPGWSPPVLLVLHNVDLLDTEEAGLLLQLC
AEFAHPHPHLQLLLSFDDPRWPLTPLAGALTQMGVCAVQLRSLLLPRVHEMQHVSSLRLL
RDSEAMAAGGAGALGLKTMGHGAPRAAGAGGLASAGSSSSGASGGSHLLQDTMRRVLFSL
PPAFSGLLRILIDLQEEMGEGQRVSVFVAKDRFEQHGIMVSQGRLKALLQELTSNRIAQY
DMAEHALTVMQPRKLSKVLEEVAAQRDGAAAAAAAPVSSGPSAFHAS
>LTRL590_010012100.1-p1 | transcript=LTRL590_010012100.1 | gene=LTRL590_010012100 | organism=Leishmania_tropica_L590 | gene_product=hypothetical protein, conserved | transcript_product=hypothetical protein, conserved | location=LtrL590_01:210688-211620(+) | protein_length=310 | sequence_SO=chromosome | SO=protein_coding_gene | is_pseudo=false
MPGVDLLDAFAELVVRVVFSLPHTEPEKTSSSDEDAPYGANSSATQIFSRVNSLEDEQQL
QLLSDTPLAHIGMSNGNGAGNSAIRTTSCSNSISRGSSAASLDLYPGGFWNALARVPAAA
AVNGARTSRPSSVVSLGTADNLSTPRSGAGLWNRLLGGSGRTQTPPHTPSLSPAPHTGLT
TTTSSFVQLTDEELGMGAAASGGGGGYGGVGAAHSPGGGSGMWGGFSPTPITAHSNASTP
LRDTCQLLSSSSSNSHQHPPPPPPPPPPPQQQQQLMGSHGLHPGRSPTQNGNGNGGRPSQ
RSSSSEFDIL
>LTRL590_010012400.1-p1 | transcript=LTRL590_010012400.1 | gene=LTRL590_010012400 | organism=Leishmania_tropica_L590 | gene_product=hypothetical protein, conserved | transcript_product=hypothetical protein, conserved | location=LtrL590_01:222893-225289(+) | protein_length=798 | sequence_SO=chromosome | SO=protein_coding_gene | is_pseudo=false
MGSSAMSASPFSAFNGFHGNDDDDNDGRTALSQVRQALAERRRMRSGVIAGAVDPAAAAS
ASPPLLGKPRKGTSHEPSLCVDRSDNESSADCQGRQAPGLHKQHRERRSPSAPDAFLSCV
EDGKLLSVSSSPSPLARATSASPPISKSSAPVLGALPPSPSPRRISYYGGFLTHTLDARD
LAVAVFPKPRYTDALPLPMSAPRTDNAPSVAATDQSSARSRRERPAASGRSNAAFDKTLA
EAMVSTVERMRGNEKRRGSAAQPQQPLRRDSLSTNTTIGSTVFASSHSGAGAPALTAAFR
GSHRPGLPTTPITSRAMAAFGHTTADVLNVADDNDSVGFHRATARGSPQHHNPNAGDTDV
YAGDFRSLPMAALTHPASSSATASQHCLCTSGTPESSSAPLRITASRDKERAAAARNPDA
RSRQSSTSTAAPSVLWDITGQPVSRDWVRGLSAAASGRSGSTLMTVSSGTAGVAVPEVAA
KDAAPQLSYHQLTEAFYGSYKGGELAQDAYLYFVAQQQQPEGSSGGTKSRHGNKHQRSRP
SAAMTTTPTRTAARARGGCTVQRVFVSGGSESQPTMTSQASTASLTAAAATHAAPAQLEP
RSISTDTPLPALWRSSDAAAAAAEGQHPPSQPEARPSSTSLVSVHSSASRGNGHGASSPS
SPLRLSVTARAVTAATTAARGAVREAVDNVGVQPQQQQQPRKTSTSKKRSTAVAVAHAAP
SQRRGSGRSSFSMDAESRDIEVDQMSEPPSAAASSSATAATDTATTTDRIRNLLHKSVSI
YQEAKQQQSEPHGGPPDA
>LTRL590_010012500.1-p1 | transcript=LTRL590_010012500.1 | gene=LTRL590_010012500 | organism=Leishmania_tropica_L590 | gene_product=PLAC8 family, putative | transcript_product=PLAC8 family, putative | location=LtrL590_01:226986-227675(+) | protein_length=229 | sequence_SO=chromosome | SO=protein_coding_gene | is_pseudo=false
MSKSDLSNDAQVPMRATVLRFGDDVEGASYPEAALVIEDAAVPAEAEVEVCHYRDSSGGS
HDSVPHHAQIPRHDFTSGILNCHESCAVCLDACLCMYCTASAHHNFLINDTEGVYLPVCW
GLFFVDVGLSAVSSYLPSSLHIHTYFMRSAIRSRYNLHSPGAPVNSNTHGNSSGCGCTTE
SMLDLLTVWFCLPCAVAQHQREIMHQGDWCGGVFSNRYSLQAPATVHTV
>LTRL590_010012600.1-p1 | transcript=LTRL590_010012600.1 | gene=LTRL590_010012600 | organism=Leishmania_tropica_L590 | gene_product=PLAC8 family, putative | transcript_product=PLAC8 family, putative | location=LtrL590_01:229871-231526(+) | protein_length=551 | sequence_SO=chromosome | SO=protein_coding_gene | is_pseudo=false
MSTSLPLSSSHCTTNENDSSAPLPPPPPQPHQQRHQLQAMASVPPSSEVHGVPILYRQND
GTDAPAPLVDELRRSAFYRSNSSGAALSTRGGLHSVVTGSDAPSSLPGNSVGSGSGHSGW
SPAISRLPAVQREEALSTNNTGSDSSAQTSLHYMQGSTGANNGSYVAVVKPVFNWSQRTQ
YAAPPQHPYMAYPYQQQQQPYTLSACMTAPPGSPALCPPPAQYQYAYVPAASYVAASSCA
GRGNNGGPLPYPLQPEAAPGYGEEQTSLLWNTGLFGLATDVPSAMDSVMCIYCISSTHFN
YLYRQQRGMFDPITAALLCFDGCWCMQLWPVVTPLSSITLHTFIIRRELRKRYGLVGNDL
FVKVDRLNADTATATEAGETGAQAEEATTAEVESQPHRARDSDAMVEAAAAEPAGTGEAA
AEVTSVAPPATAPSEAAAPRTGESDVMATHATPCAPWYSKLKLSEQWESILLDVLVSCFC
VPCAVAQHHRELSIRGDWPGNAIVSRGDFTARGQHQHPQLGGTVMPMMPVEPPVITVAGV
GAGGVALTSMA
>LTRL590_010012700.1-p1 | transcript=LTRL590_010012700.1 | gene=LTRL590_010012700 | organism=Leishmania_tropica_L590 | gene_product=ubiquitin activating enzyme, putative | transcript_product=ubiquitin activating enzyme, putative | location=LtrL590_01:233818-235443(+) | protein_length=541 | sequence_SO=chromosome | SO=protein_coding_gene | is_pseudo=false
MSSRTPSRLAFTRASDALATLASPSAQFATADFDPALKDWSFVKPLVVGAGGIGCELLHL
LALSGFAHLTVIDMDLIELSNLNRQFLFTHSDIGKAKSTTAAAAVQARCPGVSVTAVVGC
LEDQPDDFYRSFDAVLLAVDSIPARRWINRKVAEIATRVVVPTPASESPPAARSTAPPED
AVAASTAQAPAAVYRVGDYVMEDAKLIIDTGTEGFEGHCRVIHMAHNRTPCIECEMYLYN
NGATRATVPLCTLESVPRAPEHCVLYVQLKEWPEHHRHRRRRRSQGGDGDGAVAGGGCEE
DSKDGDRDELLDPDNAEHVRWVAERARARQAAFGIGGAPIDDLFTVGVIKNVVPAVGFTN
AYVAGQAVTELMKWLTGCAPELNNYAFYNGATEAGVHTNVEPCRGAPMHGSGDVAGRCLV
CEPRPVVAVDASAVSAVAFRDGLIELLAPDATAAALLRRGIALLVFQSASRLVEVPLPNP
VKEAGAVKHESIASMLCAAGHAEFVKQWKDGARMATVECFGAADNARVSALVQWRGPPVR
A
>LTRL590_010012800.1-p1 | transcript=LTRL590_010012800.1 | gene=LTRL590_010012800 | organism=Leishmania_tropica_L590 | gene_product=hypothetical protein, conserved | transcript_product=hypothetical protein, conserved | location=LtrL590_01:236025-240902(+) | protein_length=1625 | sequence_SO=chromosome | SO=protein_coding_gene | is_pseudo=false
MQPSRAATVTRAHLAQLRRLPGRAASPSTAASVAPVPLASSSSMMMMSASSPHSGHALDF
AEAGASAMALRTSAWRTAAFELRGLGSFRPSPQPRGRRCYATTTATAASTQGSTAAASGS
ASAQPKTTRRRHVMDLGNHLSVVLPVSSPSPAPSSPKHHRGSRRRHGRTESKATGRHSRG
EHRHGSTDDGNTEASAADGAVHVQSREALKQPPRSRRHPRQATRTSLLVGQQRATQGELE
GAEDRLLRIPHTAAEAVALLECATVLEALELSSSAHLPPCSAAPASKSAAAAPSDVRANF
EALRTRALPLLFHFAHVAATSSAPLAGDAAAAVTDAKLAAALQCLAAHLQYMAAATRTDG
LRHVSALPPAVVVALWEQVMPYVHQRLGEAEAPPLPPLQGNLAEREEEEEEEEEGGGVHE
SAGEAVTSGPDDGAGALASSTTAPATRPVSTASMKNSVYMPLRRALALHTRQIASLLPPP
ALALVLTRIYQCGALADDVLGPIAADYLEVLRRSGPGQTTGGGDVIAALRQRVLRLPSGD
GLGGAPPAAAFTGAAAVTMARLLGRAAIPGHHQLHRFFHLALLPEVTRVLARAAERAAQS
VADDATGEAVEALPGAAVLLDVTAALRHYAVSGHAVAHLTTLWMAYFARRPRTDDAAAAL
ADCAALLRALSAAPSASNRTQRRQARNIRGDGSHGGLSAPQQRKQLLKVTDGDYYPLMDV
VCAQVCRVCSHLQRPAATSDVATVAPAQLLALLCLLLRVSSPHWAETYEMLASAVLAALA
STAASLAASAPSRLDDEELERLLPLAAARRTLRALLHRNSLIPDHPLHRVLLRRLLHSPA
AMTDTAVASQVLLGLELMVPEGEGSAHSDGGSAATETPAAAEGSSRGNNAVASTATSVSA
GPTVALVATATGTAAQTLTSTVAITPEDRHRALQVFRRLGRSVTPTAFVAGLCVVALDTL
PRTAQVAVVNHLTSVASAVSPSYLVKGMSAVVRQLPSSAIDDVSVQHWFSRFTARDVVRR
VDPVGCAVLLDTLSANPRYQRNCALAKECITRRIGVALRQTGEDGAGNDVASAVSLEALP
RVVAALQRANVFLPHYYSRVCRLLLGQVEQAPLGEMLEPFAVVAEAYMSRQRSEAQASVF
KDVWELLRGRVMEEAGRLTLHETLMAINGFAALDVTDHALFGVLVYQFWLCLCTAEARVA
DAAGHPVRSAQQPSENGEAAASAAATTDDKDEAAEAQVHRRVQAAQHVLRSLTPSAVAVV
TATLLARSDVRASYAAQARAAAAGGVRKGDDGDDNAVRTLLPWMLLGLRDCRAELYPVDV
VRLMPSLLEHYAAAATVEDASAPTAYTDRYAALLHNAYDACRSTFLLMYALLPDTVDAAE
EPLLPLAEQQRIAEQRSQWTPATKLSVEVVPRPWFATLLVSLSSAALVDVAVALACVRRA
CTRRVCSDLLPIAQLVDVCLSLCWLTTSTSLRTTTKGVSAAAHRSDDDAQTPATSPVTRQ
DEPSSPPLPAPGDVLRTAMATVLSALWKRSDELTGAQIGALLRCLRDTYGADKMDADFVE
RLEAQRALLLSQRQQKGPAAAAAGSASATEAANGGGDGASAASPPQQQRPKPLPRMDPED
LFSTT
>LTRL590_010012900.1-p1 | transcript=LTRL590_010012900.1 | gene=LTRL590_010012900 | organism=Leishmania_tropica_L590 | gene_product=Meckel syndrome type 6 protein, putative | transcript_product=Meckel syndrome type 6 protein, putative | location=LtrL590_01:241810-248841(+) | protein_length=2343 | sequence_SO=chromosome | SO=protein_coding_gene | is_pseudo=false
MSVPISSSQSAGAAAAAAPDGSASGVLSLASPTVQNQRQQQPALVASPTDVLAAGRHPAG
GLDAFAQAPASGFPSAAMDTLLADLLLAKERTAYHRAVVTEISTTARDGSAAYHGEAVTS
LPHLSVVPQPSPPLQPDAVDASAAVGTNEAAHTSAADVDGGRTEHKKGKETRRSSSVPCA
RSRREQARADSISMSSRSSSDGEEGNAPALSATVFVQPRSGTDDAESVSGRVTRTRQRRR
RGGKDNAADVVPTTARAIGAAGGGGVADGAAASAGLRRTLPSQAAATDADTHRDYDYLPD
GEDAERVIAERMRVLQAQQLSGAADAEGSLRGTAALVRPSARFSRGPVPAWLREYSDLLL
FDRHHLDRDVAAALQCSGVGTTWRCCCASNDSEGLVQLPVDAVVLRLRSDIARVRRLRDE
VRRNGGFRVLISPDSHPARCEVYRPAEPDWGAAPAPPTAGEIPAAVAREVQELAAGGVEV
ALGDTDRGERGARPAAPPSPPAPVSPPPPPSTPPLSRAVEAKDLQRSLLAQTIPVWRRHG
AAVKLLTELLDHLENRLRAFEAQLGDPAQGALLDLVGAPDSAGVDGTVQNTYPPALERAI
RTTITNTMLSDVFATSWSALPNRGPRLSEALRRRRQTPLIHADYVTMTDMRPAYDFTALQ
SVQRASRAASSTPGASLVYAAHHQQQGRGGGGGAAAVGGDTRKSYSVHVDYVRFQPSLES
IRGASVLGAHLGVGDSAAAAVGTAGGGGGGGRRSSVLCSSEDPLSSLLLGSSSNAFLPRD
THASGDGTAADTHDALLLQQQHRNGNLHTTTAALLFALSAATAQHNLVAFSPEEYLTSLL
LQYYEQYRLLQLSLLPSLKNRFFYQEQVLQLQRQSQRTSDMDQLQRRLESLAKTSADVER
GCLQVMIVLWNSVLILRRQKQEQGQRAGEKLDVATTDTPIIVESQHRSSRSNSRNRGEQP
TVTAMAQEMRSHPPVFGAEVSAAASEDEIAVQVNDELIANTPVVHRVDNSVTYGGRVDRD
GASLGSQPQQQGNSRVSSPRSFVLLPGSPPAQPSTSASASPLLGPATSVSSGEAGVGDSR
DEGDGRGVVSPPWPQPQPQPQRFRFFLRRYGTAEETPYVTGDDLLRYAAEVEGVDVLQTG
RQPGERGGGAAAVPPVAQDELMYFQLVVFTRSHAAMVPQYIGCTTPRPMTAAKVVFFNET
FEVRALHEPAELLLHLIPVTAGPSKHTVVSTVRLRPTLARTYSLLPLQPPTAFVFHGRLF
AHHQRAAAGTNGAAPSTTTATSVHGVLAASTTWTGSQGMTVAQIERLFLGGGSSGPAADP
LDPQYLPLLCTLRAYYEEQGMGRASAASGGGAGKAPSSSHRRHSADGSARLQRQVSTPNP
RNALAGMPAGRAGKAHRTALGGNRRSFKHIAFSGQLLQRVGSAVGAAATALTAPDGMRRT
MQALTVAAEAAGGGCGSRDCHAADDSLQRLPSARLEHLRRRWLAHTNKIKAVDEVEARLF
ARAMPLDDADVYQLQKALKRSVRTEEAERVKGYGAAAGVLFNVQHYYSAPSAISGLPLSP
LPRETKLKLWQERQRRLLLTRKARHHLTDAEKLEAVVRVPKLVLKLVFDFAPRSQLNPHR
KVRPKTEDIDRALLARRRDSRIVIHIMKAHNLPLRADGTPLEPFVQASFVSEVAYTRSEV
GSNPSWFQSLELPFQPLNFEEDTLGMIDDDVIISLYDKVEVKMAPSAAATAAVAHETHYR
TERRFIGTLRIPFYSLHQASQARMEGVYPLRMPRWLLGYHTLLSHRDSTEDEAARQHFIP
GRGTTSGGTATLAPNPFGSFERLPAHRAEGASGAAAAAPQQLAASASAVLALTVDNASSD
RQSTEPTLQLYMSLWPPLQREPPPGLSRAELTRQVSELNVSPQLRYLHQVALKWQQAALK
KVKAIGAMNAQASTRQIEPFVKCSTGDLMLVCRYILPRGGPPPPCVRTVCEAIRYVSLIP
LVADMLSWGEEDVWNTNTELLAMRSGDCGELALLLTHFLRCLAPDRPTYAVLGSGTTTCQ
QTIMVLHAFDDAEWMLIDPHSGWTVSAGKPYGTALRDVYMVVSHDQLWANVQLSGFPHRM
TWDLANPAHWLPCFDSAKDARIAVCTPHLFPIQRDVLTFPAADPVKSREIELELRACLKK
ALLTWRNGCPPPYHRGVEAILRELLESAEAERCTCASARRSDITLSAAARLSEYFGENIT
GEPESDMSAAQRRQQHKRRQHRHRHHSRDKGSIGCEEDAAAVQPATTTPVSSSVSPLRLL
GSPVMGSYNPSDPQFQELLQQVFECAVHEVGTSEASFAVGTYVKSYTGDVYAMSVFLVAI
CRG
>LTRL590_010013000.1-p1 | transcript=LTRL590_010013000.1 | gene=LTRL590_010013000 | organism=Leishmania_tropica_L590 | gene_product=hypothetical protein, conserved | transcript_product=hypothetical protein, conserved | location=LtrL590_01:249960-252230(+) | protein_length=756 | sequence_SO=chromosome | SO=protein_coding_gene | is_pseudo=false
MMSKAAFMMQDHVRRNYVMITDVCNPNTFFVRGRLPFPQGLTAIAVLFKNQRPADVYAHP
YFIEKQSDPSQPSPQLHLTEESQGIMKVMSGLRYMRDDNTKLDNTMVVVTDYRVEVEGRM
PSVPQAASTAPGGPKTAPAHDGGNRGAQGHHPVPGSAAGTSPALTLEQRAMLRRTVHHVT
QIPGGGGDAGLGLGGTRSPFSAASRPAATPSAASASSSRSLEASASEAARTAGDSDPPAA
CSGDAASTAMHSAMPGYSTFPTPEDCATDAWVSYRYLKAAIFGRRALEETRGCASSTDPI
DVPALFEKRVGGYTVLYNPIEVNERTFVELLLKLQEEERVVKAIVVPTRPAWRHLQVWAD
VFPDAELITSGEVPLLPAAAAAATWSSSGCGGNKESADSAADPQHRCTRRGRSGAAAAAA
APRAPPSTAAASATEWRGGCQDMGNGMSGLSFPEVDLVAEAALERQRADEAAAKARATAE
AAQRERERSAAPGESGREVDEENDDDAVGTNGGGTAAERERRAMLRRQQHKLKLREEMRA
EDARAEAEAAAKRAAASPSAPSNDSGDLVDVLWRDVSFFTEKRVQAVGLRESDAWRLRVL
SPRAASSPQEPPVDVLRLTPAIELLRIPGDSAVEEYVLLDANSNSLACTDLYHGEYADLD
PVNSWMCRVWFKFMKRGDYKRTDLVPRYKWLQVLQQRSLSVVQSAIDDLTRRRPIKCVLS
AHGTPPLRGVDAVDTLRRQWNLPPLHPAERPRDGRR
>LTRL590_010013100.1-p1 | transcript=LTRL590_010013100.1 | gene=LTRL590_010013100 | organism=Leishmania_tropica_L590 | gene_product=protein kinase, putative | transcript_product=protein kinase, putative | location=LtrL590_01:253585-257841(+) | protein_length=1418 | sequence_SO=chromosome | SO=protein_coding_gene | is_pseudo=false
MSMHWSEGDNGGGSLGGSRRSFSKGSIYRHHFLSLDHSSTAGSAIGFSRDVTNSRRATGT
SAGFEWLQPWRTPQDCGEGGVALLYSMQEVLENVRRARKTSLSELYAVRAAGSPAASTTS
LCHPQHLCPPRAATSGSSNDAEGRCGSVGEKNSCSAAGSRTSSVDRRRQRDRGERDLSFG
KDVRGASDDSVQGIQPATEVEGAAFSPPPQTAAAAARTAAAPLATLPRSFSSATPVPPIV
PVIPRFAEVKTEQELIHRRQQPQPQPHPRSEPAQRRRRVLANSDDDDDDPARSPHHPDAS
CPSGGCDQTARPGDSRHRPGMSVEWSGSDSNGDEPEAPAQRRNASGVSADDDDADTSDVH
HGKGEERDEEKDRLSETDFGEGGHLACVPGDTLHQRYTLLKALGVGGSSRVWLAVDLEQC
SLARCQLIRELGEREVRRLFKTSERPMFVAIKVFRCDPVYADCATYELKLSALIHENVIR
RQQQEQEQQRWPPARASHSASLPSSPIAVPAACDDPGGDLQESSDGGENSTSRPRDGAAG
RTRADSTSSTPGSGSVSAEVASPASTSATAFSRRLTTVRDAFTIEGAFGTHQCLVMDVLG
AGVDRAINETHLNGFPSAVARSIMQSSLQGLVLLAACHLVHTDMKPENLFFTNLEADVAE
EMLTFQSAQLRASQRQTLCSSFTQRSTATPVMTEKQEVAAPEQQQPHHGDGGTAEHTGVG
QRSPFSDAPLPDYTHVDEAAADLHTVHAANAADAGASGDRVASSVTNLSAVAVGHETLHG
SQDNSAQVSRQPSFARTPTRRRSAYDVRVSGLGLSLVVPPCLRLGVRVLTNYAAHAADGG
GMTADELVRQDPLQQLHWLCAQQQARLLRPPGNDDDDGDDDGLGSVAEPWREERWRLAGT
CAPAESPPPPPTLDIGMSEDLIDEAELRALGLQELPKSDADGGRCAAGMADDEYEEADVT
DFVGVPAVGEPAAHHRATVTTAGVGVVDGTLPPATLRTESVATRAGGGRRTPLAAAKRRL
FAQCFHEGLATPRGPATVPTRCEGVAAAFPTDSSSDAAPPAGAAAAATVLRRLECEIVRH
QNYRRGAVVQGREYRAPEVLLGNFVLPACDIWSMGCIAYELVSGRFLIDCIVDRERFATA
LSWQQQQRHGRKGCHAPDDDSGGAHDAKDHSRDDDEDTQQRLNKWDGRPVYLEDTEQDLD
VFHLKAIMRLLGPPPVSFLRQPPIGLFVDDFFDERGDFRFWERGEAEEAGTPLADPYRQL
ELTRWAAASRVSGTSVAAGSSAGQQQSPLLPESVSGVAASLDTGPPSAPPAASVGQHVAS
AQARRDPQDTMNYPITTPDWQDVQAILREKLGSAEEAADFEVFLRRCLQWDPARRATAAE
LLADKWLVKHSGVVADASESDVVVKEGGGDSDGEERRL
>LTRL590_010013200.1-p1 | transcript=LTRL590_010013200.1 | gene=LTRL590_010013200 | organism=Leishmania_tropica_L590 | gene_product=hypothetical protein, conserved | transcript_product=hypothetical protein, conserved | location=LtrL590_01:258433-259449(+) | protein_length=338 | sequence_SO=chromosome | SO=protein_coding_gene | is_pseudo=false
MMSAGATTSAGAAPRGSRRREPTYYYQSLSAVVDGDVRFGEGCVVLPHARILVPRGYRLH
VEPFCLFEDFAELVCDGAADAADQRHAGEAPASPTATAAVALHIGSHNHFHSYARVRCAV
AAATLAALSSSSPPTTTWRLMGSGNVFHAFASVEMTLLQPFSSLRGPPAPRSRHFFGDYN
VVTTYSSVSLQQGASAAASLANEGASSPTPSSPAAPRPAASSTFQHVIFFSGEAHTKGAD
ASVAMATSAFCVPRFGARSVAELPVVIQRITDEAKAGPPPTAEMVGTAAMLERYISDVHP
DLRSHEETRIVTEVEHACRCYIHQLLDDGGLQSIEAPC
>LTRL590_010013300.1-p1 | transcript=LTRL590_010013300.1 | gene=LTRL590_010013300 | organism=Leishmania_tropica_L590 | gene_product=eukaryotic initiation factor 4a, putative | transcript_product=eukaryotic initiation factor 4a, putative | location=LtrL590_01:260315-261526(+) | protein_length=403 | sequence_SO=chromosome | SO=protein_coding_gene | is_pseudo=false
MAQNDKIAPQDQDSFLDDQPGVRPIPSFDDMPLHQNLLRGIYSYGFEKPSSIQQRAIAPF
TRGGDIIAQAQSGTGKTGAFSIGLLQRLDFRHNLIQGLVLSPTRELALQTAEVISRIGEF
LSNSSKFCETFVGGTRVQDDLRKLQAGVIVAVGTPGRVSDVIKRGALRTESLRVLVLDEA
DEMLSQGFADQIYEIFRFLPKDIQVALFSATMPEEVLELTKKFMRDPVRILVKRESLTLE
GIKQFFIAVEEEHKLDTLMDLYETVSIAQSVIFANTRRKVDWIAEKLNQSNHTVSSMHAE
MPKSDRERVMNTFRSGSSRVLVTTDLVARGIDVHHVNIVINFDLPTNKENYLHRIGRGGR
YGRKGVAINFVTEKDVELLHEIEAHYHTQIDELPVDFAAYLGE
>LTRL590_010013400.1-p1 | transcript=LTRL590_010013400.1 | gene=LTRL590_010013400 | organism=Leishmania_tropica_L590 | gene_product=hypothetical protein, conserved | transcript_product=hypothetical protein, conserved | location=LtrL590_01:265361-266860(+) | protein_length=499 | sequence_SO=chromosome | SO=protein_coding_gene | is_pseudo=false
MHGPPQAATRRASGVPAAPATAATNSSSSSAGSVVDARRGGMKGTAVARATAPAPSHHGS
ERDSRVDTEGSDSAARHTTPAAAASSFSDQGLRELPQQRRRTTSSTATPPGSARASHHSD
ADVARVRAALAEAGYPNPSWYDIERVFAQLAVNQDDDDGNAAARHRDTTPTPSATYPSPR
VVQEDTLEEGHGAVYYHNTHGAAITPPPVSPPQQQQQQQEDYPTESSGLLQHLEPSLRLQ
RYIQLRERELEKLCLRPSSSAPHAQQQRQPPVSPAVHASGTLRGHSRDAPHASQVKASSL
RGAAGERAGKQPQRRRGSAAAVPHAQRIRGGGDAVGTGAAASGDAQVTVMAAHHRRAANI
VFDATGDQRFRFFPTTRTPPGTGTLVAMAPVPRTSSSPTSATVLTGAAPATSLGSYHNYY
QCPRPSSCSSVGGQVSHLDPEGRTLRRRADPVKRGEQMRLLWAKDNFLSQRDRPREAWRT
RQITMAYGQGADGGVIHHG
>LTRL590_010013500.1-p1 | transcript=LTRL590_010013500.1 | gene=LTRL590_010013500 | organism=Leishmania_tropica_L590 | gene_product=hypothetical protein | transcript_product=hypothetical protein | location=LtrL590_01:267784-267966(+) | protein_length=60 | sequence_SO=chromosome | SO=protein_coding_gene | is_pseudo=false
MVCPFTIAIRVGLVLFIAKTLYDAVCTYQQNTASKRVKGNGDGDKQKPSSASSRAAATAA
>LTRL590_010013600.1-p1 | transcript=LTRL590_010013600.1 | gene=LTRL590_010013600 | organism=Leishmania_tropica_L590 | gene_product=hypothetical protein, conserved | transcript_product=hypothetical protein, conserved | location=LtrL590_01:269022-270467(+) | protein_length=481 | sequence_SO=chromosome | SO=protein_coding_gene | is_pseudo=false
MPRAASIPSPAARWCLALAPPLPTASSLSLRSAATVVESHQHNRPRLASVAVLSAIALTN
SHRLSAAPHSLSFLYRRPSGLRARCNSGNGCRLILLAASSPASAGAAAASASVTTPAPSA
PAPARRERHVCPECGKRFLCEPNLVRHRATRHGVQVASASEVARAQIAARNARLQQELAC
VQARVRQLREGGGTAATAELAVDAASAYPSAVLTGRLMEVDEAVERAWRHSGRGLGTGVS
FVSCVGTVRGPVEVGTLRGATPASASDRPAAGPRVLQFVLEVHGYRERRPGQLKMYRSHL
LVRYVAWQPYHRYGDDDGAGSAAAPSPPATAPLLFKVQVGDLLRVQGHYALHSSYDMISK
QSVENVVLEADAVGMLRPAPAKEASTAQRERGGSPTRQPFLSTPPPSRHATTPAEKDAIS
SAHDRCTGQDSAMSAAPCAAAAAVASADVSPPKQRQPILSTRKKKASTKRSTTPPLKPQA
R
>LTRL590_010013700.1-p1 | transcript=LTRL590_010013700.1 | gene=LTRL590_010013700 | organism=Leishmania_tropica_L590 | gene_product=calcium/potassium channel (CAKC), putative | transcript_product=calcium/potassium channel (CAKC), putative | location=LtrL590_01:271787-274828(+) | protein_length=1013 | sequence_SO=chromosome | SO=protein_coding_gene | is_pseudo=false
MYKRMLLWPVRMRLGRRSDRPQVFMDEHYAHSEQRFRSLRNFVEFLDQRHTNVSIFGLLT
HTTMEVVSVAFYVWTSQVTAATSATEFAWNLPVFIVELVLSIIFFLAWVGLFFFEPDKKA
YLISWLSLVNAMTSIPMIVIGIGALKDSSWRSVWVPMYLRVWWLCDCLSVLIDYPQIARH
TPEVWREMVRYFIRLFAVMCTCVGTHQIVESCSGEYVDLYDSLYLIIVAFATIGFGDVTA
STTPARIFMIAFIVIGICFFLPLFQRLAVIAERRQLHNTFGGGGSASWLRRGWKHPHVII
CGQFSDLSVELLLRNFYAGWRKYLDTCIVLMAPVEHSPEVRLKANLPWLKGRVTLMVGDP
AKPKDLDRAKARDADAIFLFGDSRSTAYYQDYTIIAQSVAVSLYDRNLPQHLLLHRNCTV
KQISPYAASVLEVERILHHLLGLSMAHPGVVPLIVNLLRTYESLPSDITLSRHWVEQYEY
SLRNDMYGLEIPDALRGREFRVLARSFFEKDVTLIGILNARSVVQLNPRELVPNAKKLIL
IAKTMKVAQDATDAIARDHEQTFGEEMLAAPDPDEHDRAKRRRARSRFLVNLSSGSSSSS
SSISGVDGDVGDRNGAPKQRGDRWPRQTAHVSASRPATPTATTSDSQRTQPVRPHAAAAA
LENGNGLARAFPSGSSIAAEDNSGDELDARSSIVAAEPSPPSSMRAPPVRSEALVRIDDA
FDLEKHFVVVDLSSAKAKDESSRYAQEAVNTAVAHDIFHVTVPVRQAYPANDIVLLTNDV
SFGPYLDYYWSMHRQDSANPVKYISGCGLNTADLRRCNLERCAGCCVFYAGDVSRSGSTS
AMSMLTVLSINEILHGIPAFPVVVELEGLANLPLFPPHAEDPRLRTKAEIDFVYEPNFII
GNAVSRLMLFPALQRTYFMEEFIDVMDVLISGHAPDTPALARLPLSLFPAELQTYEDVVV
YCLKFGYLPIALQRRIVDVRNPSIDGQRFVLTNPPRALPVNQQTDLLFYITPG
>LTRL590_010013800.1-p1 | transcript=LTRL590_010013800.1 | gene=LTRL590_010013800 | organism=Leishmania_tropica_L590 | gene_product=hypothetical protein, conserved | transcript_product=hypothetical protein, conserved | location=LtrL590_01:274948-275247(+) | protein_length=99 | sequence_SO=chromosome | SO=protein_coding_gene | is_pseudo=false
MEAERGGTGGGLLPPPLLLLLLYGHGQPSASPSCRSSSRCRFMLLPHMDGVLATPNIRGG
GGKYGRDRRVITHHCLGDLAAAAWYLHASGVGQPCHNAD
>LTRL590_010013900.1-p1 | transcript=LTRL590_010013900.1 | gene=LTRL590_010013900 | organism=Leishmania_tropica_L590 | gene_product=hypothetical protein, conserved | transcript_product=hypothetical protein, conserved | location=LtrL590_01:275292-275510(+) | protein_length=72 | sequence_SO=chromosome | SO=protein_coding_gene | is_pseudo=false
MPPDIPRCVVRQVGVLGVFTFYGFTTGHAWVSGYGNPDAQEAHAVVKTVQPRFSACGRRR
VPGYPCRDEPPR
>LTRL590_010014300.1-p1 | transcript=LTRL590_010014300.1 | gene=LTRL590_010014300 | organism=Leishmania_tropica_L590 | gene_product=potassium channel subunit-like protein | transcript_product=potassium channel subunit-like protein | location=LtrL590_01:281498-284980(+) | protein_length=1160 | sequence_SO=chromosome | SO=protein_coding_gene | is_pseudo=false
MTGASPVMPAPDGAATPTIAAARFTAEDPNASMTTIPAAEASAAATHAHVHVNAKVFMVN
LGQDVQTTVLGRFRNLQGTIHSQLRNLQNNVANLRHSTGIPPEALHNRWVYHYNHSALRI
HSLRKLFDVIEQRYSHVSILLLLCNVGLEAAAFGIYLHVQNGHVTANWREFDWGLDYFIA
EVLLSVVFMASWISLLAVEAKKWNYVLNARSLMNYLSSGWMLLLALGALLTLDRAWTHVY
APMFLRVWWLHESLLSLLNYPQISVYFTENRLEMVRSMIQCIAVVGISVGILQAVESFCG
DPVEYFDMVYMMLLSFSSIGYGDVTPLTVQGRLLMIIFIGVGFSYFVPILQYVADLGVYH
LSYAYYTTCFKRTDHVVICGHLGYNELRMQLKNIFAEDRHYLNMSVVLLLREQPSAQVLL
LLNSPKYRSAVHLLVGDPGVPTDLDRCNARGASAMFLLGAGTNSSYYSDYDLAAQAMTVN
ALVPDLPLYILLHRSRYTKSLMPSRAIVLEFERLNHNLLGLGCVLPGMIPLVANLMRMFD
PMTTEALWELRDFKDLLGLSGSAASVRAMRKMWAPKRPMLTYGAATIELGLGAEPDWMST
YEASLAQHVDTVAAPPPVQRGHYTVVRLARLLYRTDITLIGVVRSSGSGDSVVELAPRGS
LVGVKKLIVICDVRRAAQDIVDEIVNDATRGSTSSAAAGAPTIRPPPPAGVQATAVTVVP
IPAREDAGAVWNSSAATTTIAPTSRASQTPLKPAAAPAPATAATVIGASAVELPRRLHRV
ACERPAEARMPPNGSSLVLSAAIAAEDDDNDDDEDALIGALASPVLLDAVGRGRPACVDA
RVGAPATVSPSSPVFAAAAAAHSVLRVEPDVRHLANHYVFIDLSSAHERTNWSREAAVES
RTAKAADYYDIMRPVRQHDPDSNIVLLANDTNYDSLNNMWEEEDVTGSLIVVQGCGLFTS
DLRRCNVTKAAAVVIFSAGDRCDEHGDSLSVLVMQLVRQLIGEDKHGSAADIPIVVEVDH
AELVPLFAPAMTVGKEVKTAEWVLDPSFMSGCVVCRHMLDTGLQEMYFTPELHDVLEQLL
SSKSESLLVTVMAPDAAWTVYEDATSFGIDNGLLPLAIHRFHEMIRDDTSVSFRYIITNP
PPSFPLHSDDFIYCLKLCDP
>LTRL590_010014400.1-p1 | transcript=LTRL590_010014400.1 | gene=LTRL590_010014400 | organism=Leishmania_tropica_L590 | gene_product=hypothetical protein | transcript_product=hypothetical protein | location=LtrL590_01:286904-287311(+) | protein_length=135 | sequence_SO=chromosome | SO=protein_coding_gene | is_pseudo=false
MQHQYPPFYQITMEHYAPAFEQGMAEQMAEIEAIKSNPDAPTLENTVAALGRSGAHLGRA
SLVFQNLFPPHTSPEMQIPSRPTPQSPLFTQTGPIPMAPCTTAPRPCTTSVPATLVTTCG
WLKIRQGVSQGRRRP
>LTRL590_010014500.1-p1 | transcript=LTRL590_010014500.1 | gene=LTRL590_010014500 | organism=Leishmania_tropica_L590 | gene_product=Peptidase family M3, putative | transcript_product=Peptidase family M3, putative | location=LtrL590_01:287726-288322(+) | protein_length=197 | sequence_SO=chromosome | SO=protein_coding_gene | is_pseudo=false
MADPASAEALLRDMGNAAASKGKKEAADIKQMIREEGGDFELAPWDWRCYAERARKQLRD
LDENGAKLYFELNNVLERGVFYTAEKLYPRDPTTTPRLPARPLADYPPLPPSARARHAKR
NQGRPRRRPQMADPAHGGNAHPPQLSRPAEGDTAFSPRPRRNEKGEEKAPAGTGPPPTHT
HPAGCASPPTTPPPIPF
>LTRL590_010014700.1-p1 | transcript=LTRL590_010014700.1 | gene=LTRL590_010014700 | organism=Leishmania_tropica_L590 | gene_product=hypothetical protein | transcript_product=hypothetical protein | location=LtrL590_01:294395-295030(-) | protein_length=211 | sequence_SO=chromosome | SO=protein_coding_gene | is_pseudo=false
MRWHGAAAGVGAQRAAFGLRVRLSSVMATPLTVGLGWPRRLSPSSVWSVLGLLTSMKRVR
AHSATAPRAVRRVRLVAPNGGETAGKGGVFIPWGGRWGAHRDDKGWRAEGRFLWSTAGKA
SGARVGAVHLCGKDTVQDEIRSPADPPRACPAAPWRVGGAAAAYRMTSAGAVDQGHARLA
TPPSGKNAQPHMQHGVPFRPLLAEACLRRAP
>LTRL590_010014800.1-p1 | transcript=LTRL590_010014800.1 | gene=LTRL590_010014800 | organism=Leishmania_tropica_L590 | gene_product=hypothetical protein | transcript_product=hypothetical protein | location=LtrL590_01:297021-297401(-) | protein_length=126 | sequence_SO=chromosome | SO=protein_coding_gene | is_pseudo=false
MFLCPVHPQCASAWVDAKAVGAGVARIHLNSAAFGRAVANPTLRGQKGRARRPVVFANAE
THHGHPRGGAYHTAGVGGGGARNGQGRAPGAAGGATASPLEDEANATGVPVAGASAGGAP
AARPRG
>LTRL590_020005000.1-p1 | transcript=LTRL590_020005000.1 | gene=LTRL590_020005000 | organism=Leishmania_tropica_L590 | gene_product=metallo-peptidase, Clan MG, Family M24 | transcript_product=metallo-peptidase, Clan MG, Family M24 | location=LtrL590_02:2716-4569(-) | protein_length=617 | sequence_SO=chromosome | SO=protein_coding_gene | is_pseudo=false
MKASGAAVLHAVREKMQEAAVAALIVPSSDAHNSEYVATHLQSRAFISHFHGSAGTALIT
MEKALLWTDGRYWLAAEEEKYPEFDLLKQGQPEVPSLEEWIAVNLGTEAVVGMSPYVATV
AEWERLSKKINLRPVANIVQDMMPPEKSVQKMYVRPAEFCGATCQERRAAILAELEKKDC
DLIILSALDEIAWLTNLRGGDVDYNPVFYAYAVIDKHYENLRLYVNPDKVTDAVRQACED
HIDFYPYEQFEADLKQLPRGRKALVDERQTSEAVFRILKDVATVTVRVVCGPAQKLKGIK
NEVELKGFRDCHVRDGAALTRYLAWLHDQVANKGVTNLNEYDAATKLEEFRAQGEHFVQL
SFGSISSIGPNGAMCHYSPAETGSAAIRNDQLYLIDSGAHYWDGTTDVTRTICFTAPSDE
QREAYTLVLKGHIALNSLVFPKGTSGARLDTLARMALWGVGLDYAHGTGHGVGSFLNVHE
GPHGIGIRPVATGANMELHSIVSNEPGYYKDGHYGIRIENLEEVVECRTKYSATGFYTMS
HLTMAPLCRDLIDVSLLTETERAWVDRYHAKVVASIMPHLQQAGDQNAVEYLKYHTQPLF
AVNEAYTLLSPEGKGAK
>LTRL590_020005100.1-p1 | transcript=LTRL590_020005100.1 | gene=LTRL590_020005100 | organism=Leishmania_tropica_L590 | gene_product=hypothetical protein | transcript_product=hypothetical protein | location=LtrL590_02:7338-7556(+) | protein_length=72 | sequence_SO=chromosome | SO=protein_coding_gene | is_pseudo=false
MSGTLAAFAVVGLAWGASAIDDVGPSSHITHRPAMQPVQCVPLHSFSVLDVRVPLAAMAV
MLLLLVLKEENV
>LTRL590_020005200.1-p1 | transcript=LTRL590_020005200.1 | gene=LTRL590_020005200 | organism=Leishmania_tropica_L590 | gene_product=cytochrome b-domain protein, putative | transcript_product=cytochrome b-domain protein, putative | location=LtrL590_02:9783-10439(-) | protein_length=218 | sequence_SO=chromosome | SO=protein_coding_gene | is_pseudo=false
MPTVYTRDQVAEHNSKTSGWLIINNGVYDVSDFYDDHPGGRDILLAHIGTDATEGFEAVN
HSRGAVRKLEKLKVGELPENERRRYISMEQVAAKKSADGAWFVINNKVYDVTPFLDLHPG
GRDILLYNAGGDATQAFTDNEHSDTAYEMMGKYVVGDVEPSECKTLVNRKATGAKQAATT
QMVRVKDENASLLAHIQDQLRLLMALALFVIAGVFLLS
>LTRL590_020005300.1-p1 | transcript=LTRL590_020005300.1 | gene=LTRL590_020005300 | organism=Leishmania_tropica_L590 | gene_product=hypothetical protein, conserved | transcript_product=hypothetical protein, conserved | location=LtrL590_02:11358-11927(-) | protein_length=189 | sequence_SO=chromosome | SO=protein_coding_gene | is_pseudo=false
MPAPSTAAVRAPFYYRASEVNAPAEARADRASAPEGAVFITNAFIEVVAFGTRFFWVHVS
ESPTNQSVPQLGACSVAVGLQLSGDGGRLSFSSSQLMEFEAARQQDMPAGTNSSVQSTFS
TSLGQRLVRGIAKRLGAQVTVYVNCAIEGERCLPLLGTDGGSGFDMTFQFGALVYEESYR
LIAQRCVCV
>LTRL590_020005400.1-p1 | transcript=LTRL590_020005400.1 | gene=LTRL590_020005400 | organism=Leishmania_tropica_L590 | gene_product=hypothetical protein, conserved | transcript_product=hypothetical protein, conserved | location=LtrL590_02:12553-13746(-) | protein_length=397 | sequence_SO=chromosome | SO=protein_coding_gene | is_pseudo=false
MLKKVLKIKGVESRTALVEFAVNKRVKYLEYLTELHSAEGTLWMNTVHLDLHEIGKYFNV
ADACLPTDRDGVSKEGLIQLPAEKPVTVAASATGALASSSSSASAEPGATGADFINVSIA
NAPAAIRQRSSSAADWARYYLPCYAALAISLSEILVIPIGGEEFVECFYGLLLELEVAYA
SGAASKALAQRNLRQFRQHVSPGLKSLLQTSTDAETPDATPAFPVVTTSSDLDAQIKYLF
LNQRHLEYTAASPSYDAVIPALCSVLMFAYRKLCDYELMREDECVRRILSIDKRLERLFF
AHVSHEVGKIAKQKLLREAYILSTGVLFADLVDASGRSGASGASGIDGGADFVADLLIQQ
QQRRGASSPTATEKKGFDSSDDDENDGTVWFGPEEDQ
>LTRL590_020005500.1-p1 | transcript=LTRL590_020005500.1 | gene=LTRL590_020005500 | organism=Leishmania_tropica_L590 | gene_product=hypothetical protein, conserved | transcript_product=hypothetical protein, conserved | location=LtrL590_02:15993-19064(-) | protein_length=1023 | sequence_SO=chromosome | SO=protein_coding_gene | is_pseudo=false
MSTTTAGRAFARRAAQIDGDGDEALALMAPQIARQASAAASSEALMRELGVLERAECQTA
AKATDIKESLGASADSDDAAVDVISLMGTSSWVLRVCQTGIRAQVPSVVILRHLWRPFSA
AQAVTHTRLGALEDKSADEPLRAPTMEWAASLPASVRELLLSHELQRVHRRRRYINRGVR
GDGNVSTEEISHDTDRTPVYVLSEMWTQTVQESRAVVLCCCAPWLLHHSTQASSVMESSE
AASSLSRVLFSPLERRVLEAGMRLCAVCQAEDVARALMAVFIRGVDSATSGASGQSRNID
ALTEEGAFTAWYATEAGTLYESAMIAAAAPRTHAGLLASGTYFPTSGGFALAYSYLTHRG
LAMARLAAASGEDGDNEEVPAAPEASSPSARGSRSWLSSFMQQPRCAMRLVCALAGAVDA
NADHFDVVLQLYLRLVEEAGAGYNADSVDDTRVTLCAVLNALARVPLKTQTYLDFLEDVH
RRTLVHSTIDVTEHPDVLASCLRVCSAARVSNRAVTLFNKLCEPSSRAIAAEERNVAAVL
LSTPTAAMALQRLVSYMHTKLPVTADAVHAAAAQALVASTELVCSASSTMFAFFDLLELK
VAAQHHVTSRTAAYYANRTFFLRLLTLLAGVHEQRCGGGAVREALATPVAAAVFRQWVAS
AVEHQPRTTSWASALPPVMVGVLQELALELHRAARADSQVASDSFPAVPASSLLAAVEEV
LQAAAGDLPTSVRPIGSVDEDASKDCCTLYCLPESLQWRQVQADWQLEEQKRFVEGASSL
LQAPNAEAAAATACLRYQDWAMLRDLQLRCASGASQEQLADAWANATSRGPKQPQPSAST
STSSRTPGGVAADRATLCVLTPLAEVEWWLMQGSASPSHALRMKTASLSETLGVAVPPAV
GCPAHTWANEQAAAHRGARQRRTRVVTYWLQRWVDSVEDNRAMPLHSVFRMSVARVLQQS
VSAAFVAEEKADAAEQDAELDTPSASSGEPWNVSSPDVFSGKVKRSGVETMLVRGPSSVV
YNT
>LTRL590_020005600.1-p1 | transcript=LTRL590_020005600.1 | gene=LTRL590_020005600 | organism=Leishmania_tropica_L590 | gene_product=hypothetical protein, conserved | transcript_product=hypothetical protein, conserved | location=LtrL590_02:20783-21712(-) | protein_length=309 | sequence_SO=chromosome | SO=protein_coding_gene | is_pseudo=false
MPRRYGQMVLPSGRSGMLRTTRNAVRRWPPLQPSWTRRPLATFSRILLSSSRCKATSGGG
LWGTHPRHSPVRTSFVPSDTSSAAAHKAKGAQLGESPQRSDTMRSPAGAPPSTSFTLDPP
FTRVTGEKELSPGPCAYVCRRCRAPVFHSDRFADTSRVGWHASGWPTFLAPSTPSALRLS
TALQRSVIARLSDTPRDGPVSNISAGITTPQRTLDIAVPPNSVAQRGLAVEGDLVRKRGS
TISLQETRTWREKCLRDENHRVDPVLVLAVCSACDTPLCHVTQSAAVGTRYVSTAACIMA
EAEGATRRE
>LTRL590_020005700.1-p1 | transcript=LTRL590_020005700.1 | gene=LTRL590_020005700 | organism=Leishmania_tropica_L590 | gene_product=hypothetical protein, conserved | transcript_product=hypothetical protein, conserved | location=LtrL590_02:22795-23847(-) | protein_length=350 | sequence_SO=chromosome | SO=protein_coding_gene | is_pseudo=false
MPAKTGGLRRLAEEKALLSELSKMLHVIKAGHKEQRNGREAAAAAAAAAAAASVKASKKT
KADTRRGSRRRSQHGGSVWIVLKGGFSPKSVPTAMQTEQVDTRASGRALLSEKRRAAALK
EAEAYIESAWQQVQEAELLTKDGTPTEEGDAYLAEQYALASRMLRPPTTGAHLHQLVASH
CNSGLDDAVTGVAHGRPEYTLTRSEWEDICTREAAILFRYRTSATPSGTAEDYFKEQQQA
RENLYHFATAEPMTKAGDVVPTKCVVRIRDSQRDKHTCILSTAKSVNYFKSNFGQVLRKE
LSASRLPRGGAADEGEAATSTNTGKGNHQTTPQSGAATNNSNSSKKRRRR
>LTRL590_020005800.1-p1 | transcript=LTRL590_020005800.1 | gene=LTRL590_020005800 | organism=Leishmania_tropica_L590 | gene_product=zinc finger containing protein, putative | transcript_product=zinc finger containing protein, putative | location=LtrL590_02:25272-28253(-) | protein_length=993 | sequence_SO=chromosome | SO=protein_coding_gene | is_pseudo=false
MFVFADFLVMEKVGNRYMNPLAFDGDGGLPRLQRRSSFRQNGTSAGNAAGHGAYTTAPLS
EPLSPLSSCIEVEAMHVMAHCALQPRPGGVRCTARGVAVTGGGDDDTLGVNTSSASSSTT
SPQWHRHNPYRTLSTATSTPAHSPRADDSGGRLTLPGSLVGSSGNGSALASQHLNVVLQR
HASRGRRGAASGSEASHRPQQASSHPFGHVHYTLLSPKTSQPQETLSRTSSSASRASSHY
SGTNWRSSSAGFLPDVDVVEGTTSNSGVLLMHNYQLRLNTYGRSRAASSSVTTPQSYATA
DHFFEETGGFAVDDDYGTGSDSRRRSAASRRSPDDVNHRRRSGGAEGGYGGGGTAAAPAS
LLLSSLGRCASASFSESSVRGQGPMESMGPSGTARTGTKGGQTGASTAQRSHRPTKPPSV
ISSTEASHLPPQAWSSAEPNDSGGVPTIPSHADPTLTPADQPEAEQHSHAYHPQHQRHQP
RLKPSTDAAGLPPATGSAAAPSFTVAQLTEMLETHQARARSGNGGGGGGGGEEGDEVWCP
SGSQFSVYDSGMRQHYWIKSEQVAITRGAIKYASLSERYGNHTRFRFQLCNRYLRHRCSS
AAKCPYIHSLVVSAATQVHMNENSITTSGVRQINREELAGGRNTLEYPTIAPGMILAVYP
PNQLNSSPQLIPSELILQTEGASHTCQALSGNAAGGATHGAETTIVRPRHCAHFQFKRMC
NLGTSCHFIHSLIPYVQGLVNQPPLPLSVGLSALTSSVVGVVLPAAALDAGGPGGKEVMG
GGSGAHVANIAAPPLMQGQVIPPVWLQAAETARDETRPPPSPPPALLSGPAAAMAPCDRV
NTANGGDRNTTQATVWRGPKNVDGAALCWAGAPLYPTMASVGAAEAMRQPAVIMSPPHGM
QQGATVGFFNHRVNAVKQLPAQQQPRQKPLLVGMPLMLVHEPQAQPLPPTQHPSPQQWGS
AAAAAVVPLTTGTAVPLQRPPAAAAVRRGNTRR
>LTRL590_020005900.1-p1 | transcript=LTRL590_020005900.1 | gene=LTRL590_020005900 | organism=Leishmania_tropica_L590 | gene_product=exportin T (tRNA exportin)-like protein | transcript_product=exportin T (tRNA exportin)-like protein | location=LtrL590_02:30320-33820(-) | protein_length=1166 | sequence_SO=chromosome | SO=protein_coding_gene | is_pseudo=false
MPRTENFTEALQLTHNFDPSVPYSARLEAERYLMDLLESAEGLKLSFHIISNEAVDELRC
FWAFNTVMHHLPMLAATVDAEQAQEFYHTLFSFIHRYLFASPTVTPIDYVVNKHAQMMVV
GLQSFYPARWQSMFDDLFEMLNRRPTSPYLPTADLVTIYVLRIFEYIDERVVCVRDRQER
GKQQQARDMELKDAMRERVLPKAADMWYNILISDARVRNPDMAKLCLSVMQTYIEWADVN
LFMTENWIHLLYFLLTVPPLRVAACECLLSLVEKKQLPGIKMRSLRTLSVVDAVPRMMSL
FELPPPSEAAVLFMEAVAKFAVAVAGQFLSLLDTCASLAQQQPSTRSAATVEVSGVVLHD
EPFTVTADLLDGLAGALHAVVGQVILVLHLNLFDVRDALLPFLQVYLKSAYLLESEAVEL
LATLFHQTRIPGVAYDEDRIWDDTVIDQRKTLHNLLRLLHRRRPDLVMSHLQSLLLTGLS
RLSEGGGVARASTAKDDADFTDPEVLEAALRYLYEIGESLRLESLKDPNDNITQLLQRVL
TTEAVVGGEATCVHLAFFEVLGRYYPFFAYHPEFIPLLLQRLLLQPCGVMSRSDRVRARI
CYVFGYLLQLLRSRLGTYAADMINALHSIVTTAPQLQPGDRRELYEAIGVLLSICSEEAS
PALDGSSSEALRLLTASSSMDDYGATVVSSAVLAEAAPLLGRKAELVHTVVGSALHTLQQ
ASASCAGLNGGAAGYSGHAAARSVAAAERTVADAISFLSALAKGLGSTETSSGAGSAAGS
GASNGSASSPNGSVPGQWRIGTNPNASGVAVDGPLAACGASSDAPLGTSSAMSATGLLVA
QMFLHVTQRVMEVANQMAGSAAVRDAVGQFFHQLINTLPYEMLRPYIEEYVTVCLNWMEA
VPELSKLLRLMFQYANKAGSRGVLSVARLTSLLWHRLCAVGELSEASPVVCMGVVSESAR
ERVNVYKQFFTFLFSVSTWGCVAAFALMPSACWMSILRQLCYALTLPTELELPKSALQVL
EKLTQELTDPVVAQAVAQYSSATDVVDAATAQRNQQAFSECLLQEALPTAFGALADPSFD
LDDAKNFLLLGEVLQLFRVLVARYGEPAMQVLYERVAPYVGEATAMECCTVIRDQPRVNA
ALKVKMKQLLSRVHESQRRTPANRLT
>LTRL590_020006000.1-p1 | transcript=LTRL590_020006000.1 | gene=LTRL590_020006000 | organism=Leishmania_tropica_L590 | gene_product=phosphatidylinositol kinase related protein, putative | transcript_product=phosphatidylinositol kinase related protein, putative | location=LtrL590_02:35649-50369(-) | protein_length=4906 | sequence_SO=chromosome | SO=protein_coding_gene | is_pseudo=false
MESFLANVDSAHLKARLNKIMADVNAVTSDAATAVVSANSSEEAGQCVLEFVKFFVSVAE
QHGTTPHAVLGQHVVSNVLIFVLERVVKPNLMTYCRVAERHAAIAVAASGDATSPARCRA
AKLGCGAASAATGRRDALEARRRRLRRDIIRPFAQLFQSLHTSLAEEGEPLMSWTTEGGG
RTPGATRRAAALRAGGRHEELLASASPGDAPPKSSSAFGGSETGEQRAGERRGRDDVWGT
GDSAHEDGLLISGASDALSQAPLLWKSASPLNILCNHILEVLESQWLVAVVGADYAALLI
EVLRWSGYARLITPTYLVRLSECLVTLIQRVSTLEEADADVLTVAPNLVAQAVSDGRLWV
AAPCADDACLYAQVLMRLCALPQITTAYPPSSSTATDTGMHGGGGAAAALAFVQRVIEVV
KARHRAPTPDLRLEAYCIAALRQLCHRFRYDHPIAARAPVEVVKLVCDFFFLHHHTPRHD
VWRLETMQFLTVVLSVAFSDVVGEELWQDLHAHSRRAAADADAGAAMVSPDAREMIHTAK
SSERVDLVDRRGTTGAAAVANRLLQPPTRHLVVLLHQSVFPTMQLIFTQHRHEYSFTSRR
ELFSFPCLPLQEVFDFGAVVLYVTSITHNAYCRWKAAQEKRCGGGGTTRCGTVTDQEKEW
AEDDEDDEQIRRNGAGTEARRARKRLRATEPGYGGAVDGVARDKAADASGAAGTPPPASP
HPAQLLADALQEEFFMPAGPLESSATVDRATTAGHDAQKRPPQSAATLTRRRAGGAPLVL
RIGTSSIRTSSAAVQDVVSDTALFLLHLFAQPCATLRVPEAVADRLVEDVLLPLCGHFGL
RLGQLLLAAVQAVMPRCSLATQQYAFAVVAQRSLPTVPPVVARWAGCLDSVSSRRVAVAR
NDEDVLAPSEPVYHVLVVLLEQRLHRRHELRLSTATPDGAPRNGQSAGTVGSGQPDVSSG
SLLSGLLLSWGDHHRALIQRGVARLHAWEQDMRRVCESAGATAVPAGVGGAPDAPLPLLA
ASLALLLTRFATLVQCTRLWETTLHPSTAMPGDPGTAEVEPPRRRVVDDDHTWGLSDAPA
GDVGLSFLCHVAANATLFLGSVPVLTRASDGGSRTGDVAGGGVRVAGQAIGIGTDVLTVT
SASPGTRNAVTGADTVALFSAAQFTAWLDLAETYACVALRMCLARQQVAEQTEMATSLRL
GQVPEPGGVPSLSTSSEAMAPHLRGPLRREVGAYVEHVCTLLDAAVTSPSSQVPAVLCDA
ADAHWMLRLPLRKGTDRTDVQDSRVAAEEVAAIGEDAKADTDAAAFGTGVSPLQMAVPRR
AAPQAFQVMLTLSAQASVAWLMRRARLRHALAALTPATVSRQEGYRRGGGGPPDTHTAVR
TGFDASAMALALSVQCVQLLHLLLRWRRAALWSPPEESTHARDGVDAAGERGAATPGVAK
DAPFSRSAADGTHASAASECAEGAAADFDVGEEASAAREDLRLLRASPDLYAAPLSLLER
FSAAGGGRLYYAVLWLCHHVAAELDHAHAVGAFFPLWTALHVLFRDVGTALLDPAFACVD
PRHTIARFTAALTARIFEDGVRGLSRWRPSNPTSREVTHIMAVSLHTSVDTLRTVLWAVS
RTRIDAYVVEPLADTSAICRTIVAVLRDQHLLDTAAADSCPTGDAARGSGEGDAAALGDI
LLPSHHRLLERLPFLPTILLALPPLLRLLALIGCLPPPPANADTGAAEGFLCCRAVVQVL
QVLFVRYRYQLGPGLCSGFLCGTVADIRWLDVRRRPATLPDAGKRGSQGCSDAAAFLYAH
EGRLLELWTAQLTDHSRVDMPVCTPAWQCALLQAAFAVLPRCEPAVAEVLGRFSFEFLAE
RTPYEVRHHAALQVGTLFRTFSARRTQVFHSLLTKAREGMLSSTETLCSTSLLALSEAVR
AAPELLVDVLYTLLECWATRGFRHHRLVVACLERMSAWVLEGAGLAVALAGGASLPRSLP
YTHLCRMHARPLLFKWLCEYRHPLAALPVECFGYPTQTAFVVQHLDVLSPLALLLLTEAT
EEQWSLVATRRGGGRCDAASAEGSLYERLVSAYADTLVAKAAEEGERAGEALGAARRRRR
TEAGGSDATAKQDEVPEAESQTDATAVSDAGVLHRLAPLCMLLAYFPGIVTQLLVFASHA
PVSPFTGDAGGLADLGKERDSRELAGWPRRMGHADAAVEHRGSGGGHSSRASASDMTPTW
AAVAQRCLYWLEAQFNTAEATMLAQSIGLVLATGRRHGSGDSAQPTFSAAAARAVLCNPT
TASSAAEVLLYYVQHRSAWPHKRRAFDVVLAAQADAVMEALVVLHRTTAEVGTLVYGTPE
QLQRALSWVAEKITSVPLPMPGLRDPRTRHASSAEGCDAAAAEEETTQGLVPRCTSSDPA
YWEAYCLALLVPPAAAPNGELHSPVTDMPSARQSVDAAALTEDVMTRFLLQGNSTYLYAL
LHAAYRSSAALPSLELQFRALQQLSLLAHIATCWCSARVLAEPQALRLVLSHLLHWLRRS
PAAAVRRLVCDALLHVWQVARAGRGNVPRHRGRGPTPATQRRHCRLMLARSLAPLTAVSP
LIASTWAALCRSDPDLKRSDWQQRVLAYLADTESRRATRVAAETAAEDKERVLARGAISV
DEPTDDEAERNEEGAARDGALGASAGAGAAEPEAVPGGCSLPLDGEQWTWAMYEAQRSAC
LAPLSSPRARGRLLGLQRLLRYVSRHDEEDSDEALEDVPGTVEEHGSNADMDELVSPESC
AVSMQLIVEHTSAVPLPSAPLLQDITVAVDSAQALLVRCLHVASVCLRAGHVPPVAAGPT
AHCRSRVRTGGSLRPAELSALDVRAVLLDTIQHLYRLCHCNMAALPTEYPDAADRFRPRS
PGYVAGEDAHGVHATRLQTLSADAADEQLLAAFRLLRALALCVVMSGEAATLPPCAAAVS
SAPSGMGSGSEWLRHEAQRSGSSASTLLAASESGMADDGMPSNQTAEGIVAGMLAQAYTH
QLRTLEQLVWCGDADASELGMCALRTWVLCIASSLDKTDGAELTGPAEPLSNFDEAVAQL
VVSAWRQQLTMPSAATAAAAGELVGASGREQMPSPKARVRCCLQRRLAWVTRSGSCGSLA
CRRRAEGSTRGGAADTHLRSPSVWAPLRQCPPNQRAFLCRFVLATANTYGMLKKSLLWAA
LVPLLMAELRTVESPTAVPTSSAGSPACDLDGVHAACDSAGSDVRIAEQLLLPVLLHALC
LRESEGQRAARQEWSRQLDRYVFQQAERCAHTARLFLHVVEQCHAVLLRSTRERGLKGAT
AASAGRAKPTSSSSAAAAAASGDGARAESVLWPSSLGSVPSLQDMGECYWLSDIPAARLA
RAAVRVGEPHLALLFSQLSGESLYGPRTGAAALCGESETTQSAVMLRDGAGAGEAVLAVS
SSAPYSVLFPFAKPGDYPSAACATHAARSGGAARSGGRARDRHDAVRQQTRLFAEDIFDL
YASVQGQLELDDVVGVSLMMRLQAVTSAQPHGDGAKWCSLAGSGPALGASLLGSARSRSS
GRAIRRVAGYREGGVTSTTSLASGADDSLAAAPSAAAAWLDEMRLLEESETHHASGGLRG
SDVPRAGAATDGGLGRATAEVARHSVALTGEVQERRPDPGTAHLQRAALLLQHGFSSTAL
DVLLSLHPAERRREAAVRHRSDSGAGERGVTDDSVRACSAPERAAGRGATALGPEAFWTG
AAGEAIDAAAGDTDTLSSWTPAHEASLQALLAEAAWKCGRWSCGGGVAGDCPGSCPSECV
PRAVLDRLSLCGNTATPESRGASLTPASAGRFYVHLLSAFITLTNEQPLLSMQYVRRAES
ALRQQLSPTTFVTTVMAAEALNEVRDCAARFLAADAAARKGKTGKPSRGRGAALQWTQGN
RVVELPMWLRSLRGDSVALGSGRDAAELPTARVPSTVDYASRELLDSVRHALCQVYGDGE
GWYRFVLGATEQALLNRDAAAAHRFLRDWKERHAEGTGGEGEPASPSPAIGGTVAAEVRG
RARQLDLVLRTAQIAYGLGRWQEALALLQPAAAAARGEARLAHFNVALPRTAPWHAPQEP
RVIQQLMVWHRELRLLPPSQLVRDPFLSRAAASDSSGACSFLLARLCHTLADDIAARLTS
HEHQQLCESVEESKRLKADLEAQLEAATQPSTGRAAAPLHRPPGVAELDTTTGATTTAVL
PALANIAGVGPLREARGRSAVADAAAGAAVGAAPTVILSEDQLRVIRRRIRELAGDIKRL
EDEWQSEKSNFGLYRRSAINAYSRFLQFNQVAQQGAARGVTERTHRGAAALSEVKCLPVD
HEEDVVHAVFGFVELWVNAADMEQGGGEVLSRVLDKAVERIPTAVFVPLAGQLTAQLGDE
HEGERLAFLVARLARDYPMHVVWPLLALYHGHTFAKSRDVNTLHNVDEAKITAARELLAG
LASAQSTANASSRAGHSASTAALLPTQIRHAQLLSSAYLELAFDRSAAAAQVGKRHAICK
DSMLIKAACHLAIPPPSSVDPFVTPAVAGGATLAVPRVMRYRDYFTTPGGVNVPKVLQCE
LSDGTVVRQLLKAGDDLRQDALIEQVFATANRLFRRRSATRPLQIRTFTIVPLAPTAGIL
QWVEHTIPLGEYLTGRYTGKEEVPGAHERYFPGEPNTRECRIQLQNAPQSSKCQVLLSLY
AKFTPALHYFFLEEYLSAQVWVDRQQTFTRSVAASSIVGYTVGLGDRHINNILLHKGTAE
VVHIDLGIAFDQNKLLPVPELVPFRLTRNMVDGLGVRGTEGSLRPCAEAAMHLLRGKREL
IRTILSSIMHDPLARWAIGSPTHANHIMGAGAGDVPQESNTRQPAPVRTHGSSADAARTL
ARIDAKLRGYDGGDMLSVPTHVRKLMEDAQRVESLAVMFPGWSQWV
>LTRL590_020006100.1-p1 | transcript=LTRL590_020006100.1 | gene=LTRL590_020006100 | organism=Leishmania_tropica_L590 | gene_product=Zinc-finger of C2H2 type, putative | transcript_product=Zinc-finger of C2H2 type, putative | location=LtrL590_02:51968-52687(-) | protein_length=239 | sequence_SO=chromosome | SO=protein_coding_gene | is_pseudo=false
MTSGPNSATNIYDPIEVARANPYFKRNHMGQVTCTLCGIYCPEENNFLKHIAGKTHALQL
ERRQHKELRHLRLQEEERLNTEAEERARKEEALLALSGGRAGSGAAGGAGALSSAAAAAS
NARFGTPLYSFRTEHDEVAYRTKVWIEVMFTQAEEGTRPLHRWLSAREQHVEKPPDDYFV
YLLFACEGYATVALKFPAKANRSQPRDVLEEADGSTSEAYWCSWDPLQKVYTLFFVLSR
>LTRL590_020006200.1-p1 | transcript=LTRL590_020006200.1 | gene=LTRL590_020006200 | organism=Leishmania_tropica_L590 | gene_product=Ankyrin repeats (3 copies)/Zinc finger, C3HC4 type (RING finger) containing protein, putative | transcript_product=Ankyrin repeats (3 copies)/Zinc finger, C3HC4 type (RING finger) containing protein, putative | location=LtrL590_02:53642-56329(-) | protein_length=895 | sequence_SO=chromosome | SO=protein_coding_gene | is_pseudo=false
MEFRWAAEGKTEELRQWLREHPERVNVPSKDSNMTLLYTCISNSDRTDLASLQAGWSCYL
STVRMLCEEYKADVLAPNGGTCNTALHLAASTGAAGILRYLVEVLRTPVDRTNAFGERPV
QMAERHGQTECARILAAAAATTASAQSRERAAERPMPLQQTPPGGPHDSAVSTLGGGSGR
FQKVTVSDSDDDEARSKTSNGGAAAALSPGGLGCKRPTDGTGPLSLPTQAMQRGGSSNSA
TSPFTPLDGRSASAVVGEARPPPHSRKPNEASAGNAQGSISVPSMRAPSDCAAFSTLPTP
VRPRKEYDISSSRILANPDLQGFRFAYGDGFKYIQCSDHYEIRGILPYTYRSTVYYTPVI
ISVYAPTSTADSSENPTSGGPAEGSGAVDAALSNPDRPFPFMGPAGARASQAASPASHTT
AKTYVYCRYRACINIQSLNGFAISRRAEYIDPISGAIIPAPGDDKYQTLTAYIRNVVVRN
FETVPPLILPTSSYAFPARPNVSQLGSSGSADVYHHHHSHNAPAFMKSALPKRSAAHIRC
AALLRDLSRFGDGLARYVPSKHRIVAYVPIFSEHKAAVLAMPQERPYATTVGQSPQPAVA
NASAAAATTFSAESAPSVAGGKAGVTQQVAVEAVAELQVRVLIQFSPTRIGGAAGEGDAA
KDGEACVYAQPPRVYLVDAAASPLTILLDGATSATAGAAGAPPFSSAPSSLTAQCFAGII
KDRETGEVFAEVLRLSQDSWSASGSVYDILVELQRALRGVLESFAMSYMGRSAGSPPARQ
EQPSSGSADCMAGAPRGTPVVSSTLDGFFASPTTQAQLSPSGASGDVSGAAQRSSAGYCL
YCVQPLHPSRVLLQPCGHGGLCGLCVQRLQSHCREEVFACPVCRGAVQNVLEVFL
>LTRL590_020006300.1-p1 | transcript=LTRL590_020006300.1 | gene=LTRL590_020006300 | organism=Leishmania_tropica_L590 | gene_product=Vps51/Vps67, putative | transcript_product=Vps51/Vps67, putative | location=LtrL590_02:57657-63563(-) | protein_length=1968 | sequence_SO=chromosome | SO=protein_coding_gene | is_pseudo=false
MAMEEAAQEVRRILCQNDVGETLNYLSTITRCIEDNQHDLRAVIGNSYRDLLGACDGVVG
MERDCADILTIEEAMERVSATRDVDGRGNAEMDTEPLLPPSWFAARLRRQRRAAAATLTT
TADTNNTASSDKPPRLSATKGYAVTNGGTRSEGDRGASATTAAAADHDAHRGRKTELNAA
LALPTVELPLPHAAPTHTSTQCAHRDAVVVDEETGPAALAAQRMRLDDELQALHLDYMTL
ASATTSMARGAAAADAELSSLLADSSALASLLRPAHQHDEQRDRHSPGPSHHAASDAVAL
SAASGEKREAPLRALERDQPLVRLARRLHRVQASLRVYAGSNGGAQSAQCVSDPATASSA
ALAGVSVDGTLRSAKRPPSWTTGIQRRATALEARLVKLMLLRLRRAADDYASLAEQVSKA
PSGADPGESLSEARDMRAAEERHRMYVWVVFAQCHIALRALRDSPTLVNALVACAPGAAL
PAKRVCPSGIPGTESAAAPPTMASLDSAVDALFQLATQDVRVVVSAVMDGAASVASAPAG
RTAGDEALPGAVDPCRMLLAFLAVLLLRESQLSAARWAAVAPSLLPAALPSSGAQPAVTT
ADASPQPPPVLPDGSVGNQSTDAVVGRTSNCAKSEGDAPPSSHTATSPETRVFATATHLS
ALGLAAATADGPKASTAASVETGNGTSNTAWALRCFSGLAYLLRAFADYVDLVQAALAEV
ASTPAVLDKETTALYLLQRVCLAAAAASEEQLGATDHGTSAAALARREDERPTFPTPALA
SGARSLDELLQWRLRKVCGSAAARGVPGDGPGTPHGSLMAAGTGVLPPPLGRNGTPMTPM
GDPDSVASARVPSGVAPSPSGAVARRRAYVELLRASVNTVDALQASGASSTTLEERSLSV
RADAAVTENTSATCGATGLVPPLRLVCHQLLAPFVSSLVVLLARDPVALVVYSEGQRNPD
TRPAMQAARDALERLLPNATQQCSLSGTQGTRMPSSFSGLGQTWAVVSAARWWELVEQTT
MRAALQRCVTVALESVGFVEACISHGLAASAYRMLQSSAEGSQTELGHRVSSAGGGGDAS
RGPTGASALECTWSALFSVLRLHALSTVNSVSGAGGAGSLEGAEISSGTETGHGAVHGCD
GATTSAPIRGHTGRRGERGSLSSAMTGICWDRFRPRTATGAAGSAHRSFCTTSGEGIFRE
EGLEWGRAAYQAAQLPLSALPDATNAKRTEQQQTRGSAAVDAGLSASQQAQLAKILSGMR
DKLFPDWVVRGIDEHETTSGTRPGALHMNGHAAELLHRCLLTLVEAVQAQTASVQASASK
NSAGSPPSTPPLLHMRIVGWLKDALHRVAVQLRDAEPGAPPNGANATVVHSYELSLLVRV
YLEVLQRLQIAAPPSEATRVRQLCTEAEDLYERAQAPWQDMLTQFYRAALQQAYNSVLQL
RESGAEEPRYSAAASRAGAARRRMAHLMDSAAWVRAPMAGPTAPDGNNASGSHGVAYPVQ
PTPAVMTLTQVALRYLHQALYGAPSVFSDWPVPFMSFPSRTGATYSAASIPEQGQSGAAS
AAALVGFSDDRGCRLHVLVTGKVQQRALERLAATSAELYEFELCPLVDVVGGNGDSGVAA
CFSALPAGNAAPATAAATQNQADDLRLQWYTDVLFASSVWCAGSVSGGGGGGSSSAGLFA
TERDSPVKALFAPDTGGSGVGVDATACVAEGPLRRVVRHLEGTCDPVRWRSGVPLILAAY
RQFISASALLWVAHSKEPHDGAAGDTRNEGAHGAPSLAAAAATRPFSAAGAMAAEPFLTE
KLLLPREGVNRLALLPIAASSSAALAAASIGAGGTPSEAAARAAALVPQTYSLLPPTASE
LNPYTPSSSSSVGVPPTGPYRFGGPSSALAAAAAAGASGDVGINSLLRPANGGHNASAAL
LLGGVGAADMIGVGEVSVPAGSSSAAAAAASSLWGTTQRGWSQLWGTS
>LTRL590_020006400.1-p1 | transcript=LTRL590_020006400.1 | gene=LTRL590_020006400 | organism=Leishmania_tropica_L590 | gene_product=hypothetical protein | transcript_product=hypothetical protein | location=LtrL590_02:70515-70895(-) | protein_length=126 | sequence_SO=chromosome | SO=protein_coding_gene | is_pseudo=false
PWCGHRSRPAPHALSCRRCSCFRSDLRERERERLGTMTAPGGGGEGASQNKEAGERTRTR
NGDTHTHTHAHTHTHTHSPPLLGVDAPVDGGGGRVIVLVAYRPSQGTVEQQQRGIILSRP
TRIDDA
>LTRL590_020006500.1-p1 | transcript=LTRL590_020006500.1 | gene=LTRL590_020006500 | organism=Leishmania_tropica_L590 | gene_product=phosphoglycan beta 1,3 galactosyltransferase | transcript_product=phosphoglycan beta 1,3 galactosyltransferase | location=LtrL590_02:70998-72167(-) | protein_length=390 | sequence_SO=chromosome | SO=protein_coding_gene | is_pseudo=false
MSHLTSPILLKRRASTSRVCAVGDVINVPSLGMEGSEDSASSMGHDAFTYSSQFPDTVSA
ISLSDSVSHELSTCVLTSPPGTCRFRPASLTLRRHFSKQLSGGACRAIPRAVSVLVLLIM
LYALAATQFSEDAFLDSMTDPLGYLLNMKDPEHGPWSVLVQHEDAVSRLNMTPQQSCRIG
SMFCSPLRIGAAFLPSWTLRVVERDCADCTDRQTHDSAVEGVELQPQHAVYATSSAPLGR
VGPMLLAMTSVTDDVNVRAELPQWEWLRHVYGEGFPTVGGAGEGTAQPRTPYLAVMGIPS
TDQPARAALREAQRRTWLTYQEVARTENHFDAALLALYVFAAVEPKVAPDRVRELSSARA
QPHARSRAESRAPECAAADDDGVQGCHRGA
>LTRL590_020006600.1-p1 | transcript=LTRL590_020006600.1 | gene=LTRL590_020006600 | organism=Leishmania_tropica_L590 | gene_product=hypothetical protein | transcript_product=hypothetical protein | location=LtrL590_02:76777-77274(-) | protein_length=166 | sequence_SO=chromosome | SO=protein_coding_gene | is_pseudo=false
MRSVKNAQFNAGMTFMVHRLLAQVVLEPRGEENQVDIAKMAMTEFDASLSKVYRAARFHQ
EDILMGLLIRGSLRRAREICPRNRVWFVREGLARFHDLHRGKMHDVTWSTVVAHRCTPAD
YYYLHHFFQKELGATLAGSNRRSRAEKDAVAQAAEWVAEKRRSTGP
>LTRL590_020006700.1-p1 | transcript=LTRL590_020006700.1 | gene=LTRL590_020006700 | organism=Leishmania_tropica_L590 | gene_product=hypothetical protein | transcript_product=hypothetical protein | location=LtrL590_02:83925-84401(-) | protein_length=158 | sequence_SO=chromosome | SO=protein_coding_gene | is_pseudo=false
MGLLIRGSLRRAREVCPRNRVWFVREGLARFHDLHRGKMHDVTWSTVVAHRCTPADYYYL
HHFFQKELGATLAGSNRRSRAEKDAVAQAAEWVAEKRRSTGPAVVGWDTLPEVRWVHALK
RTPAYDMAEADGVPVYHNKYIKCSHKRLGIEHGIVSLP
>LTRL590_020006800.1-p1 | transcript=LTRL590_020006800.1 | gene=LTRL590_020006800 | organism=Leishmania_tropica_L590 | gene_product=phosphoglycan beta 1,3 galactosyltransferase | transcript_product=phosphoglycan beta 1,3 galactosyltransferase | location=LtrL590_02:84493-87084(-) | protein_length=863 | sequence_SO=chromosome | SO=protein_coding_gene | is_pseudo=false
MEEEFASSAAKRRGNAGVGAGYAPLHSSTFQHLTAPFMRHDGCAGERAKLQHELPNAANE
FAMSTSSTSPLLCTGRAWALTSLEQRAPASATPDPHLPCSKCPPSSDGTAKTRHRRSFLH
VGKRRPLRLAMAMVVAACILFSSLTVLLLRDPALPLKPRRVLNITTLQPMEKLRGWAQGT
GVLVQHEGAVKRLNLTAAQRACIVAGAAHGACELVRLSANTLPSWTLRVVKKKCHDCMDT
YTYSATVKGMPLHKRHAVYATSSAPLGRVGPMLLAMTSVTDDVNVRAELPQWEWLRHVYG
EGFPTVGGAGEGTAQPPTPYLAVMGIPSTDQPARAALREAQRRTWLTYQEVARTENHFDA
ALLALYVFAAVEPKVAPDASESSSASARNGTSAAEPRRGRLSALLPTTTEYKAATEALLA
ATAQAEGIDDLADEGIVQRRVELRRDWNIAAVEDTPCAEVISRRVTVGAETSALSYLSAA
LSLPVTPAFTSPAEYVCHASSALWQEALTHRNVVWIDMMTDRRPTTNKKLGDKSKWGLPV
EVGMSQKLILWLEYAYHAFKDVPFIIKGDDDTYVKVPQFLSDVRYVRNGVKRGRFPPPLP
RHPVMAGAGGSSTTKAATSRRTVHTYDRLPVDRTKCFYWGSGRRMLGARFNAGMLFMLHR
RLAQVILEPPQSSSDVDLRMLAVADYTNDRRPLYRQAGLHHEDVMIGVTLRNRYNRSMQL
CNDETIWYVKEGYDRFHDLHRGKLNTVTWSTVVAHRCRPADAYFLHYYFQNEYRASTVEI
ARGDDREEVAIEAAAEWVAEQRNAFSDSVPGWDDLPSVLWTHRASAAPEYVVATGDDVAV
YNYSYQYWRDSSTFVWNGYRSSR
>LTRL590_020006900.1-p1 | transcript=LTRL590_020006900.1 | gene=LTRL590_020006900 | organism=Leishmania_tropica_L590 | gene_product=hypothetical protein | transcript_product=hypothetical protein | location=LtrL590_02:87635-87901(-) | protein_length=88 | sequence_SO=chromosome | SO=protein_coding_gene | is_pseudo=false
MPGGYAAQSVNRRLLPGCLFAGASDGATSNSVTTGAAMPDSPLSASLTKCMYVRSSPSTA
THATSREFSPQRAFPWTSRLPQPSSAAC
>LTRL590_020007000.1-p1 | transcript=LTRL590_020007000.1 | gene=LTRL590_020007000 | organism=Leishmania_tropica_L590 | gene_product=hypothetical protein | transcript_product=hypothetical protein | location=LtrL590_02:101459-101662(-) | protein_length=67 | sequence_SO=chromosome | SO=protein_coding_gene | is_pseudo=false
MNTPRHGTAQAGATETSPWRPSAPCRIGTPTPRRQVTAAPMQSTVRLEEAWSSVPPAMSG
ASSYFFQ
>LTRL590_020007100.1-p1 | transcript=LTRL590_020007100.1 | gene=LTRL590_020007100 | organism=Leishmania_tropica_L590 | gene_product=phosphoglycan beta 1,3 galactosyltransferase | transcript_product=phosphoglycan beta 1,3 galactosyltransferase | location=LtrL590_02:102951-105491(-) | protein_length=846 | sequence_SO=chromosome | SO=protein_coding_gene | is_pseudo=false
MSCSVCTVGGLPASSMRCSGTSFSCEGYAQERPVSFSSSNTTPHQTTSRSTEPEHRRACD
SRLSRQLGRLGGCMKLGATRLWRRRAGLRKRPVCLLTDMALYISCLLVMWWLLRWLKRSH
QPSEAQLVRRLGPLSHPWAVLVQHEGAVGRLNTRILEEERRVRCGSGPSVRVGACNESLL
LSPHMLPSWTLRVVERDCADCTDRQTHDSAVEGVELQPQHAVYATSSAPLGRVGPMLLAM
TSVTDDVNVRAELPQWEWLRHVYGEGFPTVGGAGEGTAQPPTPYLAVMGIPSTDQPARAA
LREAQRRTWLTYQEVARTENHFDAALLALYVFAAVEPGASLNTSINGAATAAEPMRGVAH
VNDFGKLCHNRSALLPSFTEYGAASQALAAGSATNGRVVEGVERRRVALRSSWQLEDVVS
SPCDRVIRLSDAEEGTATSALSYLSAALSLPVTPAFTSPAEYVCHASSALWQEALTHRNV
VWIDMMTDRRPTTNKKLGEDGKWGLPVEVGMSQKLILWLEYAYHAFKNVPFIIKGDDDAY
MKVPQFLSDVRYVMGGTQARQASLPVYSWVSGAPEEALGFRGVTKAAAPAAADGDVYAKV
TPPLKARSLVEEAECVYWGSLRHHLHTQFNAGMTFMMHRRVAQALLEPKASRHRLDIVRL
AAEDFATRRTSAYRRIMFHHEDILMGLQIYRALSRVKELCPNGRLWYVKEWYARFHDIHV
GRTHNVTWSTVVAHRCRPSDSYYLHYYFREEHRIAAAAGRYATEEEHEAAAVQMAAQWVA
EIQKDPLMMALNWSGLPDVQWARNISRRPPFTLAEGDGVAVYENRYEYWTHEATNIDDGY
RSLPQW
>LTRL590_020007200.1-p1 | transcript=LTRL590_020007200.1 | gene=LTRL590_020007200 | organism=Leishmania_tropica_L590 | gene_product=phosphoglycan beta 1,2 arabinosyltransferase | transcript_product=phosphoglycan beta 1,2 arabinosyltransferase | location=LtrL590_02:113097-115439(-) | protein_length=780 | sequence_SO=chromosome | SO=protein_coding_gene | is_pseudo=false
MLVGCIAIMYLLSTLQFLIVKPDVGRENAAVSGHETRTNISSPAIRLMANELELPPIRVM
AADHACAVCTNGVVYAQTGEEGGPAAAASRPDNVTAMVCRKAFKEEVDVLTSVEECVARL
HRLGMLHAVATREEDVNASCVRVTVPAIVGHMSGGSDSCPAFLAEIRPGIDKHAKLQVWF
PRMPSWPLPGSRALPYVGTAAVRDTDVDRDVAPPVSLEITSDGSAIVLRFGRDATSTVPE
AFELRCPTHFFSVLVGRWGRQHNQLQELLHSLAFARASNRTYVLPSFTPETGLPYVRYDA
SKLYGFNAIRREGRYCLVTNAEAKLIFAQLQAMGVVMDMRRVDYIGVVKPPLSPRQMEQE
IVRRWWVLPPVRDGVREYNLESWFADSRSSSPPLLSVADYRAESVLFRESVEPLMGDDLF
RALTEAEQLSRWDRIEIFASRMLEVLGGDHVGDDAAGGAAQVRMAVVSGVVAYFFHPQLE
EVTRLFGLLRPSAHVSAEVDRVYSKSAAALGWPTAGSTKDADGRLVMRDTLRLANFKGVI
GIHARRRERTCRAEAMRLWGTIFALTVGRYTVDSTDPNWAGVNSTVSSIESDCSWTAGSA
VELYLQYAHWLRANMSATFGHDRVPTSYLAYDDQSGPMADNMERGIQLLPAEVILKDIGN
VTAQYPRRFVASYDGRINTSFRAVYSAARAKAEKELKAHASSSNYSTLLQTALVHALYEP
GLREMQAMSFDYIVLTNTEVFRGNVISSVATNVVLRRWGRGLPSHGFLAGYLESFYKGFY
>LTRL590_020007300.1-p1 | transcript=LTRL590_020007300.1 | gene=LTRL590_020007300 | organism=Leishmania_tropica_L590 | gene_product=phosphoglycan beta 1,3 galactosyltransferase | transcript_product=phosphoglycan beta 1,3 galactosyltransferase | location=LtrL590_02:116897-119863(-) | protein_length=988 | sequence_SO=chromosome | SO=protein_coding_gene | is_pseudo=false
MSDGEHLRQGHLSSLALVLNRYGADDGEGGGGPTAYKSKASNANGALASSAAAQSVMGTG
RTDQDGWRGTSSQQASTHTVNSAPTVPLPPQPPHVFAATTIASAAHTTTPEPPMKAHGST
RSMWGELRMAAGAAAVEGSVRLHRRDRAGLEENDARLLPVFLPPGPSATAAAPSSVFRGS
SWHRRPCACWRGRCSQVWLRMGSAAQTGHRWLRRCLRGTLEDAEREKGTSRRQKRKLGVR
GFLLVSIVCIALMVFGVYSCVARRLRRPHVPGWNGTLSILVQHEEAPRRMRLQHSRKVKW
IHLPSWTLRVVPARCEDCLDHDTHVVALQRAADGLERMQREDNARQRAEVRAPHPPPQEE
GHPPHAFGVGSGAALNAGAHGETAAPLTTVALEDLLKAKGGPYAVFANIGAPLGKIGPML
FAMCSLTDGVDVAAELPRWSWLRHASISSEARAVGPPPYIAVMGIHSADTVSHAQLRDAQ
RSTWFRYTVVARSENDFQGRLLPLYIIAAQEREAATDPTWVGQDEDTGPAAAAEFYRPTL
QEFADATNFYRALAMSSSSGGAALGGFLYRQRRMSLRPGWRRSDLTSSPCDHIISSTLHG
SADSPRPPLAVLAEHLRLPIIPAFTAAARFLCEASSGLWMEALQHSDVLWIDMLADRGET
AKRERGDSRWRMAAQVGMTQRTVLWLEYAYHAFPDVPFIVKSYDDIYIKVPQIVSDFAYV
LSGRRHRDLDANLMGNDGNAPLPVDAASGTGDTLRTDAPLVAASQLRLPRSPESECVHWG
LRHEKHFLQRQHVMTRTLARVVLEKPQEAYGTKGLRDVALLSLRDFNPIFADIYTEVAMT
EEDRFIGSVLHSRRARAAQLCPHRRITRVEETMSRFHDLRRDARGIVTWASVALHRCTPA
DMYYLHKNYFVEEHRLSTGATPAEAAAAEKAAQERGAQWIRANINASLGPGWDNLNPVLW
VPYSAHPEDAKPGIFLLQDGVAVYNITF
>LTRL590_020007400.1-p1 | transcript=LTRL590_020007400.1 | gene=LTRL590_020007400 | organism=Leishmania_tropica_L590 | gene_product=hypothetical protein | transcript_product=hypothetical protein | location=LtrL590_02:121693-121878(-) | protein_length=61 | sequence_SO=chromosome | SO=protein_coding_gene | is_pseudo=false
MAPLARARCDSCRRLKKERTDAPAAGLPSLRCGGVLLCGLGRRQTVLVGRGFLDTAVAHQ
R
>LTRL590_020007500.1-p1 | transcript=LTRL590_020007500.1 | gene=LTRL590_020007500 | organism=Leishmania_tropica_L590 | gene_product=Glycosyltransferase (GlcNAc), putative | transcript_product=Glycosyltransferase (GlcNAc), putative | location=LtrL590_02:122133-125168(-) | protein_length=1011 | sequence_SO=chromosome | SO=protein_coding_gene | is_pseudo=false
MDNHVTARVKRMLSPSPFGDGLDAVATAGTAVVGGPALCTAAGTECGRNERGRGPAGFAP
TSMAFSNEGDGGLSGATQTSHSSNHRGPANVELRAVAEGRGYAPTHLMPKTSASSSAAAA
AAAVHGRGHLRPLKRLLCCAGRAHRALRALGFASDDDDPASMSQTLACSCAAVGVLLVLL
LISFAALVVVLAIVVPDARQHLSQTIGPLLDSNTRRDGNTAGGGGGDAASRASALDLKIR
RLLASEGLEAFFRETHRAAELRRRVLRNATLLAALRKANAARGKGGGHGANLASLAQALP
ELEHLSFLLAQVSAHVRAVQEHDPVMGLVELSDFLLNAMGREAALEKAAERARAEVADAA
TAASGAPATGAAAAEWNAALKESLAGRSEAARLRAQLRGFVGVSSSETERLTEQPFDDLA
LLQYRHAWAKSEVLPIMRARLRRAGARADEEGSNAAVLRNNAASYTPQNRPGHESSAPLR
PQDVANRMAMKADLYEAASIFNHIHYYPLRRYSALRPYGGDSVANTDAWYSAIAAVVQTR
FGVPITSNTAQTAEAAALPLIQRDSPLSVLALPRLGLERADEVAHLYTREDRQLIPHALN
SKAAENTHTIFVSVASYRDMECAPTLLNLFRTARNPHRLYVGVAQQNRAGDAPCLVPELY
TPYLCPSDGVQGAAGDGGVGAARELRARARTLHGKGVDLTTSTKGPEARYFDARVCLVAE
HVRLREIDSSQAKGPTYGRYMAMLLYRGEDLTLVLDSHNRFRPMWDVLGATMLRRLEDPK
AVLSHYPESYRGEEADFQPYRRTTAYLCRARFMNNFGYLRLNGIVIGSTSEFAKNNVYND
PYVRVQSAEIDPATNHRLPQPWVAGGFLMSFATIFRDVPFDPHLPYIFDGEEVLYSMRLW
THGYNIYSPARGLCFHIYTRSSAPKVWLESPQWYTMQTRVRQRVQFFLQTHPLNKEDVLV
PANTTNPHVIIDSSRYGMGKQRTVAQWYDYAGVDPIKYKLDGRWCGVDKPD
>LTRL590_020007600.1-p1 | transcript=LTRL590_020007600.1 | gene=LTRL590_020007600 | organism=Leishmania_tropica_L590 | gene_product=hypothetical protein, conserved | transcript_product=hypothetical protein, conserved | location=LtrL590_02:126498-129821(-) | protein_length=1107 | sequence_SO=chromosome | SO=protein_coding_gene | is_pseudo=false
MWRTMRDRGEGAKVGGKATQHPSTPGNPTVSLVPGAGADGNAPPLGGDRGAAPYTERLED
LVRLLRIYAEHRGVRVNHTYDALPAGIAAAAGLTDSGENSQRGAGARVGGLQLPGAEPLH
GLYGDGGQAGGHLSANWVLDEPEVITAEQETYVERYLVPTQAEVELTPLRVISSYYDMQG
SRSLHRMAAETEKAMNGDGYATYIQRSRTFYDVSHAARRGYGQEGSIFVAVPFTLTDITA
EMVDKIRRRASTVPTSSQARKPASNSPLEGRDDGFHELRFTAARCAMTVESLFRQAHRGV
AVTVGTLDVVTVSGVSSAAELDFPKPSDVTFPLRAEDRAGLPHTRRYSRITCEPPDFASG
WDDASYGFRWKDNLRRRRVVVPLTQLDAASAAQGDLLHGDGAAAALERYFAFPYVGHYAT
LQLYRGESYVFFLRTGSLALPNWDLTLRLLYLRTPTRDRAVLSSRPTPRVAWTALAASVA
KMWDTEPFLRLSLATASRQRNGEDATGDDMDVVATAPPPDNMGRRLLAALPADVSSWLIA
ARTEAELVLWLVTPSWLWPTMVETLADVRQLAASPDSPPPATASSALRLLFASDAVRGVL
GNGLSTLMQADLNTVQVDPVRRSEGAAAAAASPRGQRVVSLRGGKSPTTNSTSQAVLSAS
LTASEVYELLLLAEKRPPMQEQPIVRMPQSETTIKWVPSSDSGAEAERLCGEATSEAPYY
SAADKALLKRSFEYCWLKGHRRAVRQQLNRLVHATTAATVLKATPGTKASAAGAAAAAKC
SRKRGFVEAEVVPRSSVCLADMRYLEPMEATWLTGAGGGTLGDGDSASREWHATDPRSSG
QENAWFTSAANVGKVHGVATASSLVSQAADGTEEPQLNSPRSPKDAASTPIEPTPYVLQA
VASSDLLFGPAEVFFEFDTEHQLRTGARSLSEQLAERRLHRQGLTATAAHARVPEAVELD
PSLQFMDSGLEDVYMTQALWTRGWNIFGLTEPVAVGTGEEELSSSASATAPTSSSARDDG
PCTVDEAADGVPSELRNARTFTQDKFWALVMAHRDAGTLLGATAVRNHSSTPPESSPPLY
PLRRTMKEWELFAGMQLTTLRDALRSP
>LTRL590_020007700.1-p1 | transcript=LTRL590_020007700.1 | gene=LTRL590_020007700 | organism=Leishmania_tropica_L590 | gene_product=small GTP binding protein rab6-like protein | transcript_product=small GTP binding protein rab6-like protein | location=LtrL590_02:131470-132294(-) | protein_length=274 | sequence_SO=chromosome | SO=protein_coding_gene | is_pseudo=false
MDSAGTGAPDKATGVSASSSSMPKHKLVLLGDQSVGKTSIITRFMYDTFDQQYQPTIGID
FFSKTVHLEDDRDVRLHLWDTAGQERFHSLIPSYIRNSAATVVVYDITSRPTFFSAFKWI
DEVRSESGDDVVIMLVGNKVDQASERREVSAEEAMKKASECNVLFMEVSAKHGTNIKHMF
RQVAAALPAPASTGGGAGANGATSSSAGGVGAAGASGSGASAPGISAGQFGGVVRSPFLI
TPSAMQAASNGTGGAGEADGANPNAQGGRGGACC
>LTRL590_020007800.1-p1 | transcript=LTRL590_020007800.1 | gene=LTRL590_020007800 | organism=Leishmania_tropica_L590 | gene_product=hypothetical protein, conserved | transcript_product=hypothetical protein, conserved | location=LtrL590_02:133951-134424(-) | protein_length=157 | sequence_SO=chromosome | SO=protein_coding_gene | is_pseudo=false
MRLYLAASMSGTRDGRRALTHALRLSSRLASATASSAGADGATAAAASGLPSRSAVARVY
RNAPKTRDPFLRDGTVSSRFFRAYRTQLPFPARMFGIFLVGFSLGLVLEVFACKTHLYES
VMMKKDARRHEFDEFVVDFRQNVERWQREDMGKRQSL
>LTRL590_020007900.1-p1 | transcript=LTRL590_020007900.1 | gene=LTRL590_020007900 | organism=Leishmania_tropica_L590 | gene_product=hypothetical protein, conserved | transcript_product=hypothetical protein, conserved | location=LtrL590_02:136206-136715(-) | protein_length=169 | sequence_SO=chromosome | SO=protein_coding_gene | is_pseudo=false
MRLELKDFVQATRSMHQQPGGVRRTRLMLRLRPYQSRKTFVLKATDGRVTMTTRVEHQGQ
IKMVESLVNEFVTECTRASVGSPVPSTATASAGEQQAASAAATSSVSAASGHKGRSPGAA
AAAATATGQAGASGSASHRQQTQLASAQASSHSSGNAGRQGKGKKGKRH
>LTRL590_020008000.1-p1 | transcript=LTRL590_020008000.1 | gene=LTRL590_020008000 | organism=Leishmania_tropica_L590 | gene_product=protein kinase, putative | transcript_product=protein kinase, putative | location=LtrL590_02:137642-139234(-) | protein_length=530 | sequence_SO=chromosome | SO=protein_coding_gene | is_pseudo=false
MEERFDWMTFGDDVSGAQAGSAAPPSTGADEDVPIFLREDAGMVRAGASHATAASGSTGV
GAENETPAFLAVCPAADVVPRLCGGWSSEGSPVWDGSLRQQQKPSWTAALGHPGGAGDVQ
AATSAALYADQPSAAVLHFTGDSGRSWGALHRVRILGKGSYGCATLYSMKDSAAGGVEPT
HAVVVKDINMQTMLNPAEEVPAVQNELKVLRTVLGHPNLVQYVDALFDTRPPTFPMSFIM
MEYCAGGDLAAVMDGRRQDSTTTNGAPSSPPSIPLATTTASTAAGLDILTEPCVASLFIQ
VAVALQSLHTEYGILHRDVKPHNIFLLEDGITVRLGDFGISTQLDRVGDTAKEACGSPYY
MAPELFEERAYGAAADVWSLGVVFYQLMARQLPFTAASAAELRSLVCRGRCTPLHDLQNE
ATSRYSRQFKELVSSLLTADAAARPTLRRVLRHKYVRESLKYVPASVLTAKKPLPPARVP
STGATPSSSSQRFSADGLYASLFGSDVVEQAVSQAVHAGVYPIVSRVHSA
>LTRL590_020008100.1-p1 | transcript=LTRL590_020008100.1 | gene=LTRL590_020008100 | organism=Leishmania_tropica_L590 | gene_product=ATP-binding cassette protein subfamily A, member 2, putative | transcript_product=ATP-binding cassette protein subfamily A, member 2, putative | location=LtrL590_02:143402-151363(-) | protein_length=2653 | sequence_SO=chromosome | SO=protein_coding_gene | is_pseudo=false
MDRAPLPPAPQGCSAAAPAPPGQRSSFASPAMPQSSPRAAFVSPLAQRRTEAAAAAPQSD
ALYATTRTWGSGARGARCRIPVYASAVGYPPSQSPNRPCAAPRPPQQRARSHGLEEPPRI
ERELQYRRIAIGPTGWTREVFQPIPTASPASAGAPAVSGGRCPSLQRTRRASTARPLEAC
ESSSSSTRPMPIDARQQQARRDSSGGVATGAITTATHDVLPGGLTGDRPFTSPPSAVASL
SPGGQLPSAAPAAERPQEQSRAPPAATALISTSQAARGPGAGAPGSSRFDVAAPLPLENR
RFARPDAGICGADSYTMHSDSTPSSNLTMGSAYADAEGHRNAGNAAVNRGGSSSSAMESD
VGDFASEYYGSMPTSGLGQDGHGRADDVRTGNLRAPFGHSSALGYWDTVTTSQFSESHTL
TTMHGGGADDLASPTAGGTGWTHNDSSTWLDQLGATISRDMIERRRRWGSVVLEIAIPLV
CTVCVVALWAAFGVTSSPDYSPLASIGDKGYNFVAGRYLAELCYNETWFGERNYIDGLRP
CSSLDAASLRSVMCNTVGEEELPVKGLCYKQEGRGLADFLSGMRNGLARVMPLDDIIARQ
WMAKKLSSKDSAAMALLIGAGLFSHTRINAIKSSGKLYFAPSENVPLDMLQYLSNSSRLF
QYVYNDTFDTVEEAHRVIKSGERGPTWALVNIRQLDENGLDLSIEMASTALPELTAMVDK
AYSGGGGYDRSNMYYTSGYPSLMDALVKYYLMSLYAAGATRAETGSVQALAERRAEQQQR
QQAQAAADDSVDVVLYTHELLDAVRAAREPVGSGARFFTDVAELGKSSAAVTSQKASRIL
ATSAALRAKTSFTIFLGSMPWVPFKTSQVLTSANTIIGFVIVMAFLYPVSQLTRRLVLEK
ERRVREATLIMGLRPVYFWCSWFLYSVALMFTISLLMTLLMCTTFLTKSDALCVLLVFVM
FSLTCVPLSGLMATFYDTSRMAVLMTPLLYFAMSLMVFAIYSASPAVYLGLSIFSPTCFA
IILQIVLARESGDGFATMIFLDPNDNPNTATLLGFLVLDFGVYLLLMFYLDAVLPKAVGV
SKHPLYFILEPVRHCRRRRAERAWQEEQRRRQAASATDGGSGAGEAPQPPPTQRGRTHDP
KEGTYGGSDGRCCTGHSAATDANDEDLCDGEDARDPNGVYEAETFTPEQLSVRIIGLRKF
FEHGGRRFVAVRNFCWQLPNAGISVLLGHNGAGKSTLINMMTGMLYPDGGDCYIGGHSIR
FDLARARHQIGFCPQHNILWPELTCREHLEFFARLKGLRGAALEDAVMHTLKEVDLVKKQ
NDPTRVLSGGMKRKLSVAIAFVGGSSLVFLDEPTAGMDVAARRHTWRLLLRMSRSRSVLL
TTHFMDEADLLGDRVAIMSRGQLKCAGSSLFLKSRLGIGYNITISVDELLRVRDLDAFLQ
QHVPQAERLTSSGGEVGYRLPAKHVERFPGLLSALDRVGPLIGIRGYAISPTTLEEVFLT
IARDTAEDDKRRAKAESAAAVAAVAGKKSCPPDLWHRLRCCCCCCCCRGGGKGQSDHSSS
DEFDWGDDDEDSHRNSGYLRDTTGAHPPEVSPYSALDRNSSPMQHQSASLAAVSEQLQSG
SSPTRTGYMGGCNPNNARTSESRTPSRSSSRLARPATSAVSKAGDRASQEDVVSSRESMR
STAEHAMTTSSEDVEHPLSRVPAAADVTPAAAAATTTVAPTTAKDVFPGDIIWNCEVAFS
TATVSLLQTEAMMRKRFCNMKRDRKALCFQIVCPAACILLAMLLNVAGTYTVRELRLNTS
NYPYDTLWDTTGCAGYFNGSFSDVAASLARNQRTRDLRMASLSDFYYFLQDEWFAHGQVG
KYSGLACGNPVVAMLPSIDLNPVVLLTNYSAYHEFPIAMVNFYNLLLREARGPSVSITAS
AGTLPSSFALASERSIKLLLTAIIILVPFTFLPANCVAWVVKERECRSRHLQDICGLRYL
VYWFSNFVFDFTAYAVTMLLVVTILAIFRREEYIGVDTAGATFTLLSVFGFCSTTTAYLV
QFFFATHSSAQSIVMAAGFITGFLLVIIVFVLRLLPSTEATSHRLGWVFRIFPTYAVSEG
IVNLALLSHFQSSDESLTAFSMQTIGWPCVYMAVEGPLFLMLTLLIDHPYWRMRLLLRGY
DPHGDATALARAQRSAEQGKGGDAHRRRHGSHQHGEQHDASESTDDGVEEDSDVEDERVE
VQRRMEAYREDLKRQENMYKVSDTADSASFGMAATSTAGGTGGDFPSFGATLPIIDAVAV
VGLRKQYDSGKVAVHDLSFGVVPGEVFGLLGTNGAGKTTTMSILCQEFYPTTGHVYVCGY
DIVEESRDALQCIGYCPQFDATLDLLTVEEHLSVFAGIRGIVREQQKDVVRALLQLTGLR
EYRHTTSAALSGGNRRKLSVALSLIGGPPVVIFDEPSAGMDPVARREMWTSMQAIRHRCS
IILCTHHLEEVEALADCVAIVVDGRLRCIGSKVHLRQKYGSGFEMTIRVQPPTTVDVSSS
TTAEARRRKRAAEAAALEAIKARLIAFVTSSFPSSQVSEVRGKRLVFTLPKNTNLPSVFQ
CVQANRAALCISDYTVSQTSIEQIFMRVSGEVERAEKVRAALSERRRDAEHALRLKHEQL
HLKGEESSEGQRA
>LTRL590_020008200.1-p1 | transcript=LTRL590_020008200.1 | gene=LTRL590_020008200 | organism=Leishmania_tropica_L590 | gene_product=ribosomal RNA processing protein, putative | transcript_product=ribosomal RNA processing protein, putative | location=LtrL590_02:158997-160025(-) | protein_length=342 | sequence_SO=chromosome | SO=protein_coding_gene | is_pseudo=false
MPPPAAAVSSSPSSSAAPMAVVYVRRDGRTALELRGKEMRLSDMTTFDGSSWYAQGQTAV
MVSIHGPTIAKNDEYDTCIVQVRVQHAGVLAPAAGGAEKALYEERKLELLTRTDALALGS
LLESTLNAVFMRERFPRCVLVVDVVVVRDDGSLPAVALNAVMSALLDAGLPCRTTMAAVC
VAVVTHDGGADSTGGPAPDRHSSVEGSSSAGSVYEYLLDPTGAEESLGVGYAAPASSAAE
KAAVTGASSVATSSAASMSLRGGNAAQQVQDQYRCVSTGVFAFSNPACGGGLLAQLVRSV
GSGSAEMRGPGVSVQAYAEMVALAERASAVLFEFFRQCNVAE
>LTRL590_020008300.1-p1 | transcript=LTRL590_020008300.1 | gene=LTRL590_020008300 | organism=Leishmania_tropica_L590 | gene_product=glycosyl transferase, putative | transcript_product=glycosyl transferase, putative | location=LtrL590_02:160570-165222(-) | protein_length=1550 | sequence_SO=chromosome | SO=protein_coding_gene | is_pseudo=false
MKRRTGERHPGAAAVRSVSSRGGDDMACVSVRVPTTPFLDEAHHHNHGEERDDETEVTCV
GAGAGSAFSSAAPPAAPSSCLWSRCLRLPSVRPSLLSSLCAARRGWTRLLSSRPVRSVAS
RSSALASAPSWCASLARAAASRLCMSDRPQAVRGDAENHEACDTQAVKGGGRRHRSGQRR
RHETRATSLRRLLRRAAFIGASSVALLVLSGMLLDIVLGVTFRVLGSALSGGGLDQLEEL
QAPWLDCDCAGEDLIGDVTLADTVSSYAAQTLERRLGVVAAATDAGCSICVPSAVRISAA
GELVAVEDDEGSSLHALSRLRSMAPLVRAARALMAYGYDALADVAAVLYPRLAMMVVWCR
HTHGVSVERHRVSQLRQRQNRGVAGGAVAHALTDAPLPPLLPPTSLLGVPDGPWANLSAA
VAAEAVVAVPYKSSFLVVADQAEARLACVLRAPLSRLFLHRQALPWMTIAAAAHRTQQEW
QADPRGREPLLPFPVPPSEEERRRLRDTSRVAPYHPDGDGEAPEITIAVTDRTKAFHSYL
CTDVPNVSTADAVYHLDPLRALLLRRTGASAKDRAMAAARCSGCVFHCVHPRLARRHRRR
AAPAGARGSAEDGVDGGSSAEPSSWDVALEDVDAGHVRVATGSNAAAGATVTVTREDLFT
CKVLNPPRDLGTPEPGGHDAQDDTNRALLLSVDVWLSHAEGGAPLFFSNNTGTSPRLHMD
NDSGDASVVRLLPLHTAAIYGESLQSFPNYAMRPSYWLQYDAVYLQNKVRRPDRLSRLLA
VASRRRGGGGAAKPRTEFATWTVTHYYMRDFQLVVHLNQLRRQRLLLMRLQGEPADASTS
VTAQDAPVALPWAPPPRHGAARPAIATGALARLAFEVLHGADPLLLPMRGENLHVPPLPV
SWRPPTSAEWGSGRPRSVEDMRLPFSGTTGRIPAVAVAISHCWHGRMWWLSELSRYYPVH
NYGRCVIPPPAPLPGDATPTRGIPQRAHLPFPSECAVDALRRHHYSALASMQAAYGRVGG
RNSTSSAARPMSHAGRDHELRCVFRKYRYVLAFENTVEDDYVTEKVYNALLSGALPLFIG
AMNIADYVPRASSGAPPHGLSVIAVLQMFPILNETAWRMEERRVLDLLEEDEAVSRHVLR
THAAVLRARSAAAQCADVTTGTTTKRRDGAIRMAMAVATALEEVAAQTPHAVANHHYLLY
PSKETAVPAVPTADNNELPQAVPHGAGHLGNCSSGSGAAVQPFMSPTGVWPPASALAHLS
LPDKKTVVTADKSGGAGPRRAALPSPSTDAYCVGYGQREYLRRVHTDVREAAEAAATMSA
RFMPTTETLRTTLTSSPPPRHDAKDARHRRPPALANASRTPLRRVRYRYDEDWVLTANTA
WGLSAEVNCTARQRSSGAAAEHLPRAVQRFQEAPATTPAQQDYKTPGDMYSPYFHRRSVP
PMPAYERELAAAAAPAGSREAPPPPPMNGFAQLAAYLRSLDADPKLVEKAGYFDWWRAER
MEDYGDAFLDKLYMPHPVCSICAAALEKKEAQARASEAPTITGPHARREG
>LTRL590_020008400.1-p1 | transcript=LTRL590_020008400.1 | gene=LTRL590_020008400 | organism=Leishmania_tropica_L590 | gene_product=UAA transporter family, putative | transcript_product=UAA transporter family, putative | location=LtrL590_02:166377-169256(-) | protein_length=959 | sequence_SO=chromosome | SO=protein_coding_gene | is_pseudo=false
MLPQQPDGQQPLSSSCPPPPRQPTTQRLCALAAGVLVFHVLTSALQETIFHLPGFTNLLL
LSCGETFCTTVLVGLLLVWGWYHQLPRRAASEHQGPHGRSAATALGAGTAEATPHELLSN
PVHGMGGSSNKQGGWCLGDAVGHSPGAVCAAGHLPHGQERSRLHGDGRGAPTSVGDAVPV
AVAVDRGKGAALTPGAAHDSPSASGASWRSTIRRVFHPSTVATHWYVRIAVLLSCSLYLT
NRTSFFLSYSLQVIFKSSKLLCMIVVHRWWMRDSHEAAAPGSENETDSDDDADSAVHRWS
AAAAPDRRDGAYSEGGGSELLADDRAPNTGERHLRDESKRRGHGCSSSSPSTDFSTVVVD
VSPPAGRTLAFSHPLEDDQRRSWRSARRSSSSSSSSSSSGSRRRSWWWPRFPCQHGIDDV
SRWCTSRRWACACACASSLAQRCAFRSAKSPIDKRGHVPAATGLRQPVSHNGGSDGDLSA
FEMLRVAGARLVRQLRRLLRDTEIMACVVIVAGLISFTYAFQLDMQAAAETSGSEERLAA
LAKAAPAEVAAERHPLAEKPRGHASVSLTGRYAVAADAAAAANLRDSRSIATGLAQAGAS
LPLPLSSPFASSPLSPLQSVAAEVSRLSALWIGTLIGVAGVLTSNALDCIIYVLEEVHCF
HATAGPSRRSNRAAPRHERAAGETARPLADVQRGAVLLPHHTSHRQHSLPPCPPMLSCRT
QASVPPSSERPTAPTASATEPPMRIPASPQELLFMVNGIATLLYAGGLSASWLCNRFLLF
LWTFMGPNAMPTAVEADGGVVGALAAAEARQLAACESLLATSRRTSNAALPVECAALMAR
RPQLQRLAALSTGPPWGAPSAPPPPPPPSTKPFSLSLFFLLIALASVTSLMGTLCLLRIV
AEFTGVMAVIVTSVRKALTILLSFLLYGRRFTLLHGVGMVGVMGGVVWYELQRRRQCGV
>LTRL590_020008500.1-p1 | transcript=LTRL590_020008500.1 | gene=LTRL590_020008500 | organism=Leishmania_tropica_L590 | gene_product=hypothetical protein, conserved | transcript_product=hypothetical protein, conserved | location=LtrL590_02:170508-173696(-) | protein_length=1062 | sequence_SO=chromosome | SO=protein_coding_gene | is_pseudo=false
MMRKACVRALAPLASGSFPTPARSGERATVAAARRVSCRGYVTHNPSQDQCRGRRGARPQ
EQQHGYSASALGSASQVVTGAASSAASSSPHARDAFHVFLRARNAPFVCSGTTAASQPAS
DRLPSTAPLYPHPSSHLHPSAHGLGSAARTGAPVEETSRARGGAARNTSTDGTTRRSSSS
PPPPLSSRLSAGAPPGRALEEPRKQQQAPLEAGASRRGASAPPVLGEWSLEPPEASTRRA
AAQGGPRSREHRPERDRNDVGTDGDVNGSSAQRGRLPDFRERRHRSLQQRGHDALELARR
QTSAHIANRRLREYEQTCLHAYRILKQVEWSLAAWARARRQGQQQDASGRNRSSRSGSAG
DGASSAQAAQSMEGQGATGAFRIPPTSEDIDAVDARFFEYAGQIQRTLHQLTPRHFDAVR
DYRVRAPPRSSSSSTAATPPSRPRRAEDSTSSAPESLGAAPRQLLLLRLLWRLLHIQQLF
FSIGRRASLPRTAVDVYVQSSNCQYGIREVLRVLGSEMARWTLSAGTHPHLHNPCGQQWR
EHDGRAASPSSSFAPLFSNKELFQLFYAVLCIPSEEAPGVPLYDPSIHSSTPRHGGVPDR
QAAASASADLPDAALDQFRRDCIATGADDFRMPLDEWCVRWWSHQYSAAGRTGAAGAPPL
SMGEAMDVLQACMYATASVQVLATAAPRHAAQQRHHPQQRLATPFMYFETPPQGATDGAR
RPRTNSASATASEDSDVVEEAEPSPLRVLDRRYRPQLPGALGGNRMALRIPYHLGQRYVE
VFLTYLLSSVSAGPDPGEAEEAATTATATVAAGIEHLLRFRDRDAVRDVALLCTAILFFE
VFSPTTAAFMACAAPLFREQVELLSGHEISCVLLAYASLQRWERAGGARGGGASSPASGS
SVNAEVRAAGRRGGPLDDPAVAVQSASTAAAGHSACGEAWRKGAPRAAAAPEPSPPLHAD
HQSTDDPHSSGRQSDATRSSSSSSSRAQTSTGPQSPSDEPWHLFYVTLASRAGQLSDTLS
EDDVTRVLRAMELTGMEHDDLRHALESSLRMRNMGRRILYEA
>LTRL590_020008600.1-p1 | transcript=LTRL590_020008600.1 | gene=LTRL590_020008600 | organism=Leishmania_tropica_L590 | gene_product=casein kinase II, alpha chain, putative | transcript_product=casein kinase II, alpha chain, putative | location=LtrL590_02:175518-176663(-) | protein_length=381 | sequence_SO=chromosome | SO=protein_coding_gene | is_pseudo=false
MANVDAAAHRADGGRHGGGGGGSGDESKAKKTKPEEYEHPFWYVYRQRGVSYWDYKNARV
DFNANLAPYELLQKIGRGKYSEVFRGRNRNNGCLCVLKLLKPVRYQKILREISILRNLCG
GPNVVRLLDVLRDAESQTVVLVTEYVHNPTTLRNLLYSNKLSNFDMRYYLYEILRSLDFA
HRRGIFHRDIKPYNVMIDHERKILRVIDWGLGEYYIHGQALNCGVATRHYKGPELLVGYR
HYDYSLDIWCLGCVLAGMLFRSDPFFVGANNEDQLLQIVAVFGKKALYRYLDKYQCRISR
VVESSMSALPDEHVDWRRYIKRGSVQESWCDATALDLLDKMLQFDHQDRIMAHEAMQHPF
FAPVRDALERDSQEHYPVARR
>LTRL590_020008700.1-p1 | transcript=LTRL590_020008700.1 | gene=LTRL590_020008700 | organism=Leishmania_tropica_L590 | gene_product=proteasome regulatory non-ATPase subunit 6, putative | transcript_product=proteasome regulatory non-ATPase subunit 6, putative | location=LtrL590_02:178291-179886(-) | protein_length=531 | sequence_SO=chromosome | SO=protein_coding_gene | is_pseudo=false
MIPGGSVDCAHTLEEAEDHYGRGDRATARELLQSIVTTDVAVDDGDSIRAKEQAVYRLAE
LLTVTKDGEAAIQLLSDVRPFFQVLPKAKTTKMVRKLFEHIVQCGVPLKQQEEVCLETVH
WARKERRTFLRHRLQLRYVEILFAENRKSDALASLSALLKEVRRLDDRTLLLDIYLLESK
LYYAVMDIQKARAALVSARTTANSIYCPPLSQAEIDLQSGVLHAEEKDNKTAYSYLYEAF
EGFHQLGDQARQARRSLRYMILSKISTDSPDELATLLSSKSVLEYKGTDMDALRGIADAY
NKQDTHLFNSILSKCRAEAEESGAGGSNDTNLLADEVVRRQVNDMYNTLLERHLLKVVSP
YNRVQIAYVSNLLRLDAMVVEQKLSQLILDRKLRGIVDQQHRCLIVFDDEAAEASKPGKD
GSEAFYDNAADAAAAADQAPTTLYQDALTALECYNTLVTALFDKVNGKFDALVEENIAKH
KGAKAKEEDEEANRKNKRGGIGSVKDAAAAADRGGKSDSGNKQKRPGDKRK
>LTRL590_020008800.1-p1 | transcript=LTRL590_020008800.1 | gene=LTRL590_020008800 | organism=Leishmania_tropica_L590 | gene_product=FtsJ-like methyltransferase, putative | transcript_product=FtsJ-like methyltransferase, putative | location=LtrL590_02:180998-182377(-) | protein_length=459 | sequence_SO=chromosome | SO=protein_coding_gene | is_pseudo=false
MGRASKDKRDIYYRKAKEEGYRARSAYKLLQIHEEFNILNPAEIRTGAVDLCAAPGSWSQ
VLAQHFKMIGANLTAAAEGDSLPAQTPRVVAVDLQEMAPIDGVTLLQGDITSEVTAREII
RLLNAATSAGVVRTDDEQQQPQPASSSFSSSAPSPALGASPRKADIVLCDGAPDVTGMHE
LDEYLQHHLLLAALHITTFVLRAGGCFLTKMFRGPNTAFLVAKSELFFQQVRVVKPKSSR
NASMESFLLCQGFRMPLGYVPRFVGAAAPAAASSATTGCSRGAASASAGCGSRVEADNEE
GMKGERSETATVSGGPLRASGFTPEAPLYCYDTTASFSHASDGGAAAAATVHDVAHHNQR
TSCALADRVLAPFLSCGDLSGFDADMCYDRDEDADVLQPVQPPLQAPYLAAAAASPSLLE
GVADGRDTEADASQKKKIRVESPTAIAGRDSGTGGEEQQ
>LTRL590_020008900.1-p1 | transcript=LTRL590_020008900.1 | gene=LTRL590_020008900 | organism=Leishmania_tropica_L590 | gene_product=ubiquitin-conjugating enzyme E2, putative | transcript_product=ubiquitin-conjugating enzyme E2, putative | location=LtrL590_02:183731-184402(-) | protein_length=223 | sequence_SO=chromosome | SO=protein_coding_gene | is_pseudo=false
MSGLSLAQSRLREERRAWRKDRPFGFWAKPLEIAPGSCRVSGVKHTREGAQLTLHTASGS
ASSNATASSPSTTVSPSSATSGAGAAAARDSAAAALPAGLDLLHWEAGIPGKPGTPWEGG
EFRLRLNFTEDYPTKPPKCVFTPVLFHPNVYPSGTVCLSILNEEKDWRPNITIKQILLAI
QELLDHPNIKDPAQEEPYKVYMRDIKEYEARVREEVQRHHWKG
>LTRL590_020009000.1-p1 | transcript=LTRL590_020009000.1 | gene=LTRL590_020009000 | organism=Leishmania_tropica_L590 | gene_product=RNA-editing complex protein MP81, putative | transcript_product=RNA-editing complex protein MP81, putative | location=LtrL590_02:185684-188788(-) | protein_length=1034 | sequence_SO=chromosome | SO=protein_coding_gene | is_pseudo=false
MLPIRRSSRPSLTSLPVCGRWRHVVHPVRSAFIHNAVLRQARTPSTRPSGTTNGGFGSSG
ARDGSAPAPPSRGDGAATAPQQPSSHGVSPELCFYETFILSDVDVHLTLLEEAHYKHGVW
LNVPPQLAPSVPNVGPPAVPEPIYPSAQRERLAAMTAAMTAVQNKRGRGASGGGSTTDAG
LIVEPSCLAYRPTHDPPPFSTTGTRSLRIPEQRRAAAEAAVPGASDAVPRVPPPAPSSVT
ASAAEASFAEGTTTTITTTSSMHAEVQTVAIRMPVAPSMLYHCSVCSRPFRRRQAAEQHV
QQRHEPRGDCSGASAAAVVVEGPGPGEIIGYEEKAVAVAATTATTKSVAAACVKSPLPMK
AAAKAKGLEASAEVATAKGVAGASSAAKPSAFNLAASYRATPRVDLPEDDLIDELLDVVW
DDVALARDDIAKPSDLPTTRADLSQHPKRSYDSCQGRFFIPSVLIVEGVADNRAELEAAA
ERAAVRATPDGAAPGIKRRPSSALSVFSPSTMAPRLLPTQRRNADGTLGAGGADAAAAVG
GGIGGGALGAAPTAQELSVAELSRHYPNPFGDSPNAVLMESEKEPINPFVDIEGQAAAVA
AAAQSGAADGSTADDAVSSPATKEMEWLSRWAARPYPCPLCQRRALPDLMKVMAPLLPPS
LVAGSEATTSAAPTAGAHGDVQGAGTHPGSGTKRAASTAAGETSAATADDASTSRPAGGV
PPSGSLEDQPLVADVEAWSWYAERVPRFRLLDSLEDHLQSKHAGYCGGDEEAAAALDGDD
GCTGRDGDDSLSEADWQLLYRVARHQQVLARAELLAVQRAYRIMCPKRHSTSAESFSPIK
SDGADLPNHVGGDASKDSDENAAIRDEASDAVGGASTGGSPTSGSAISATPADGTDAPQV
HVRSAVNTVLIGTVRDVQEGFLGATRILQYVLAVRNTSAESSGATPADAMGRHVDASNGE
EEGAGADEDLIVVRCVGDLVPVALLKQQARLGSTIFVAGSLRLNRNVDSVSRRSHAYPYV
QVVPPLGCVRVLEA
>LTRL590_020009100.1-p1 | transcript=LTRL590_020009100.1 | gene=LTRL590_020009100 | organism=Leishmania_tropica_L590 | gene_product=hypothetical protein, conserved | transcript_product=hypothetical protein, conserved | location=LtrL590_02:191119-191301(-) | protein_length=60 | sequence_SO=chromosome | SO=protein_coding_gene | is_pseudo=false
MHASEADFLVSTTRWRQSCAVVSDRRQPDAGYVGIGQHQSSELTYDGSRYTTHGWWARAT
>LTRL590_020009600.1-p1 | transcript=LTRL590_020009600.1 | gene=LTRL590_020009600 | organism=Leishmania_tropica_L590 | gene_product=hypothetical protein, conserved | transcript_product=hypothetical protein, conserved | location=LtrL590_02:200275-203274(-) | protein_length=999 | sequence_SO=chromosome | SO=protein_coding_gene | is_pseudo=false
MGAMSVKRRGGFRRDEDRRLRLSRRCGATVAVVMVFLRLLSDTSPVAHAFNVCADISRCS
ECVFDQTDGLMPPPLMCGWCESTQTCKEVNSTVLSYYRTTPATGGAGGAGDAEVEHTPDE
IAAFREQFCEDFRERNFNAVCPDMFCAASKTTNNIYICRAPSIAALVLGCILFVLSILLY
TWMQTIHQLPWKYEPFLSDLLAGRHRPPDPAGDDGDTEAIVDDCRDTAAVPDITPLSAVQ
RGHSAASPLRDRDAGTEDFGERGSDDGDGGVSSSPTAQRQQQQPGQHALLHRAASIVTTT
AATGYCPICRCRHPVPLGPGDVCFWCNVARFAFVPVSLVLLSSSIVIVLSFAVSLKPWFA
DAYFAEVLVVAYLSFGGFVWYVVRHRRRAPLFYVETEEGREANEEVRPASRLPSAAAGAA
SIIGSASEVERESMPSPLHSQNAKLQLLNDARRNMASTTYLRLALRLRGRSLLDQIPELK
KFRAQIASMHLAPATLTRVGGVLSAMCTPMAAAMAGSGAYGGDAGTTAATTATAAATSAV
AAAGAPMTPVTRADVDATAATPTASMPSCLSLPLQRTRLPQHPTPLPSAAAAAAVGSTDT
AGVMAASTFPSDAQTSPAAAAGPASATVATSAAVATPMPLATTLPDRVARQKRAETAQLL
NSDFLSPQYRKALKATLFRDELITWYSEPRLRSVLMENKWLLLDLLAGLLFGIWMLMLSS
VSDNTFAIVRLSGSTAVAACGLVVVLGFALLLVVVVRSCGRLYVLTDERLITVYESIIEP
VVTATDLSSVRFAALYGYHSIWDREPVLDFSWEVPATERKMPAIKSHKFSGITDLHEFLY
YFRMVAPQTPFHLQQISESTRQDRTEWRMHVILCIGLFVALPIITVYPHAVPDFLAAYLY
VVALLLIGSTLLRGLRAQQMTCAPLSIAASWAPAPARNEVDGAEPLQPLPPSVVTHAPDG
CSAPKTASSSFGGHGGVEGVRHSVSVTDIRADMGPERQK
>LTRL590_020009700.1-p1 | transcript=LTRL590_020009700.1 | gene=LTRL590_020009700 | organism=Leishmania_tropica_L590 | gene_product=hypothetical protein | transcript_product=hypothetical protein | location=LtrL590_02:204965-205204(-) | protein_length=79 | sequence_SO=chromosome | SO=protein_coding_gene | is_pseudo=false
MTTDGRAWYPTVLVEAAQSAYHFTLSSECANTTCIAGAVCITVMIVLVVCAPLAYVHQLW
RRRREKRADKRRLLQHELR
>LTRL590_020009800.1-p1 | transcript=LTRL590_020009800.1 | gene=LTRL590_020009800 | organism=Leishmania_tropica_L590 | gene_product=hypothetical protein | transcript_product=hypothetical protein | location=LtrL590_02:205334-206230(-) | protein_length=298 | sequence_SO=chromosome | SO=protein_coding_gene | is_pseudo=false
MIAENGGGGACCDAGAAPSRTGAVHRSDYNVAAYPSLGTGGGAATAASFSLPLCVCVENA
TITDGRKRFYANPELLGASFQVDVSCRESALTAAPAAPADATRVAGKSAQVSVAARDAAG
ATAAHPRPGVSNHLARETRDHGSTLALSRTDGNRATEGPGTREARDTMSSSAAGRRRARE
FTAVAATLSSYTSSVAADLTARQPAQPFLWGLQRDDAFPSVRQNLLKALTRKDYLSAYRR
EVYVLAHLTLSDLSRMLPVKLPSSSSQSSTTQARAASGEVASTGVALDLAGAPAMGAA
>LTRL590_020009900.1-p1 | transcript=LTRL590_020009900.1 | gene=LTRL590_020009900 | organism=Leishmania_tropica_L590 | gene_product=serine peptidase, Clan S-, family S54, putative | transcript_product=serine peptidase, Clan S-, family S54, putative | location=LtrL590_02:207140-208252(-) | protein_length=370 | sequence_SO=chromosome | SO=protein_coding_gene | is_pseudo=false
MVRVDPICAAIHFSPILVLLTVHCSSGRWPTDADCAERVMRYGFSVDLFTERPASVLTHL
FVHISSKHFLSNVFSFAATLAEFGDVADTAAEGAVARRRVTSRDDEELSASGGAAGSSAA
QRMASEMRAILGQRSRAQACVRSAGAFFVWAVGGAAGGLCCEMLYNNFKLALRRQCAARA
AAAVADAKRKAAWSASDGRILASLSRVAEALRQRAEACNSILAVSAQEAVNNAMLMCGAS
AGICALSGFSAAYYGRSITAFCLVVPEALLLTKDLINRYIALLAPSLGATDYAAEAERRA
LQSTWRILMPVQTVGHAAHVGGFVVGLGMGYCWLWVRKCRRLRLARSRRRVAQWLPRPGI
QTHVHARSRF
>LTRL590_020010000.1-p1 | transcript=LTRL590_020010000.1 | gene=LTRL590_020010000 | organism=Leishmania_tropica_L590 | gene_product=amino acid permease, putative | transcript_product=amino acid permease, putative | location=LtrL590_02:210900-211778(-) | protein_length=292 | sequence_SO=chromosome | SO=protein_coding_gene | is_pseudo=false
MLFFQFGTMVGFVIAVSDLLMHFVQPRAPAGASGLNTVSVPLHCGFAVLVWLVGMLLLCL
PRRVASLRYFSIIGVTLVICFVLAVVAHSSMAGLPHVHELKYFATAIDAVKGLTLFIFSF
LGHGLCFRLFDAMRHPSARDLLLDACGNVSLLGMLYFVVGFFGYAEFGLDISGSILKYYH
VRSDPMMLAAYMGILLKICVAYALSGQACRLPIFCSVKEDVDSCPPLTALGHRGSAVRGL
LDLGPARAAHQHRVQPAWQLMRRCSCRPAAVVSRDVPRRLDAGPRGVGPDGG
>LTRL590_020010100.1-p1 | transcript=LTRL590_020010100.1 | gene=LTRL590_020010100 | organism=Leishmania_tropica_L590 | gene_product=voltage-dependent anion-selective channel, putative | transcript_product=voltage-dependent anion-selective channel, putative | location=LtrL590_02:214909-215742(-) | protein_length=277 | sequence_SO=chromosome | SO=protein_coding_gene | is_pseudo=false
MTTLFKDYNKGSNDLLTKNFSSCGEWKVESKGKAPRGAYALTTTSNTYGNVNVDIEGLTD
NGAYYGKLTFASKDLTDVKVTVRAEDFDNHRVEAIIGHKGPALCDISVEVNHQTMRPIAG
GCLSINDKLTQKAVELALSMAAVDGVQVGCGTKYDFKSKTVDWTAACRLEAKNGLVLTAQ
TNRLLDLTASMVSKAPLHPKFQPCVAAAMTMNPRSMTWDGSMAVEWGCQVILGNTAKVRV
NKNLDWIASYIANLRGGWTLVLSIDKTMKAGLTLTRN
>LTRL590_020010200.1-p1 | transcript=LTRL590_020010200.1 | gene=LTRL590_020010200 | organism=Leishmania_tropica_L590 | gene_product=voltage-dependent anion-selective channel, putative | transcript_product=voltage-dependent anion-selective channel, putative | location=LtrL590_02:219675-220550(-) | protein_length=291 | sequence_SO=chromosome | SO=protein_coding_gene | is_pseudo=false
MAHSQSAKGSAVKVYSTPSLFKDYNKLTKDLLAKDFPTANKWVLECKYKGPKDTFFINPK
ASSDGKISAEIEYVAACNGGLKVTVTPEIMREIKATAHYTIQGHKMEVALQRLQDKYHYE
ISHETCVILSKRASINEKLTPTHVELGMGIDVAPNCQVGCGATYDIGANDCNWNIGCRYA
GKGCEMAIRTNRLQTYHTSASAPCSFMFNGNRCTVRAAVEVVCGRGRGDKGVAATAGVEA
TCPVHPANTVKARVDRDMKWVVAYIAKMADNWTACLSLDDNMRVGVQMTHS
>LTRL590_020010300.1-p1 | transcript=LTRL590_020010300.1 | gene=LTRL590_020010300 | organism=Leishmania_tropica_L590 | gene_product=hypothetical protein, conserved | transcript_product=hypothetical protein, conserved | location=LtrL590_02:221992-232755(-) | protein_length=3587 | sequence_SO=chromosome | SO=protein_coding_gene | is_pseudo=false
MPSVALPSSTGSPIASSQAQSPPRDNAVGAPPGAAPTDCLSSPLTALARRTETGSAPLVH
PGAVSSSSLGGPFGPSAIAGAMRRGSSASGSGVGAGVARESMTLTSLLPAEQPQAWCSPD
RWQARSGFRSSAMQSLPSPALSSSAAAGDAPPAVAATTSGAVSLQTRNAGPNNQAAMPLV
SSYSSHDGDAAPPSASHTGAHRTTAGPTHAEGRDVAGALAANLAQADVSVVSGGGSAPMR
PSSHTSPRASQDVPVYLSATTSDAAWTTRSSAQLMLAAAPTLAATANSSASPCTSTVWWA
FTSPPFRHSPQVRYTGHSINPIGMDSGGGGRLSVTLSGSIAAGTAAASDAAEGVEPRPRL
TATLSSSSSLPSSSLSVYSPSRAGSSAAVSTARPPSMPSVTSVAAGTAAVNVGNAGSGAL
LFPLQASVPTLRSSNPEDEAAAAELVCGQQRQQQQLRHQASIGVSVDVSAVLDSREETGG
ADDDRRHRQSRPRGSTSSSSHATRARQQGPSLQPPESSGAADSEDKDQPARQNSRRAHDD
PKIFMCDTESNAPDTFLTRCEDEGSFAPESARVRRDVDRAAYHAKAPGGSTANHSRMPGF
AGFDALDGAVSDKATATAARGVAVQHQGESVSARSHSSSLLTFSQELQRTLPPSAAITAS
DHYRRLRQQAMAYLPPSQASEAVDVEGPDTAQQHCPSPAAQRMHLQFSRCCSAPLCEAAN
STRLCTTTPPLRLRAGVPPSVLPPRSTSGATHPPPTTPPAGGYERDKSGEEEVEDAAGDC
AHSGETVPFLAAHSSLSSVTDRSSRSPATTSVVQHIHSHRTAFVAAAASSFRTHPPPPAP
VTAPSAAASTTPLESPALPSWRREKVQRLANPPLAGSGLLRPKLSATAPAAASMAQGRSP
RTPGNQRESHLMSHVRVALIDARSVRSHLGELRALLPKHRTGAAGATTAQDITGAIAGNS
ESAGATRRVSAAAAATAATADTQDGQHTSSNSAAGVRARDDEAGEIGEMLDGGEDSAGIV
HCTTAMSPLNFSLRQKMLRDRKADVIGEGCSGGRNTLRARAGTGKASSQLQHSQGLHRNG
NGVDGDGSNDGGRSPSTTLSARDLYTSSLNAYRHQRLTRLTEQHLQSLWLGVSAVAKSVC
GVAVEQCVEMDLIQGPTLMDGQALRFPRDTAAAAESAAPSLASSSFGAPLQQQLQYARPP
SPSSTASTASPNSQGPLQPSGAAVSAQGGEATATKKASRGASKPPPPADPPGPMPSFPFS
EAPLTAATAEVTVQRLASTKRDNSPSGRHRDSQRRCLDEAAPLDSAAAGGNGCVPWPSLA
RTAVSATAASDSTITRTRGEGGAGINAGSSAVATASLPTRTNSSTSASTVVAHPCAHSDC
HRSGDRGRSGRHHSTTSPTLLSKWSNAPTSGIVYIHSTPANLSSTTTLPSALSNIGSSSG
SRVSNTPSTSCRARGGSGGYVVGTAASSLSSLPRPTASTTATTVGGGKPLYTLPSTLLQL
QQQPPQHGSSSQSAPSGSVDGAAPPSSYASPPVATVTHLFPSQHQPLARACTASASAPPT
ALPHHSSSSLWHSEAGGSSCCPLAGSAPGPMWMLPPPSPASPPPPAAVHRGAAAAAASGA
SGVLVVAPTVPSALPSPYGATSSGVDAGACALQGLCTRSSGLAPATPFTSPSGSTLMSSL
LVAVPNPPPLKAPFIKVQREEVAADTAPDSHSNARVSGARRAAAAFAVSTSGTAAHARGE
CRGQSPASSALLLTSHERPGGGGVEARTGTAAQVGSAAAAAAEGMARGGTNGASNSVGAA
AALPPAIVSPYGMLAEGQLCAVAPIHESMELLAREIHGSGGTPTSSGATPVMMPGSPLTW
RGRLEARSSSPVRRSAATVASVTTAGLVPLAANDSSEGVKELSEPFSLMRPAATPLTRGR
IGVLDTTTTTTTTARAITSKTTATTTTTTNTALPTTGNHPSLGGSMGGVAMHFSLPSTST
LRRQPRPQHALPFSSHAGSHQQDVCLHDVRSHATTATEAQEGEAASTALPSATEQPLPLP
QQHRARSRDEPVGHRDAQELPFLRSSLPLGGTTPSSSTPSPSAASAVSAKGDQQLVGNGE
SDGTEAAVKASHRLAAHAAAEGARAGKVLNKDFSTGSGSVELRDETGAVSGFTAGHDSTA
SPPSPRQQQDEQDAGSVAAHPRAASAASSSLSYTTISVSTADATPAAVTAISVSGTRVPS
SAPSATLPAPLRAELQSGHGGDGASLTRPMATTGSALHDLGDDEDTNTVVKRSSSSEISS
SSASHTPLREALLMGGTRHRPLHAVLPWAQSRPPPTPTSTTASLTMHSADRADALLVRAK
DMEREVDVISALMCATSLPARPGGLATGTDGSHRPSSPTTSTLPARAEVVHDIPATEAEV
RKADALVTQSKGEDGTADTPGPLAPSLALRSWATRGGRHVGVCTDSTAAALDTEHSGALT
AAAQSSDRPHMAGYAGTRSGDDRGEAGEAKRRRGAVSADELAASDSEDGCDLLSLYVNSD
AHDLPSSPRRAAAYQQALQQQQYHQRRLMQTWSSIFTISSSGHSAATTSSLRTAITGVAL
SASVAALGSRVNMPSTMSSGTPTALASVAEVILGIGAAGGGVGGGSAGGVSSGHAGAIPS
IGAAATATAAAGSAAASSFTVTVIAPTTAAAGNSTWTPSSTVTLSSDSASAAGFTSPSTL
FGTTVSSSASYSLSPERCGIIVSGGAGGGVTAGVHTVSPTGGGEGAVFLPWCSASAPAQT
ECVFPVAVRAAGVDAAAAAAAGGSGGGGAACDADFDALRLDATLNSTSASAESTQHVRSR
LKPLPHLPSPHNYPFLLPEVTSPCPRDDDGFGEDEDDVDAYDYAHDVDGAVLLDADSNFE
PEERHRATAPVRGGSDHSSRAETPCCDGAGGAGSAYGDSSVENHGAVVKSAASPSQHHGD
GKVDVGASPTQPPPDSCSNEGPTLTTVAASTRTATTHDGGASLDAAVVPRTAVAHASRVG
EVGSAEDDSSTEGRTSSAHLSARSLGIPTARLTAPAGAGPATTAAAGTSSAAASTIEGNE
DVRVVSLPRSGDDVPIAPSWPLLCTNTASAAPRSPRIVSDSLLRLRGAVTITASGDALVA
STATTAMAAAERERAGAQTSRSASRPHHLSGGGSALTQDGMPASNSNSGNYGDVGGRLFP
QNPTPPGAALEEGGGWAEVAATTVSEDTANALVTPGLPAMQHSSQRQTSSCATMASSVTP
MAVGDGEGVAKLRDGGGRDADPAVTKALRAAPTASLFDGGGIDQPNRKYVGHRENTLVGE
GGASTAVEGRRDRPGAGRSISIDGDAAAVSHSAETAEPKRRHDDRRAVDANAVLSGAAPD
AGDAFPITSTPLAMTPALRAADDTDSDGAVPHLLPEAAHSTVPERTPSATQSESRGPPPP
PPPLPPTQFSIPSYYLAQCEDGLADVTGSLHGWHAATSAFFSGADTAAAPGRTRGGSSSP
SSRASDLYTPMSVLARRRAQQRAFYNDAGLSGTAAPSHTTATAADTPLSASAMPELSPRV
GATADHTEKAATPPTLPSAAAGATHNDRLLALMRRALRLADGESGAC
>LTRL590_020010400.1-p1 | transcript=LTRL590_020010400.1 | gene=LTRL590_020010400 | organism=Leishmania_tropica_L590 | gene_product=hypothetical protein, conserved | transcript_product=hypothetical protein, conserved | location=LtrL590_02:234491-235096(-) | protein_length=201 | sequence_SO=chromosome | SO=protein_coding_gene | is_pseudo=false
MAGGKSSKRVKLRTKIARKQQAQHVTGEHAPSSSGLSSSPPPTGGAGEATAALPTEVDRQ
AALHIRDALRQRQGRTGRAPAVKVKEARGVRATSAPGGAKRKLAMNAKKDKPSSQRTAAL
RRATVPERRRLTLPRMPAAETRMAVAREELRLFDAVQAVPAYAEDPFAAVMQHLSATMDV
LQPQTPDVGMAERAVGARRRH
>LTRL590_020010500.1-p1 | transcript=LTRL590_020010500.1 | gene=LTRL590_020010500 | organism=Leishmania_tropica_L590 | gene_product=hypothetical protein, conserved | transcript_product=hypothetical protein, conserved | location=LtrL590_02:235989-239372(-) | protein_length=1127 | sequence_SO=chromosome | SO=protein_coding_gene | is_pseudo=false
MRRLHRFIITTSHSWRGHPLLRGTPRFLCYRQGDPSERTSRSGRQRRLARAHERPLSSAV
RSRPPHRERRGHNLAEAQETHAGGAATVDVDVTVTCSSFTSELQRLFPWSAAYSLWRQRR
RWRTSAPSARSAVPSTAPQGEDWVPSEPPAADEGYDWRRLFIVRYEPHPARLSATPTTQK
SIAERGCGGPTAAAAAISAARHGCRESRRRSRASQQSQAGIRETPLNTTAVMATESTCES
RAVQLWREVLLSSSSRCAEASCPLHESQVGGSSHAALRGAAHATVADRQGFQAGARTPAA
GITDSPTTRRAGGGVRGKRAAVPSSTLSEAPLPPLFAWTTPPTYEIYLLCGDLDRPRSSA
ASPAHVYPAKVTPSAGTPLEHRRRRSDIVRRLRRVGRLHAIPGLPQLPPLLLSRERAMPS
AEVLDGAVGCTKRSRQRAQRLSQAGADKADTLRAVPGVDKAYAIEDDEDVSVAQADVLVG
TVCSLHDYCHYLTGSGDLDDGEAADAAVGAAHLPPPHRSRHTADSPGSGGRSAHVPERAS
DRVSGTAGVSHYIPADAAAAASSSPSFPPPKINAAAPANMFRFAPPLSRGAEKTGRGMCS
TNLSNRWQVLGDDDGGKAAASELDEQQQVRRKHGTATAGIPPRRLYEDVGHHHWSCIASD
AFLEEKVRICRRSHEPSRTAAAVSCAHPPAPPQRVHVAAPVPRRQERAAHSRRERTAPTT
DAGVLPLSSTSCAALSPAASDVLEVGCCAAALSASHSVGVLLAHQHEWIYFSVLFHAHAV
QLPRTSAESAAARLASNRSLDLSHLYCFLDPPCRLYTEELEEWAHAARERRREREWVRDG
RHIRHGPPPSPSADDAPARTHPTASRLSRGTEASDRATLVASAPLSPRAAPMASPHTWLV
YVHPDVSLQTLPRLWTRAFGEDASNSGGGGAGQEALEGGTTRVLDGRHEVDGRDGRVEHE
GVVPSYFYAAAARKRRRQAAEVEMLCRHLLSPTPPRRNASSALLVHPAEVSVSARARSRG
RPIAAASTKADAGITSSTPSTAALLMSDAAPQRLPTSATALPHEADRHRQQQRQALACAL
LVSPLPRGTDLLKRRRWLVKPFVLVEELKYGRVVKYSHAELAAPRVL
>LTRL590_020010600.1-p1 | transcript=LTRL590_020010600.1 | gene=LTRL590_020010600 | organism=Leishmania_tropica_L590 | gene_product=glycerate kinase, putative | transcript_product=glycerate kinase, putative | location=LtrL590_02:239996-242860(-) | protein_length=954 | sequence_SO=chromosome | SO=protein_coding_gene | is_pseudo=false
MPAGSARASSATQQPVSVTLEASPSMHPSSGAAAAAAAAAAGSGVTRSIASPVPQSPAPK
HHEAYQDAPHPHRPVQPPLRISALPTAIPHLGQLHHYHRHGDGASPLHVLCACDTFKGTL
PSDKVGEAVEKGYWQAWAKAHGAATAQSHVLPAVTAPSEEVPAPSPTSSSLHLVVPPLAA
SLLSAQHPSALPADAVRFLHTPMSDGGAGLLDSITHASTHASMMWGTMPDLSPSDGALRL
QRVYVPASVPITGPLGAAITTDTSGARSTAPAFRGVSFACDVERRVLVVEMAEAAGLTRI
ARPQDRHPGRTTSYGVGELIRYALAYMAEAAHAQAEAHMASKTPSPDSAPGNCGGVRLFL
GIGGSSTNDGGLGALQALGLEVFVDAAHARATDCGHDGARRAPASTAASDAHAAPTHVDD
GAGVRLARPFRGEDLAHVTRVCIGAEMQCIFPYLPEAAAPPTATGTRGDGAHAVPPAHSS
PSPARACHITEVCLICDVDNTLVGARGATYAFGPQKCAAPHAAAPSSPATAAGTPPGGAP
VDSAGVEAAEDAAVGAITSAAQQKILDSLEAGMRHASARVVASVWRPLAAADAASAAHAQ
HAAGEARHMAAGSDKGDSVAEAAVLEDLLYRRGGGGAGGMSGFFRYLLQARYVPGADVVG
GLLGLYETPQVAQLLGSGVSGPLRRAAATAAEKRGGQRGDDALPVPAEWSAHVSGQPTVF
SLRCPRGCLFHTCDVVVSGEGSFDEQTILSHKTVGRLLEMCTVANAYRLWRHYCADVGEA
AAAWSERRGCRCITDVVVVCGRCGFDDYTHLQSATLQAVCTTLLPLHALHRCAATAAATS
TLREADGANVDAARLHMYLQDLVQSTAFWRACGESSSAPDDEQIWKYLLSAYCVPRVTVL
PLTPTLFPVPAAMQQPYACVVSAVAHLLEESVRRMTSAREASVGACGRHARGCL
>LTRL590_020010700.1-p1 | transcript=LTRL590_020010700.1 | gene=LTRL590_020010700 | organism=Leishmania_tropica_L590 | gene_product=hypothetical protein, conserved | transcript_product=hypothetical protein, conserved | location=LtrL590_02:244040-244555(-) | protein_length=171 | sequence_SO=chromosome | SO=protein_coding_gene | is_pseudo=false
MLRPSLRTTTRAQTSLACPFHAGPASVTETPFSALTGGAVRPQPRSLAQSVHRGACLRRA
ETATTTRTSAFSPCGTSTAPLFTNARKSYARGTEEEQQARQEAAAKEWRDFLDQPVDADG
GNAPSARHVEARLPTMKQLNEELPTAAELEKALREGGIDAYATPPDRDEED
>LTRL590_020010800.1-p1 | transcript=LTRL590_020010800.1 | gene=LTRL590_020010800 | organism=Leishmania_tropica_L590 | gene_product=hypothetical protein, conserved | transcript_product=hypothetical protein, conserved | location=LtrL590_02:246157-253992(-) | protein_length=2610 | sequence_SO=chromosome | SO=protein_coding_gene | is_pseudo=false
MTSSPPAHTHTTSSALSIPRSRTARTSASLEAFLLSFQNCLHRQEILFQRVDTAVAELES
ARVNAGGATVSPPSSAPTASLWGSGSLPRYVLPSHISSCAPAAAAAGASPTRPNKTVAFP
SAVAGARRSDGVHDVASSDIPTDGAPALSVSSSQQELPLTDAFHHAQRHPPGQSTGSSTL
SLSVVVMQPALERVGGNDVGSPMVCSSSQGLLSPPQQTSPLLTLPTYVRLDGAALTPASA
APSRLFHPHTLFPSSTPGTPLSPARLATTQQQLPMSNTGCTGSLPLSTKATSLVTESPPI
SGSGGVLGTQRYPAAEAEIIAGGPATEAPMLPAPAEGTDAHEAAAPCCVASAAAENTARG
DAEGSAGGRRKGTAANKSPGDESASASPIVHSARMPHLTITISGADQSFNSGCGGAGSDG
VPTWSSAPPGHAKSGSLRIGGIPDSSVVSVFSESADSVSLSPLSRPPSIWVGSPRARSTL
GPTSPHQAPPSLQQHSSLGGSSISTAWISPRRVPNSHNSRSSSNAAGATQASANRSPRTT
AALENPRHPSTAVNSASSLPSTSQQQPQQRSSGDLLSPLSGQWLLSPSPTPVSRRASGVA
HRSSVQMTSVNFSGSGTQNIGGNSSSGNAGGLATVMSSATVEGNVVSSLSSTSPLVPPCF
PDSGGVVTGAAQAVTSPVTTCRQLTLSSSPSAEEADRDDSFQEISLRSPIGLAEEADDED
AQQLQQLANRYAPPPPPPSLTELQQQQNQRRRWSAPPVPTMRRPPMAPLRHPDAACPAAL
RNEEERLRSSTSPVARPEQWLLFEQQHERLHLPECWRASLWGSGSLPRYVLPSHISSCAP
AAAAAGASPTRPNKTVAFPSAVAGARRSDGVHDVASSDIPTDGAPALSVSSSQQELPLTD
AFHHAQRHPPGQSTGSSTLSLSVVVMQPALERVGGNDVGSPMVCSSSQGLLSPPQQTSPL
LTLPTYVRLDGAALTPASAAPSRLFHPHTLFPSSTPGTPLSPARLATTQQQLPMSNTGCT
GSLPLSTKATSLVTESPPISGSGGVLGTQRYPAAEAEIIAGGPATEAPMLPAPAEGTDAH
EAAAPCCVASAAAENTARGDAEGSAGGRRKGTAATKSSGDESASASPIVHSAHMPHLTIT
ISGADQSFNSGCGGAGSDGVPTWSSAPPGHAKSGSLRIGGIPDSSVVSVFSESADSVSLS
PLSRPPSIWVGSPRARSTLGPTSPHQAPPSLQQHSSLGGSSISTAWISPRRVPNSHNSRS
SSNAAGATQASANRSPRTTAALENPRHPSTAVNSASSLPSTSQQQPQQRSSGDLLSPLSG
QWLLSPSPTPVSRRASGVAHRSSVQMTSVNFSGSGTQNIGGNSSSGNAGGLATVMSSATV
EGNVVSSLSSTSPLVPPCFPDSGGVVTGAAQAVTSPVTTCRQLTLSSSPSAEEADRDDSF
QEISLRSPIGLAEEADDEDAQQLQQLANRYAPPPPPPSLTELQQQQNQRRRWSAPPVPTM
RRPPMAPLRHPDAACPAALRNEEERLRSSTSPVARPEQWLLFEQQHERLHLPECWRDSEV
IVVDHVEKDRERDSEEAERLLELEEELLRELRQNQSDRMNGSGLLRRGRRRGSRHRHLMA
GANAAGETIDEEELDWGDDSADEAAADAAYEARLARYGRAMLLHRRGRSHASLYREGGEG
CSCGSCPSATSWCCRRRPVSGGDRQGFPSDTTASLRGAPSGESTTLPAATGAPAGSPVLP
MRNFSRRHSAPATIWGADNGTGWRDLQARFEELISIQQRSRGSERDGADGTTLDEQSLST
LANNTASSPVQDGLASGISRRRRSRSFSHEVISCPPHLVGRRAQSAAPPTADLSSSYRDN
MPHGGDGSSGSPAPSPHAAAAAPTLLERTPTHPGSSGYRRVQWGREAEADAAPSPPSQAP
EKQRISSAALSPYSSTPPSPPEQDDTPGQSSHARVSAVCKNPPAFLTSPRHPPVTVNAAH
ASSTRGSAEAHKEAATYDSDVEEDERDPKSAVAARTPVASTAQRTPRLHFTRPSHTASSM
GILGRPRRTMGLHSAPGKGRKNTKAAQAGRTDGESRTGATPSATRTLSSRRKPQTAAAAA
SAVTAASGRRGNTAASRSGSCGSARGPSIVGSGGGRFTRCSGANSASLDTTAAASIVPTK
EADDEAPTAATESNSHGTTRADTGTTMSASHPSDHALDGGELVEPFSAVFVVAAPAAAAA
PAAAPSPPTTTQKSARDSGTQRGRLRDSKASSSRDADKDHDAHDASLSSPPRHRHRRHAG
AEGETAVSARLPHKASARHAPGLPENEARHPDGGAAAGTTALEGADSRALLRRLAQQKDR
TRAMEERLRFGVNSTALANPNSGSHSARSGCGSGFVWSDGHITGRWGLESESCTPTHGAA
RACMAADLARQDFSTPSNMYSVSAATGDATLDTPATRASTARHGGGPAADAPRVTVVDPA
EATAVYGVHAVHSGAGAGAQQTSSNPRRRRVDLRSRLVSKLTAVSSSLSASPAKRHKGCT
ATATTATNATAAATAASAQGFRRAESAYSIRSRSPTYINIMHHAGYGDRRRHSIGGDVLP
PTTLSMSERQLRSSRAPVASQLIDWVRGGE
>LTRL590_020011000.1-p1 | transcript=LTRL590_020011000.1 | gene=LTRL590_020011000 | organism=Leishmania_tropica_L590 | gene_product=hypothetical protein | transcript_product=hypothetical protein | location=LtrL590_02:258468-259184(-) | protein_length=239 | sequence_SO=chromosome | SO=protein_coding_gene | is_pseudo=false
MSAVSPPSGQLAPPTAFIATPSGLNASGAASSFVKVYCGNDECVPLSKQCTSGVFQSVLS
DLANRVSKHEAQDQGSRSHRVKTVGSAAAADGAASAAGTVAGSGGSDGKGESTPPASEDR
VGTAGTRSRVVKGGGAGTKKKQSAPPLSTSPPLLLTSKGVAPAAPSTEPFHSTDTSPTTN
TAAALVGDPLAGESGARVACDVVYRRAELLPLSFVRDVASNSRLTALYKQHLQLQEELQ
>LTRL590_020011100.1-p1 | transcript=LTRL590_020011100.1 | gene=LTRL590_020011100 | organism=Leishmania_tropica_L590 | gene_product=hypothetical protein, conserved | transcript_product=hypothetical protein, conserved | location=LtrL590_02:267676-269118(-) | protein_length=480 | sequence_SO=chromosome | SO=protein_coding_gene | is_pseudo=false
MEPLISLPASASASGASTAATAVCSGSYVLLGCRERPREETISADATPVVSQAGRCASGA
LSVIGGVAACASMSTVERLVEQAHEASVTRLPPLSSDAVLRSNGGTNVSGTNGEGGKRSP
RKQRLHPRDLQAQTSQQSLPLRCTLHPTTNRVVPMLPPLPDDIVAGYGAARLVTKSLGPS
AADPSGDADDSTTPSGTRISRIAANGRGCGNPDRAHRRSLDEPTDGFVSAVSASAAAGLR
RPLSSGKDALPTGLAKGSAGAGPLSDEVGVEGDEEAKLMNAQQPSNAAAALYDPLSPSTL
LHASSAVGPSGSTHRDGDGPGKGMEPGVPLSEAAIARLAPSTRFTVQLSSCTVSLTTQPR
KGAGMNAADAAPANTTGAANSISGTGRIATGCGEVDTYADELTLVFDGLDVLWHGPNGEE
ALLQWVLDEYSILLKQRMAAAMAQWTSMVHASDTSAGAASESSSKANKMRRQLPSERVRA
>LTRL590_020011200.1-p1 | transcript=LTRL590_020011200.1 | gene=LTRL590_020011200 | organism=Leishmania_tropica_L590 | gene_product=hypothetical protein, conserved | transcript_product=hypothetical protein, conserved | location=LtrL590_02:272028-273521(-) | protein_length=497 | sequence_SO=chromosome | SO=protein_coding_gene | is_pseudo=false
MKSQTSGGSRRSTAGGTDGRSLETALAASSLLLWLPYSLAAVYVAYCSAFVSESSVAGSG
SALSNNGGISVASSASGGSAGLATSSASAGASLASSSASSMATATYGSAITGGATARHRY
SSVYYYIFPVGFEIAVFVPLLLRVLSFSAAAILVTYYLSVHKVNGGEYLMAVAWALGTFS
GYGWLYSSTGLVLPTSSSSSSLSSSANAGAQVMPSAVRPSWLWLVVSLLTGLFSGILCKV
KDIVDGKRACDTHLFPLLERYEEFEDAELRCAAGAGDDRHDDRGAGSPFAAVAASPSSPL
SGVLRYRRICMSTSHHLVSLGDRLYMVVPFCTGQWFSFILNHGWRGIIVENGTILLSLSL
VGYAMLSYKFLKRQVLRVSGRVTLSATACSRNRRNKRRLQQQHQQQGGAAVVSEEDAAED
ANSADFPEDVGEVAVVDVMDLISKLFTTSFGVVVLVVLGLNLFMTSLCIPFLKALFKLNA
LVSGVGIVIELIMYEVA
>LTRL590_020011300.1-p1 | transcript=LTRL590_020011300.1 | gene=LTRL590_020011300 | organism=Leishmania_tropica_L590 | gene_product=hypothetical protein, conserved | transcript_product=hypothetical protein, conserved | location=LtrL590_02:275583-276074(-) | protein_length=163 | sequence_SO=chromosome | SO=protein_coding_gene | is_pseudo=false
MPNVIVTCTFNPPCVSIQGANIRQDTIDALQRALPKQTTTSLPTQRPGEPAKFLLTNGSG
VVQSGTVNRIEDGSAAAGGAEEGSQENTSPHHSSNGVAPGEGAKEYKSWRIDLGQHYCDQ
TGRAMIFLVIIEALEEEGFALRGTHTLMMDREKDATQLIFVRS
>LTRL590_020011400.1-p1 | transcript=LTRL590_020011400.1 | gene=LTRL590_020011400 | organism=Leishmania_tropica_L590 | gene_product=hypothetical protein, conserved | transcript_product=hypothetical protein, conserved | location=LtrL590_02:277207-279756(-) | protein_length=849 | sequence_SO=chromosome | SO=protein_coding_gene | is_pseudo=false
MLSSANATATGNGYRSSSAADLGWSSASGLRSGVEVKASIAPHSVPAGVTPPPRYGGDPV
AATTAVPPAGHVTFPAADLVDRSAFLFGLLQSEHLVHDVHDAIAALNNVAADKTDDGDAK
SRTAGGQSSSEGALSAVFYFIARSPSPDMPWRPIYTSAVLLCVFSTVEAAQRAIARVDGV
VLHTMQTEVRGSASTASTAPMSSPYLVLHPAREFVLGPENTDTALLTYLTTPRLVDLLLR
RQRMQKPNDRVADDAEQRSAMESYARANLPPAYLCGSAARLYAAILSPQSPYAVDWAAAR
VAMARGDGIVVPEMSVVEPWACGGAGEYDRDKGATPGAAGSPPADRGSPPLLQGADIERR
RRASVSGAAHYVPVTLQEEEYYRRYGVGSPRRTASSRARCGSVEGLTELMPSRGSLYRGA
QGVLRGVSWFWRRAYESLSGKEAALISGPSTLPVAPTVPSAPPQASAGAIGTSDQVPFPA
STTALSEGRDIYEPPRARHRAEGRGVDGVRGTRGGGGQPIMIPRYNAVGSALSWMPGFHY
VAPLFVTGVFPLGGTAPPPPPPQRRRMREEEGGDLESSAWSGKEAQLYGIASADAWRRDG
GKGLSYSSLNHAPMPEPFSDSAAWGAPLRRCEVSTVPQSAGLPPVSWSLPAQPSQLFPAS
LPLHAVDKPQAAPGTAPHPNSLLPTPTVSSIAPDRSYMPLHDSDLAPSSEDASMSALWRS
RAAEKSDSIAASSRGNRDFIRVDGVHAAGGGSRAARHVRSVGSGTPLAAGTLGGSSATKA
GGARPSGTLADELRAFGSGSVAGLRGRTDNQDEVRTTTADTTADAQREKKSSSRASRRTV
EFSLPGETK
>LTRL590_020011500.1-p1 | transcript=LTRL590_020011500.1 | gene=LTRL590_020011500 | organism=Leishmania_tropica_L590 | gene_product=protein kinase, putative | transcript_product=protein kinase, putative | location=LtrL590_02:283195-287088(-) | protein_length=1297 | sequence_SO=chromosome | SO=protein_coding_gene | is_pseudo=false
MDTFVPHRELSEHGSEKDGRVQINLESVEKSVFTPEQPAFGDSTNVSRNPHSCDASATAA
VGPLAKTETAVASAAYGENGSGARKSSTHAEKSMQPLRNQLRRFSSSKDAPRRRSHEICR
TALVASRTLPVVRVETELAESDRGGASGAGDVAEAKVPSACTGCLPNTSVFAGDIVTTDT
RESTSRDRRSTQFLREMLGVIDKDQAGSSRGRESDGGNVNSAATVPNPLHHRNSASRASD
SGSISGTHHGYGNEAFGTQSSATRRELHARNADNAAGGDRDQYNTDSLVDGRSFDSYHGE
LEWLCVPSLFYFFANMIKWNELRLQRRTSQTPLEENRSRSSDDSFSLASIWTPNREQELH
VLEDRISFSVFELEGVYLNPFLVSWSKPKLRSLVADVASTWEKEGPYSAEFDCVSSRLFD
AISTEQTCQLRSTCLLSVRQWLGSAQHRWDVTCVLMALLTVSILCIVFLAVFGRTQAVCI
VFSTMLSVAVVLMYVVAVFVLHHNTYADAASRYFREEVVRAAQKKMEEEEMAEKRDVGSR
SGYGHHGAVKASRDAAGNGCRGYTAGDDDTGADDEYMEDEISIAVRNLRALTEGGTHPAT
NAPPYYRLSDRPHSGKCDSGGAGGGFEDDMTLADGNYASLTSRSLQAGDKAKQQFEEDRE
NRLLLSCGTFEQHQAHMDQCGSHRVHERMSTQQAPRPTKQATPSSTSGATGAQARPSTAD
SCGSVRQEQITRGGCDGEKIVMPEQQPLQQLADLPENVNITALLFCKNVGVLSQVASSLW
ERNFMLLRVSNLQALNNTFNHGSERFGVVLIHAPDVAEGSAELETALSWLQVERRPVFFF
SCSAMAYPASVPFSARLLVPFSSTALNALLLAGIGVESEHGCVSSPLLPQQEQERHRQQC
PSQPFQVPPYTLGRRLGGGAFGNVFEAEMEHTGAKCAVKRMYLKDDSNQDEEQQVNSGVA
GACAGGSGTLAAGANSTASPKAAEVEEEAGGATTAAGSQLRDIAQEVEIMSSLQHPNIVR
YYYCERDDNCISIFMELCTGGSLRSLIHSGKLVNPPEIKHLLREIISAVSYLHNMRIVHR
DLKPDNVLFRQGHIKITDFGTAVHKHGGDLRLIRGTFAYMAPEILVGDPYGRACDVWSIG
CIAAEVLSVELPQHALGLPEMCEYYRAMGENSELPIECDVPGVRDFLLACLQRNPNQRST
AAELFYHPILQARDTSIHDWMVEVVARRRRMQQQQQALHRNGLGSRTGGGAGAPGGNHQA
SSNGPNNNGVMNCANAGDRFDLHSVGSAQSLDSSKLV
>LTRL590_020011600.1-p1 | transcript=LTRL590_020011600.1 | gene=LTRL590_020011600 | organism=Leishmania_tropica_L590 | gene_product=hypothetical protein, conserved | transcript_product=hypothetical protein, conserved | location=LtrL590_02:298250-309637(+) | protein_length=3795 | sequence_SO=chromosome | SO=protein_coding_gene | is_pseudo=false
MLDISCESILFDEVAVNDIPAYRPVQVRNTSGSPLLVKLTTTSPVIQFQLRNENYEAIKR
VGFADTLSVYSEAFDLVGLISSIELAPFEEKDLIVWFRADAATFSHLVKGSQPVPYTGSL
QVTVGNPAPASPLGNALRVDGKKRLAAQQPAAACITIPFRANVYVSCLKLSSSELHITMA
PNKTQVTDFVVTNTSCQPVYFVIRDQAMPLRGLDVALYESDKFEEPKLGHRLLLDSYACM
TFSLILRSSTASSTAQQQYHTVFQCDNLRDNRNTTFLYVSVNVVAESQGDLVAFHDTCVN
FGDVYRGTKAMATIRVQSLDDREEAVLRLGDVDRRKCEGKVSLMKGNAAVDEMTIGSQKG
NQLNAVTLMYQPFYDGDSKDESKVKFDVELLVVSADRGHSQRVVIRCAAVLYTSNIVVSH
WSVNFGDCQVGQSKRFTLQIENRSPLPGKIMVQLRSKIIRIEGVSTPQKLAGRELKEEFS
VAPSASLPITLRITPQRVNPTYRKQLTIINASNPAEDRQVINIEANNMAPLDAKLHDELY
SWKCDLGNIDSANSRRGPSTLWAISGVPLIVPYSVQSKVDYKVVLNLRSSCPEIEVFYSS
DAVVCDQLGKIAAEMRSFCVYGESEDASYLTNESAEQLFTAREELLRLLNETSHNITNRI
TLEPLVSIKAYVLIIRTASPTEPLTKEDGISIAVDGIEAPRFVRLSYRLCGTSFELNGQK
AKNFGEVNIGVKKTTKLPIVNRCNSFLYLHLSKSRSVTAEHIRMENSDKRSIFLTIRPYA
SREIELTLYPGIKGVFQEKIRVSNILNIKNTITMTLKATVTKADTFEISPDSWTFEMMVP
SSSSVPALMASSPPFPKAEEAAAAANARVGAKFTVSNTSNARRQIVVRLELNSGAAANGV
SAANPYLSYAGVKVAVQLDMTLSGATSVSARKLEEQIEKLEQKLKIYVRKNKTEKAENAM
RKIEAYRLALKGEEVDLTALEAAQAGMQSATDHELSESEDDSSGAALQVWRSKTQQGDIV
QLLRREGVALPSMDTGESVIITLFLGCKRLVEEPIPVSQTQTMNLLFYEARDQEANRIIP
IDLILMRTPGDVATQQLLAAPSVGATPQAAFPFAAAASTVVAPSASPSLPSPLHRDSESS
QLSPDNATVASPSASGGALQSGTSLPGSSGAASRAVPSRPPPCIRLIATGSRAGNGDGRP
RSTFMGHPLIVLRNCIVNDQTEFSFVVQANANTTIVVLEPRRCGGSVAAVLDARFKLFPR
NGHVRQQEPLRIVVECTARSIGPQKYFIPVKNICNAADVQYLTVEMNPTEEIEMLTTEPK
ELLFRDVITPCAVSQLETQLVLIRCRFSFPHALIVRTNKPSQLALFEDASCTVPLLHPIR
HIFVKETVRVYVQLRPGARYVDPCARQIRAGVLVEAVAPNPAVSSTAYCVVGKAILRAMA
CVGSGLLEVPRGSLDLGCVAPTQDYVKTHFTVRNTSHTFALRVALVPSSPLLEVADETSA
GNEIVVAPLQERAVPLLVHLPAPGLTREFVDVVNRSSSQETMRVSLSALRMNDGIVQVDP
PANTRLAFPVAAVVRGEQGRQLHLHQPVSYSVKLANYNTHREVVLATTTAVHASCALPLW
FHTPDEESKVCAAFEEEQRHALEAADDSPTSTPGQMSEPRAGTVAPTTTPVADQPPAMYT
RGRVELKANHTQIVTWTLTSLPTLTSEEVAAVLQYQMVTITTTLQVYVTYTAHSARTGAA
AGGWKPYSSGATLQGSRYRGPTVGQCVLLVPITLSLAMSEGRAEPAVVSLGLVGKATSLP
TSPSSSASSVSVSNEEHDAATEHGLDAFASGREEEMVLAARQRRRRRSCVSKLRRPRNHT
FSAFASKPGLPQSPSHNMVVSFRLINLSAVIPLPLKVECPPVVRFSQTRLKIPPGESTVV
QAALNMKLIATQGAFRYEAFFVNEWNPENDMAVCITGQHYWKVFQVLRADTQEEVRESLT
LAPLRVEPSLRVPLAEMKLDFVATEPDVEFDLHLQPNPQLDGLLELLLLHYDATSAVRHL
SFRSDIVTPTSPAATSVAGGVAAASIVQGSAGAAAAGMASLTTSGAAPAASGSAIAVAAA
GAGAGAGAGQGGGLATSGSANTGIGLPSGGTPGNLQPGTPSGVAATATATGFPALGATSA
VLPVAEFFGATATTPAGAASGASIAAAAAIKTKPRKTGAGSTAGTAGTANSGAATAATPS
QTLRLRCLLRSGDLSSLVSLFYGYRKARAAGTSAQATTATTNTKGIGAGAATTSSTVAAP
PAPPEITGLEAAGANSNAGAVSWTYDRIAELERRNASLASNNVWLGTVVVENPFTEAEEV
QVYSTLAPFRTFSAPSKVMLRPCRVSVESVPRPSTSAAAPQASTHRGTPQVGYVGEISIT
NGFDVYVADLSVVVLVHERLAVPLRIDVRGGCRHAVDTVSPDAAAGAIPPVPDAALEDKE
ATEADIGTASAFSASLRPGVPVATSFLTEPATDGAGPVSLPHCIHLGPHETVVVTVAIRP
ADMRTLRPTPMSPTTAILTALPTPLSLPSLEEFVSVVLVDENAPFSYVVSRVSVVTPTSG
AEALPSIVLSSVTTTSNTAAAATSVAAASDASTKDGEEEARPSATLPPAAHRDDSTGPLA
TPSATLAGEGLTMVLTTPTASDEAPQQLSLSSSNQASDLVLASRTAAAAETGEPEAAPAA
EVLLPPRGSTPCGSEGPAEGPLVSPAGVITTLAPSLAAAPRQWVLSLRNCAALPGCGGAY
LFNFSVPRDDAYEPNILITNHAPDRTVRYTVQVISQSPQVWLLLTTTTGVLEAGETQPLR
LQVLSSEVGSFVGYVAITNTCDAREVVYLRLNAEVFVPGTAEGFFDVVAMNDGHRLATTN
ARHSVYMGALHGAGTSRALMALEIVNKGSVALEFPVSVVHPMRQELRPIPQSVWYGTAVA
ASGHRRRRVASGILPQRITLKDDGSAASLTFPRASRAALDQQADPTAVGAAAGTAAAATQ
KSAVDGTVRTAGGIEEALPTTQPFGQPKPLLSPHHTSLHHQRGGVRPGSGVAAAPTPTAL
SSTASTSASPFEGKLTVCQIHGVPTRTGQRYFVVDPRSRMRLAFVLSCNALHDIPEGYGV
FGQTDVVFRCKQARDARFSFNVKFEAYRPTFAVALEYDVDATERTAASAGAVAALRSEAV
VSSADALERADGSASSKASVAPSLAPPPLASTATSRWAEVEVAVTNLSRSHTQVFVLYTQ
SEVLSLSVPGAGPSAHSVCAGSALLPPLSGAAAEDDGYGAAAAAGSSGGPAFAPSGVEIA
VSPQSVGVFAVRLDRLRAEALLNFDKDESMLARPALCEHAFLYNKGNPRERVQLLFRQKA
LLAQPRRQARAAAGASSAVDPLSPALVDVKPVKGGGQHFRERHILGFAQRFSAVMTSLAD
RVPFLTRPEDMAESVRSHKSVVGSSSSTGVGGGGGGSGAASTTGGGGGDGVGSVANAGAA
AGVAAMRVSAGTAASTVAGVTSSVASSNFNVAHHSTGRNQRSHRDRNSGPAAHRGNTHRS
RQGDSFRDDTSDGGTASSSSGTSSTTSSCSSDVADSDDFASEIVEVAADRTLDSTLTEDN
FDQPSHDGCNDASDIAVGEAIGESGESAATGCPTDARSSSDGASADLAPHALFRSSSHPC
MRSSEGPIGSVAASSLSSLLPLGTSLARSSSGGSHPSNEDPHWHDTLITLHDLLVELTWL
CDELLFYAILLRNSRHVEACMAFLVSAVAQHPVMVAWRRRRGSTGRSRKYDIFGQFLETL
DALPRLSSTSSSSGS
>LTRL590_020011700.1-p1 | transcript=LTRL590_020011700.1 | gene=LTRL590_020011700 | organism=Leishmania_tropica_L590 | gene_product=TPR repeat/Tetratricopeptide repeat, putative | transcript_product=TPR repeat/Tetratricopeptide repeat, putative | location=LtrL590_02:310418-311962(+) | protein_length=514 | sequence_SO=chromosome | SO=protein_coding_gene | is_pseudo=false
MSTAADRQAFLRLMGLTDADVTDPDHQPCAMLHSRTSSSHNVTDKAHRGVKYNSPTASSV
AGLSHSASLGGDAIQFSLMNTTNTLRDTSPIVASGPSSSSRPLFSTPRSVHWEEESIATT
SHSSQLPQRAGASGCTAAAISEELKDIGNRSFEAGAFREAVQHYTAAIDALAPSTTHSSA
EVLLLSALYSNRSAAYLQAAHQMPSVEDAYARALCDADRTVSLRTSWFKGYARQGDAYFK
LKRYGAAAEAYEMALQLDPRNKTLMNALSESRQRARHAAREELELRRTIRSTTSTTSSLA
SSMTGQAGSSTWSEGDPRGGAAASQQAQTLSDVHDGGRRRSGQAQQLWAALKHEVEATVH
EVTGDAYRLQQLERFRARCSKGATPTARQAAERKTYVKDATALASGAPASEPMREASVSG
SRFSTATRPDVDMGTAAAAAAAERRHVPSVSPFAATALSSEPHLPPRRRSSSSAAFDGPV
KNARDVPYEFSSAAASAYQQRLLEEFRKRKATKQ
>LTRL590_020011800.1-p1 | transcript=LTRL590_020011800.1 | gene=LTRL590_020011800 | organism=Leishmania_tropica_L590 | gene_product=ARP2/3 complex subunit, putative | transcript_product=ARP2/3 complex subunit, putative | location=LtrL590_02:313002-313634(+) | protein_length=210 | sequence_SO=chromosome | SO=protein_coding_gene | is_pseudo=false
MAVAKQPYYDCVERTLLVALCLQSFPSDVTQGCAVPEVELVPPDAGTGAPPSSFHAHCAT
AHAALRCHALRLQWSSGDECFIEGSCDSTRVSFWFAAAHQPDDALSAQLLNAYVAFFCSH
GAATGALPILRCIPVRRTSAGKPAADAAGDAAYDVSFLVLAEHVCGYGRQRLARSILTLA
QEVEAAVANSKVSLNARRRAAAQAFFALPA
>LTRL590_020011900.1-p1 | transcript=LTRL590_020011900.1 | gene=LTRL590_020011900 | organism=Leishmania_tropica_L590 | gene_product=hypothetical protein, conserved | transcript_product=hypothetical protein, conserved | location=LtrL590_02:315191-316156(+) | protein_length=321 | sequence_SO=chromosome | SO=protein_coding_gene | is_pseudo=false
MSEELILQWAKRVSDAEEELHRMEEDINAVKQQRKLLKADIRRYEDVVASEKCDLLTSLE
RVEAQAKDLGAQCEATLTEKDRVEAEYMATLDAYENLHFLVREIKDAEEHLQSRDDLEAC
LQRESVTWAEEEHALRRKLHQLQQQQAQARRAQEAEVRELEAQLSNVEQRQRDERAGRCV
EVAQAARRVVHSSRQPTPASPKPVTSAEEDAFVSANAGGAMPIRSAPLKSCLKTPVSGST
IGNAATTAPRPTTAASAPVSRCASQSLVSDAAASGVQRQGVDGGDQPSLRLLQEMRAYSY
GAPCKAGARKREFLGDATNNQ
>LTRL590_020012000.1-p1 | transcript=LTRL590_020012000.1 | gene=LTRL590_020012000 | organism=Leishmania_tropica_L590 | gene_product=hypothetical protein, conserved | transcript_product=hypothetical protein, conserved | location=LtrL590_02:317310-319016(+) | protein_length=568 | sequence_SO=chromosome | SO=protein_coding_gene | is_pseudo=false
MGRDRTHRETSCMSESGCAVAMAAQVRSLSAAALALKRVASVDTPRTCSCLLAAPCSPPS
EPGGLSAQPPAAPDGDEVQRPALRFLAASYELKVASSPATAPAPTEASDGDEAAGPRHVG
ECALYQCVASEDGEAAVEASLHVQRRTAALPGVFDAVLVPSSFFSTAALLSAADAALCIV
LACTDGSVRVLDPFTLSPVVDPLRDLHAEMLTSCTALHCPTPHLLCSAHTGSVYLYSLAE
RCVTQELEGHEYDAWCTAMLPTGGWWPAASASPPSNGGCSDHDHIDGEAEAAHMPARAST
SALLASGGDDGYCKLYDTRTNPSRAVSRSRFGAGVVSITPVLDTLDGLAAAHATPYLLVG
SYDESISLVDVRSVRRPVAQRGGLGGGVWRTSRCLLPLWDSGAAVSDDVGAVAGDDGNVN
LSLLLASARTGCCRSEAKRPCTMQSLANGWANTSNVLVLPLMQRGAALLPYDVRASAEEV
FGNADVPLTYFYGEAAESDSEAEPGAPLIPTLTDNTLVYDAAVLRPLGRIDSHGAETAAD
RSAAVVATVSFYERRIDVWTVATGQPQV
>LTRL590_020012400.1-p1 | transcript=LTRL590_020012400.1 | gene=LTRL590_020012400 | organism=Leishmania_tropica_L590 | gene_product=gamma-glutamyl phosphate reductase-like protein | transcript_product=gamma-glutamyl phosphate reductase-like protein | location=LtrL590_02:327721-329700(+) | protein_length=659 | sequence_SO=chromosome | SO=protein_coding_gene | is_pseudo=false
MLRLSASRRSVQNLLHDIQAAVESRSVMATSSFAQRRSFLVALSEELHRNSEHIIHANRR
DCDLFGQQQQQRGTPSVTIPPTLPSTSAAASLQPSSSLHGGPAGYPPFLGHPGHRVGDAQ
GVSVAAGNPATATPALNAAEGSGASSPRRQSSLDYVAGASPVGSPDQNGAGGAAAGGRAA
GSPAGAGPALGETAAGSRATSTSGTAAPVLPSRWAARASSASLQLVPTAVSGHATRTEAG
GGGGHLLITPDNHFLISPLRLDKLHTTIEYLLCQPDPIAIPPSCWLHDSAEGGSGAAANS
LRGQGSLGAAPGHNSPPPPSAGGSHAGCGRCTRRTDRLEVYELSVPLGMVGILSRFRPRI
SIDAVAMGLFAGNTVLLDGGVSLYNTNMALMSSVRGALTTAGLSPSAVVCVESYDAAHRS
TSEWLQLSDYVDLAVVCGPPKLYQFASRYSTIPLMRATGQFSSVYVDQSASFEVALEVIL
NSKFQKLGAANAVTTVVVHSDFPRYTELVLALAAEGAVLLGDVTAQERVPDCVLELASEE
EYQGLSQYGLRDAARTLCLKTVDSLAQALFFIESFGSKQSDCIVATDLEVCATYCRHVDT
AVALVNASTRLSSGVPLGCGVDFAISTSKTHCRGPLTVEMMTTRKLVARSLSAHHGALR
>LTRL590_020012500.1-p1 | transcript=LTRL590_020012500.1 | gene=LTRL590_020012500 | organism=Leishmania_tropica_L590 | gene_product=hypothetical protein, conserved | transcript_product=hypothetical protein, conserved | location=LtrL590_02:331187-335416(+) | protein_length=1409 | sequence_SO=chromosome | SO=protein_coding_gene | is_pseudo=false
MSHQRGEEDNSFACAYPNGVSSTPAGSADDHRTEAALRLVRDVLLTEDWFVERPPLALAF
AHPYIRLRCEMWRTEYVGDLHAPAAHEPPHNTRGPAAPPASYVRIGLRRLRNPIAFADPA
SAGGANILSGGVPLTSSSSVLSSSPNATAAQRTVRSLVAPLLTYPEPVDAMESEPLYDAA
AVRGIPVVDPTAPLYALEAYTEHVFRMPIGMRLGHVRLLTLWLPCQCPSHATPVRRRARL
VRGLFSHVPASVTHGAAMKAAACIHTAEAQRAVRHEPQPMPAPAVSSQHVKGSSGGATAL
NIDADAGAAKADDSDSSAEQSSAHTEEEVEDDDWEAMALEEEALLEQQPLSVSTAVATVA
PRMSDSPGSQAAPQARTCFSFSTTHHPSLPAAATSPATTASSDTSAVAAAPEPRGGASAV
IEGVCVALPPPCGWWLRRGVRPSSALHGAPLPLYAHCIDATRPWLDWLEATARGTSDALP
DEDCGSATQTFLCGVSLSGWLPKYVQPTIVSRAELAQRSVSVKLEDAISSTLPLRGLHIE
SSVGALKRLLGGRSGERGDPGGGAALLGTLVALDAPYLRDAEPDLLAGRDRLPASDDSDA
GSLASALCRLRRLRFLSMNHGRDVLAEASSLSPAQTDVLSTCVEELLLHGVTGLAPRTLA
SVGRGCVSLRTVDLTSTSVTDDELRALVYGRWDTPCKDSNPAACPAKSSPLACLEEVRLT
ACRSLTSVDALAALPRLRRLDLRASGVRQVADLAGCHLLEEVVLTRCEHVMELYPLWRLP
RLRCVEADGVRQLQQYRALMPPAASTAEEDEGGDERFVAPLVRLNLSQAAVIRGASVGYL
ARRLRDLSGHFTSLVVLLLDHTDADDDTLRALAGLPTAEAESGHFTGRCLPVASSLRELS
LVGCVRVHHLGPLGMLPQLTRLVADHSGVEHVDGLQHSRSLDSLSLSHCTRLWAISPLAY
VTSLRCVDLSYTPLNDAALLRFVYPTVVEKLMARRHPHLGEIVASLQACTASPAPLVPSQ
VEELRLCHCMSLLHISCVAHLPRLRRLDVGNTALFDRGFVGFFGHAKALLCTQSWPTAHP
AGAAVDDGEALRLVPLPDEAALLTAWRRDTQTGAAVPRDASSTSREISADRAAVTAGGPP
HSLEFDFSVGAVNTVTHVCLSYCVEVRCIAAFALFPQLVSLDVTGTAVDSASLLAFVNVL
LEGCRSGAADVPVMRLEMEGDSLRPRALPARRRRAAPAVSLSTRGSDADGAAVEPSLRRR
RLFALTTLTLAWCHYLTDVRCCAAVPSLRHLDVCGTPIDNLSVAAFSSREASALASAASE
EEAQWWQHHRCSLLSLDVNCCRRVTDIAPLFAAPANPLPGSGGSSGGRESSGYCRPLSLM
ELRLRHSGVTSTKEELRALDPFGRCLFML
>LTRL590_020012600.1-p1 | transcript=LTRL590_020012600.1 | gene=LTRL590_020012600 | organism=Leishmania_tropica_L590 | gene_product=hypothetical protein, conserved | transcript_product=hypothetical protein, conserved | location=LtrL590_02:335954-336901(+) | protein_length=315 | sequence_SO=chromosome | SO=protein_coding_gene | is_pseudo=false
MTNTATSSPPMETPPLPGNDSNLEPSSTTAGNSHAPASTAEFSEELKRLTALGTLLVNMG
AASEEKIFGVKDSAPMLAYRQNRMHELLVINRPQDDAAVHMFTWYKPWTWWSSGARVSPI
VVKRMLTEEGNAGAPRTTAPPQTPGSTQTEADVVAPPPPPDAVEPKAAPPKRKKGLPAVD
MRALTDEEVDALTPAVRDERAKLLLSEKHIHGTLQGMEDTRYRYLVPSRDLKCEAEVMDV
VRCYAERNQAKAASLAAEGGRAPPGAAAASHNRPSGGGEKAVVRADLLACGPHVRRLKVC
AESMVMQYSREGEAA
>LTRL590_020012700.1-p1 | transcript=LTRL590_020012700.1 | gene=LTRL590_020012700 | organism=Leishmania_tropica_L590 | gene_product=Nop14-like family, putative | transcript_product=Nop14-like family, putative | location=LtrL590_02:337809-340601(+) | protein_length=930 | sequence_SO=chromosome | SO=protein_coding_gene | is_pseudo=false
MTSSRAAGNAKLVKRRQRRQSSALARSSASRFTLRQSRFERRREEEQVRAQQQADAPGST
SCAVGDGLLSRSGHGRGAGGCAASEMEVRDTPNPFARGRSAPASGTFSTTTRSATMGLEK
MQARTTRTTRRIDRFNLTTSADSEAAPSPSSLMGVRRVREGEGRGVAGLAAEDREEGGLA
APPAKVMRAERFREMISNSKGQRAQLQRERAERDATTVQLDAEINDLLHLLPKRNKVKEE
QEAFAQSGTPEVRALLESYRRNHQAKCLTLKSSGAFEVRTLVEAARSTTTRSAPSAQTAG
PTAPASATARDAAPSFLDAADRALLARVRAGAARSSEDGINEPASTAGARVGAPSMTRQA
AADIAEARAMASPGGSGRLASCDDFDLMMYTFQMDPRRAHAVDRTLTEEEEAAKSAQQTL
LKEDREQVPSLHLQERDQTQLTRGEWVAQGGDIAFHMDDNAENAWADDDNVDIPSSYEGD
SDAGVDGDEAAVVAESELDEDEEDAAVERVGGSATLDRLFEQLEQVATSETENATSRPQR
LHALLVQLHRYAAHHVVEVTKAFRLVLVEAERSFLRGTRRGGMRRSLLVYLYAISKIFPT
SDYRHAVMTPFLLFLCSALMQMKLDSLEAVHSYLVLATLLLHCLKAGSGRFCAEVVVAAL
NVLALQLPRVALEPARYQGTVLPMPLLERTEQALLVSSAPAATLSESDDTASQRPPYQVG
LFDTAHSSERLLLCAYRLLEEVCDLHRSTPAFPVMCARPFLALDALLLRPPSSSAASAWT
PSTPVRLAHEVLTVKVRDMAKHVEEHRTPLAMRTFRPRPLRQFDPLLAEREENAVKNEVR
LMKRDIREDKKRLIRHLTAEATVQRRAQEKRHAIDDALREKRYHNVMSQLQQQQHSMNVV
ESLKARAKSKSRKGLSGAPTTSSSAEAGKE
>LTRL590_020012800.1-p1 | transcript=LTRL590_020012800.1 | gene=LTRL590_020012800 | organism=Leishmania_tropica_L590 | gene_product=mitochondrial carrier protein, putative | transcript_product=mitochondrial carrier protein, putative | location=LtrL590_02:341468-342409(+) | protein_length=313 | sequence_SO=chromosome | SO=protein_coding_gene | is_pseudo=false
MSAKTAAAPSERSFVDRFVRSHAGAATAAGILEIAFFHPFDTIAKRLMANKGSITRGSMG
ETAANLNMIVFKKHADAGFLRKVVYLYPGSLYATVYKVFQRVYKFAGQPLVRDFLSSNYR
DGFKRYFGEAHKVMEDATAGCLIGLGEVFLLPLDRLKVLSQTNEAAMRSGLLPLLRQEGF
LGMYAGTVVTMCRNAPGSFCLFGGTAFTKGYIFGLSDYRHATLFQNMCASTVGACVAIAI
SNPMDVVKTRVQQQTDAERRSGMAMATAMLKEEGVLSFFKGLTPKIIASAPKLIFAYTMT
EYFFKVMNDSKKH
>LTRL590_020012900.1-p1 | transcript=LTRL590_020012900.1 | gene=LTRL590_020012900 | organism=Leishmania_tropica_L590 | gene_product=hypothetical protein | transcript_product=hypothetical protein | location=LtrL590_02:343900-344502(+) | protein_length=200 | sequence_SO=chromosome | SO=protein_coding_gene | is_pseudo=false
MGPLIMVLREGVRVPVEYIRGLEGPAHSACLEAVLNRLMEVARARCRETKPMRTWDALRR
VWEGMDIAASEELHCGLINPRRRTRGRSSASPPPRSTCGMHARRRRRAGTACTSSLSKCH
RKVERMDAPQAAAERYADGRLALTLVRALRRRVAPNSGYTEAVRRDRSGELRMGTDNVPS
SSVVAVQRCLQRLCQPIVFV
>LTRL590_020013000.1-p1 | transcript=LTRL590_020013000.1 | gene=LTRL590_020013000 | organism=Leishmania_tropica_L590 | gene_product=hypothetical protein, conserved | transcript_product=hypothetical protein, conserved | location=LtrL590_02:344522-345214(+) | protein_length=230 | sequence_SO=chromosome | SO=protein_coding_gene | is_pseudo=false
MTSAAGISPSFTTMPSTRALLVKPHSQSNFYAIDHVTAVHLLQEAVCERVVYSRYGVLGV
RIMKLLLQHHFLEERTLAEQSIATYVKVREVLHQMFEDGFLLQQEVPRTSALVERSAKAS
VYLWGLSWSATLLPVVRERLAKTLTIAWAKLREAQQQASAVAKPAAGVRPTPAAGSSINS
SAAHAEEIEAQWKYGMSRNVQQALQAQRAVTGLQSCVMSLMRLLLIVDFF
>LTRL590_020013100.1-p1 | transcript=LTRL590_020013100.1 | gene=LTRL590_020013100 | organism=Leishmania_tropica_L590 | gene_product=hypothetical protein, conserved | transcript_product=hypothetical protein, conserved | location=LtrL590_02:346030-347394(+) | protein_length=454 | sequence_SO=chromosome | SO=protein_coding_gene | is_pseudo=false
MQRSTRQRHAPPAAAGRAEDATVLSSLKKDPLPVRKRREAAARSAQLTDLFDSLSAADAR
ALQSTQLGEDFADGFTNEGAEGLLSATLLSRRPPFSTSEPSDHAANGVSSSSTGGLVLRS
GGAAALSTNSHGLPRPFHEQALAVRSVEVTTTEMQSTLQQLQHDLAFHAKRRMEAEREGG
GHLASAPRPRPSSDSESVTPLRAETTAAQQRRMADPDVLSEAARIQRARAAAADEGLSDD
QSVEDYGVDCEVPRLTSDSRLVDEVAAIAVCMAKMKESAKVMYDTEAAAPSASTAPWWSS
ALHMRDMKASAARLDYHAHTALSWSHRSREQLLLQAVMLNNVSVSTRAQLLEQQQHWQEF
QTRLRDGQQTVTHLQADIARYQARVQAEMARRAALQEELRLCAQERGLVDPGERNPLKAE
LALLLEEREWPSHTLKKDASVVLDWLRSVSTTLE
>LTRL590_020013200.1-p1 | transcript=LTRL590_020013200.1 | gene=LTRL590_020013200 | organism=Leishmania_tropica_L590 | gene_product=hypothetical protein | transcript_product=hypothetical protein | location=LtrL590_02:348263-349015(-) | protein_length=250 | sequence_SO=chromosome | SO=protein_coding_gene | is_pseudo=false
MLLGRFAGDLLLQNVDFRSDGPCRLRGGAGCPLREGESGLLALQLRRHVELLLYLLRFLH
LRNRVAPVKSLDNLLRLDVAPVHGGDCGLLRLQLRRPLVHAPLPQIMLLVALLQSRVDVL
QLAADTLVLFGQSRLFLPDVAQLLPVALVVLDERFEGVLLRGVVRDTAGDRVAHRLQLLL
LHRLTLQHPLHLLLTLHDGLAYQTELSGIAGVAAQQCGDAPLRGGHVKRGATQLLRQLLL
LPLQCFMEAP
>LTRL590_030005000.1-p1 | transcript=LTRL590_030005000.1 | gene=LTRL590_030005000 | organism=Leishmania_tropica_L590 | gene_product=hypothetical protein, conserved | transcript_product=hypothetical protein, conserved | location=LtrL590_03:1217-4228(-) | protein_length=1003 | sequence_SO=chromosome | SO=protein_coding_gene | is_pseudo=false
MAAPHYSVALGSKFLIQHLFSPLVLSMEDPSSSLSPVTRSGINLDDRYTCCVCTNPMIPA
VRNNHCNHYICLRCSFMCDSRCPLCRADAEWATDSDLSCTIGNELRDALVAESLNRLRSI
RGSTSRATVRDIIVGHLDATRFSVDLSSVAEDLQCIQRYEATMGCTKDEEDADEDYVFYC
HSQLQLNTLQSRRHTRILFCTAPSLSDPTRISGFRRLRVLHLQGCRQLRSLPPLSDARDL
RVLVVHRCEIRSVGGLGDCPQVETVVFCECAELADVTGLTHLANATSLSLIDCSKVLDIS
PLSSATKLQYVSLKGTSISSIAGLSGSAATLHVVSAEGCTQLTSIDPLSAMKQLREVRLA
GTGIVDLSPLQASMATITVLDVERCTELHSILCLSAAASLRELYCGGTKVKDVTPLKPIA
PILKVVHLGQCSGIESIAALSQASSLRDIDLSHTKVRNIDALRASADTLEVLLVGRCAAL
RDLSPIATASRLRCVDVQSTGVQSLEFLRASACTLEVVCADNCPISDISPLRGATKLREV
RLASTTVDSLDALRASAPCLQCLFLGGCTRIGDISLLMQATQLREVYLTNTGISNIEALQ
PSAANLEVIAIGGCGRISDIAPLLVATKLRLVYLWGTNISNIHAIRFSLSSLEVLDIGGC
GRVSEISSLLNASKLREVRLHNTAIQSIEALRPSAGCLEWVELVGCTHVSDISPLSTAKK
LREVYLTNTAVSSIDPLRCSAPSLEVIALGNCAEVSDLSALAAATKLREAYLWGTKINSI
NALKSSMASLTVLEVTRCTKILDVSILSGALRLRRVDLANTSITSIDALVPVASSLEFIN
VSGCIMIKDFAPLGAATSVKTVWMRKLRLDSLNVLRPVTGTLEEVDVSGCLNLRDISALD
SATKLREVSLQNTSIDSLDALKSSASALTVVNANSCVNLTSIEALVSATRLKEVRLSNTR
ISSLQPLRASAACVQIVDVSGCVNLRNTTALADAPSMWQFTHD
>LTRL590_030005100.1-p1 | transcript=LTRL590_030005100.1 | gene=LTRL590_030005100 | organism=Leishmania_tropica_L590 | gene_product=hypothetical protein, conserved | transcript_product=hypothetical protein, conserved | location=LtrL590_03:5522-6328(+) | protein_length=268 | sequence_SO=chromosome | SO=protein_coding_gene | is_pseudo=false
MTTGVADKKHLVPLLEFLRFVSERGRSQRARFPKRINGVTDLKCEPCDSGIEADSLPVKQ
EFNCEVAYSSSYDSSSSASRDNAVSMLPTEEWRKRSRSDDEISEVIVGSSAPIDCELDSM
TTGKGCVTSKYFDFSLIDVGAVPMIEPAMETLTKDVAKRIQGKGCCYVLPGTSMVVTGDI
VDVSLASETVLVSPDRGLRVGLEWVSIRRVFHVPKNIAAVREEAAFRIQRIIQAERRGER
TPRFSPVQLAETAEDLSSPLSPDSHEDA
>LTRL590_030005200.1-p1 | transcript=LTRL590_030005200.1 | gene=LTRL590_030005200 | organism=Leishmania_tropica_L590 | gene_product=D-3-phosphoglycerate dehydrogenase-like protein | transcript_product=D-3-phosphoglycerate dehydrogenase-like protein | location=LtrL590_03:7060-8283(+) | protein_length=407 | sequence_SO=chromosome | SO=protein_coding_gene | is_pseudo=false
MPSLIDPPYHALLLEGVNPAAKELLESKGCIVEYIPNALPPDALLEKIRDVHFLGIRSRT
KVTRAILDAAPKLLGIGCFCIGTNQVDLDYANKRGVAVFNSPFANTRSVAELVIGEIISL
SRKMTQHSEEVHRGVWNKTHVGCYEVRGKTVGIVGYGHIGSQVGVLAEALGMNVIFYDVL
PTLAIGNATKVTHINDLLTFSDFVTIHVPETDVTKDMIGEEQIRLMKKGSYLINASRGTV
VDLEALAKALREGHLAGAAVDVYPEEPGSNKELHRTPLQGIPNVILTPHVGGSTCEAQEA
IGVEVGTALAQFVTSGITAGAVNFPQLVRPPVDKSQFRLTNVHANVPGALNEINKIAVDL
GCNMGMQFWSTSKAIGYLIMDVDKDVAVELRKRISALKYSIRTLIIR
>LTRL590_030005300.1-p1 | transcript=LTRL590_030005300.1 | gene=LTRL590_030005300 | organism=Leishmania_tropica_L590 | gene_product=2-aminoethylphosphonate:pyruvateaminotransferas e-like protein | transcript_product=2-aminoethylphosphonate:pyruvateaminotransferas e-like protein | location=LtrL590_03:9222-10367(+) | protein_length=381 | sequence_SO=chromosome | SO=protein_coding_gene | is_pseudo=false
MLSTQKPILFTPGPLMTSDTVKEAMLTDYASRDIRFVQAVKFIREELISISGLDPQKWAC
ILQQGSGSMGIEAAISSIFPRTCGKFLLINSGKYSEKQAYVVKRLQLPMVMLKMGEGEEL
KMSALESVIRANPDITTVGLVHHETSTGMLYPAERIAEVVRRELPKAKIIIDGISAFGGI
PCDYEKACDVLVAAPNKCLHSVPGISIILARRLLIEAAKGCARSATLDLSMQLMSFDKSG
QFAATPPVHVVMALQQALVEYKRDGGLSGRQKAYQAKAQLVREAVKAMGFTLFLDESKPS
CANVVVCVNMPRDPRWNFKRFYTYLNERGLIIYPGKASHAETFRFGIIGHTSLANCDRLM
KCAKEALQSMGIDHLQRQSNM
>LTRL590_030005400.1-p1 | transcript=LTRL590_030005400.1 | gene=LTRL590_030005400 | organism=Leishmania_tropica_L590 | gene_product=Met-10+ like-protein, putative | transcript_product=Met-10+ like-protein, putative | location=LtrL590_03:13549-14721(+) | protein_length=390 | sequence_SO=chromosome | SO=protein_coding_gene | is_pseudo=false
MLPATLRLLLSVSVAALVLYYVRKHFSTPKGGAKKLKRRKDPAERKPVKGVAPQKIDIFT
TNVCAAFPEMSVDAVRRLFPRKFEVHGHVVVIRLNDGTSVEELRPLARFFAESFAPVLVD
VVLLDVDGIVGELRRPSLQILFQADTALTEYATSLRRTVQRRWGDARKRGQPSCTAIDAM
ESTLNRWTASPTFTAHVENGVIYSFDVSRVMFSSGNTTERIHFGTVTAADEVVVDMFCGI
GYFTLPLAMHGNVAAIHALEKNPDSIDFVKLNAVLNKVDHLIHPVCGDNREVGEELLGKC
DRVLMGYIPTCKSFLPRAASFLKRNEAGRSSGVVHYHFLADKLCAAQEALRDVQDELGEE
VAALVRITDLRCVKSYAPKRFHFVADLVFE
>LTRL590_030005500.1-p1 | transcript=LTRL590_030005500.1 | gene=LTRL590_030005500 | organism=Leishmania_tropica_L590 | gene_product=hypothetical protein, conserved | transcript_product=hypothetical protein, conserved | location=LtrL590_03:15578-18079(+) | protein_length=833 | sequence_SO=chromosome | SO=protein_coding_gene | is_pseudo=false
MEEQELSKIIITEAARCSQGRLDSETTAQLARFLSDAKGRNHVYQCCLDLAQDPGRRPRI
MMLLVNYVQSFPPSRQCLESIKGFCKAHSSGDVSQDLLKLVGALLREAPLEGLSSSIARS
SRQGYASEFALLADFSAPSPGSGGGGSVPISTVPYMKWMGVSVKKNEGVKCYSEVMYQRV
WCPPYVDQFPLLCLESTVERQANIMSTFSANYKANPNVMQATLFFMKQLCDGYVSKLVLS
EPQLHFRSVTICYLPMLLEMMESDYLCVRNHVYDFIFNLGVHVQLIDPAGVYPGCTEALE
QEVVWMVLTVTERQAVLKICDETTWTAAAKCLLAVVPPCYRHLVDCRVLFQVLQLPGLWE
LHPEAFTALAQAFARSLLSNKDVDVAAADNLVVDEVAFAKLGSSAMSDILTIYRHCTTPG
ARKALFQLLVACAARRQGVNGVRSGVRMSGQLSPEARAGAFRDLMSVDFFWYVFPLLYYM
SETVQRELPRRIADGLVKSDFDGTKKSWNVVLPLVENMLGLLAEDAELESYTQARFKAVE
VLRRRDETAFSAALQVLLGEVAGTLPLLLEGQREASDTKMCTAAWRLAFVSLRWSARYLP
DDAHRALTDKLVRNLVFYKDGRGHIGNRARVGHMCASLLFSLNLLCRTSPQCDAVTFRTV
LEVVLFDRGDAMDTRTAMALYHHLIEYLCVPTRSSFHLNTANDVSDISAMIIRERAMCIN
SAAVQLVGLRVLWGMYRSLDQSQAAAVCRARHVLVLLLCHQSTDRRGVEVRTWRTVLTDP
YPPVALLAAEKIMRIFKAEEKPNTATEINGEAFRDVYHDAMRILEKGERKRIY
>LTRL590_030005600.1-p1 | transcript=LTRL590_030005600.1 | gene=LTRL590_030005600 | organism=Leishmania_tropica_L590 | gene_product=glycerol-3-phosphate acyl transferase | transcript_product=glycerol-3-phosphate acyl transferase | location=LtrL590_03:18539-20692(+) | protein_length=717 | sequence_SO=chromosome | SO=protein_coding_gene | is_pseudo=false
MATPAGRCVKFSLDEEPVARMAESEATPSAVTAPAAAGASLSIPEDPANAAKTNPATSVP
ADASVSSAAEEAPSAASCGIPTAAAEASPMASMSALKPKDRIGASTHRSKFVLCEECHQN
VPIEEWPDHRDRLRKVSLVEEVSRFHHTLVRLMGEFLMWVLRSVYFREVTVVGRENIPRT
GAVVFYGNHQNQFIDALMMHSHCGRPVRFLMAEKSFHRPVIGTLGRMFNSVPVVRPQDVP
LVDGDGKLVRTEGKLIVGAGTHFSRLSKGDVLSWGVPGNAKCRAQVSRITSDEEVEVTVP
IPAEHEVHTPTSFKYSVRIDHSEMYAQVYDTLQKNHCIGIFPEGGSHDHTSLLPLKAGVA
LFSLGAVERHISVKIVPVGLTYLYGHKFRSRAYIEFGEAFSPPDDLVKLFDTDKRKATGL
FLEQLNAALRAVTINVLDYKTLSFLHSFRQLYQPPNCMLSGHDYLRLIRRLGNVIEEQRE
SAEFAEFREKVENYSDFCKALMIRDSQAATLRQLLNADNEALQIGLLLRRVFALYLMAVI
LVPFFVVGLPIGGIIKYLALKQTKRALSESSVKIVGADVTGSFKVLFAFAVVPGVFLLVT
FIVFLYSDIRTALVILFSLPMAMYVSLLILQEAIMELRAALPLLMSLVSQHMQFKKLYER
REDLARQARLIVHKYDPQLEEEIKVHGDAGDSNDDLNREPSLFSLRYNVRRRQATNS
>LTRL590_030005700.1-p1 | transcript=LTRL590_030005700.1 | gene=LTRL590_030005700 | organism=Leishmania_tropica_L590 | gene_product=DNA primase large subunit, putative | transcript_product=DNA primase large subunit, putative | location=LtrL590_03:21931-23634(+) | protein_length=567 | sequence_SO=chromosome | SO=protein_coding_gene | is_pseudo=false
MQAITASTPSQEYSVGARIEKPLKATTSADWMTMYERKPHGNSTLFELEAMVAKRMEFLA
WVDQQINSPQAKNFDSVLDAIIARLPEERRSSAATDGSRGKMVSLGYDETAAGGCSDRRS
SSRGSTGSAAGASQAASIVFAPEEDVTSHLLCRFAFCMSERWRDWLVRTERVLLTARIKM
EMAKRPFTFLVDLMKRNGLPCAPLTDKQLADPMLQEYLEYRRVKAESARESEGRAENYYA
VPLSLATRLIKKRYVLCRAGQAILFRDQVQEVFLTVFCARLNRGLHNAYLARVKQQALEE
ETTKSTVMAMLDAFLQQFISDPADTLQEGVAGSVKAGDVQRLAQAHFPPCMRAIDWHLRR
EGHLKHHGRFMYGLFLKSIGLSLEDSLELFATLMKVKGGGSVEAFAKTAYGYNVRHNYGM
EGKKMSYSSASCATILGLPPVVDQHDCHGCPFRFRDEGALRAMLGKETQNPKGCNYPSVR
PTPGDIEDIVSDSKAQHYTRACYKYFMATHPGARRDTLFRSPYEYYSVSLEFETPSDGTE
SARPSAVPGKRTSVVLNEDVLRLRTTP
>LTRL590_030005800.1-p1 | transcript=LTRL590_030005800.1 | gene=LTRL590_030005800 | organism=Leishmania_tropica_L590 | gene_product=cytochrome c oxidase assembly protein, putative | transcript_product=cytochrome c oxidase assembly protein, putative | location=LtrL590_03:24817-25578(+) | protein_length=253 | sequence_SO=chromosome | SO=protein_coding_gene | is_pseudo=false
MFRACWLRYCAAGAAAGGSGGAPPSPRKDAGNSSASELQVRSGGRRRYRIESGYDGAKNY
DERGQFFSAFLSLGIISLGCTFLFVPLYRMYCAPTGRGADPKFYTPDAARKRDEQNKSYP
VPKKLLKVRFLSDVGNTMPIAFVPLQREVEVLVGEPALAFYSAYNRSNRTLLGVSSYTIA
PPEVTNYLNKIQCFCFEEQRFKPHELVEMPVFFYIDRDFLNDPMVNWLDEVIVNYTFFNL
EKTKDYIFRSNAR
>LTRL590_030005900.1-p1 | transcript=LTRL590_030005900.1 | gene=LTRL590_030005900 | organism=Leishmania_tropica_L590 | gene_product=hypothetical protein, conserved | transcript_product=hypothetical protein, conserved | location=LtrL590_03:26818-29493(+) | protein_length=891 | sequence_SO=chromosome | SO=protein_coding_gene | is_pseudo=false
MKGMPTLVIGRKELFSFADRYSSRRLSDYSSLADGEVLCCLFNLVFPNLRIRPAPAQTHS
STQRAHANWEQLFRRFARLHIPLAFLDPAALQTGSVECGFSTLVLFYFFHHLSKRPDFSA
EFALDVAEEVTTYLQSTDCIATLLLGGALQWAAVPEPLAQTLRAHPVFHTTAEAEMAQEE
EAARTYRSMFARRRTGSANSMHHLPATRRAHSRTTEQQSGIGGPSSMRPASSSSPSAASS
STPGLKGTADSPPPRPPLRSASTQSTRSSTSRLSSSDDVDSCVDLCRLEHQCRSERRTRS
AEACGVSQPRPPNQRSSSRRSASASRSSRNSHSSTMTALSCQSSGMADVAVAQLSRVPYR
SASSVSAATGSRGSAVSSSRARDAALEAALQSKEAECESLQMQVAQLLTLLANTRAADTA
SAATNGGSHVRSPSPRAAAAAGTAQRGDTADGTSTARLQLHYADRIEELETQLRAYREAG
DKRQAPSSPSPAPAAPAPPPPSGATMDKAALEAEIAALTADIVDDETGTSVVDVHEKANL
LHCLMLEHLQEAPRNRKQMQRWLWSIVAAHHTMEGRLMAAVGLLRLWSTTLPAAGAGAAA
VANSSAANREACTAAQRSQSTVAAPFSAASPGSDFGTADSEGAGHEEMTALRSAHYAELE
ALHAREHQLAAALQAAQTNNAATVQRAVRRERLWKSLCASVYAAEQASYAITECRTAEEV
EERLRQREEHYGVVESLTQQLVEDGQQKVATSTQCQEIEATAGSPAPCRSLQTLVAHLQE
ERAELLRDVTRLHDALASLQGEKGPTAYADVIKVPKASPSLSTCASTAVAPFFSDDLQRK
SAAVADGGAAGTSTDRYECKPSSATYSPGPARAPRGLTSLLQLREGEEFSA
>LTRL590_030006000.1-p1 | transcript=LTRL590_030006000.1 | gene=LTRL590_030006000 | organism=Leishmania_tropica_L590 | gene_product=Leucine Rich repeats (2 copies), putative | transcript_product=Leucine Rich repeats (2 copies), putative | location=LtrL590_03:30248-33025(+) | protein_length=925 | sequence_SO=chromosome | SO=protein_coding_gene | is_pseudo=false
MSVTASSSRGSGGSEEVEVCGRGRGIRCIDLPAVFSTPQECEMLSVITAFDLSRNELQEL
TSLQPLRSLTRLNASYNRISLVDGLPLSLTQLSLAHNKLEHLDGVSQLVHLRELDVSFNR
LTSLAGLHSRVPLEVLRADDNRIDRTSGLKELRSLRIASLSNNYVEDVDELLFVSTTPSL
QLLNLVGNPVTRARRYRQTLAELQPSLVSLDGASLTRAADYENAAQTSRVSSTGVPPAAA
HTPLPLATPKTAKARPQRALAQGPHDSAKEPLATVQAPATHSAAVMSVCSSVSGSPSRRG
RCGGAAQSVAANASIGVSSITLDNSPNERPRGQPPQPVRRATANPTIASPHQPAMAVSRA
ALSGPRSACAEPRHNHSAAAEPPRHPRGSPARAEERTEDANDTDGDVPPVVEDSCRSCWV
ADASVRTPEQVHRQVGYASLHATPATGGAAERRRSGGRVRPFPSPASPQRCAASQHDLDS
TTAQLHDSLVAKEQLEKECQTLRRVCKRAEGQLAEARRVISQQLAELSQLRLERDALRES
EGTILERLEREKRSGRTRASHHSDEVATLQTQYERMKTFYETQLADTRRELAAERARLLR
LSNNGSCGERRAAATDRVDVAERGQRSPLADEGQRAAAPAENGTSELPAAASATPLRSLS
PASHSASSSPPKTGDYGPGGAVPSTDAVAQQLTSWLYASLTGDGHAAEVDESVAATAVVS
ELRRSLLRDPSALTARAHADQASQPQELADAAKDSVGTRATAVRRILETFISEHIGQLAG
PPQQIVDRSAPAQSPAVAAAAVDAPTQVDAGGSAPLEAREAVKHIEAGEPAVACLLPSRL
PSSPRCSSAVPAHISVDKDDDDDTDTDAEVTVVISPPASCAVAGADQSVAVAALPAPPRL
PASAHNKRVSAAKAFLKGMESLLDS
>LTRL590_030006100.1-p1 | transcript=LTRL590_030006100.1 | gene=LTRL590_030006100 | organism=Leishmania_tropica_L590 | gene_product=acetyltransferase, putative | transcript_product=acetyltransferase, putative | location=LtrL590_03:34016-34564(+) | protein_length=182 | sequence_SO=chromosome | SO=protein_coding_gene | is_pseudo=false
MSVPYEEKTFPPLKGLHIRPMNDSRLCERIKVLDDYCFPVKYTESYYNDYVRNSFHEFNQ
LAFYHDILVGSITCRLEKTATDGEYVLYIMTIGVLEAYRHLRIGSRLLQTVLSAVHDDTR
NRIVAVTLHVQVGSPALKFYRQFNFEEVQLVENYYTDLDECNAILLRRVVPQPHFEHHKK
FK
>LTRL590_030006200.1-p1 | transcript=LTRL590_030006200.1 | gene=LTRL590_030006200 | organism=Leishmania_tropica_L590 | gene_product=hypothetical protein, conserved | transcript_product=hypothetical protein, conserved | location=LtrL590_03:35400-35819(+) | protein_length=139 | sequence_SO=chromosome | SO=protein_coding_gene | is_pseudo=false
MPYYPSGEGRESYITGIRPGGRYGAVHDVEKRRDNLPDNVFHYIKEAVQREERLRCNEEE
ERARIRLEMFAKKPGQHRGNGATLAAAASGGAEQSVAISQLECETLTRERRTALQELYQR
ERKEWEVQLGARGLATHRT
>LTRL590_030006300.1-p1 | transcript=LTRL590_030006300.1 | gene=LTRL590_030006300 | organism=Leishmania_tropica_L590 | gene_product=hypothetical protein, conserved | transcript_product=hypothetical protein, conserved | location=LtrL590_03:37038-37973(+) | protein_length=311 | sequence_SO=chromosome | SO=protein_coding_gene | is_pseudo=false
MAAPASHYTFTNLKKLGLCAPQVALSRQPRLRPHVGHLNGLVYPLPYYAMWRGNHDKYTY
NQATPARWGEGNTNTMYHQHYAHAKCPTDYGRGGREFQFLSVQRGKLKRKPLPTVQYVDP
NSKPQWVFKSWHNPLSAPSMWEREVQYPEHTPAHTGAKRPLAVVAPKTSHKHLFLMHMEK
VTVTVSPLLFGYGHTLQKAALDFYRRGLSARSPFPNDKMFLYYSIDHITPKIEVTWLDGS
VYVPPLIEGVKAQDLIQMVMEQAWLAADRMSAEGRVLNPIAIDDYKWEQLIAFKQKRAKG
AEAAKGGAKKK
>LTRL590_030006400.1-p1 | transcript=LTRL590_030006400.1 | gene=LTRL590_030006400 | organism=Leishmania_tropica_L590 | gene_product=ATP-binding cassette protein subfamily F, member 1, putative | transcript_product=ATP-binding cassette protein subfamily F, member 1, putative | location=LtrL590_03:38836-41010(+) | protein_length=724 | sequence_SO=chromosome | SO=protein_coding_gene | is_pseudo=false
MDLVQLQRILSTYDERVVKVFVSHIPEVGLRRIDDCVLEYMLKMLEGQTSSESYLPEEII
EETMKLYCREFDVFSDSEERLNKSTAAICQQMLEEGITKKPSEESSRLASAVNIGRQYEE
SLKRATMIKSVGKVTTANTNEDWTWETKRSAAKDMRKKRKEDEKKAILAEEYEEFLRKRG
ISNTTAVTKIHHKGEGTNYSTDIRCEAIHIQLGKQVLLDDTDLVLLTGHKYGLIGRNGAG
KTTLLRALAERELEGVSPFMQILHVEQEIVAGAETPLEVLLATDVERAQLLREEQELLKQ
NDTEANTRLNEVYARLDAIDAHSAEARAATILHGLSFTQDMMTSPTKQLSGGWRMRVALA
RALFVEPDVLLLDEPTNHLDLFAVLWLEQFLRDWQKTLIVVSHSRTFLNNVCSEIIHLVG
HRLHYYNGNYDQFEITRVEQERQQKKQHAAQEKQRAHIQAFIDKFRYNANRAKMAQSRIK
ALERMEMVADVVTDPQFAFTFPDAEPVSGSFIEMVDCEFGYKPGVSLFKDVNMGIDESSR
IVLVGANGVGKSTFMNVCTGALEPRSGTVVRNKKIRVAHFAQHNMESLTPQLSSLEFLRS
KFPHVEDQQLRAHLGSMGLSGERALQPIYTLSGGQKSRLVLAWITFQKPHLLLLDEPTNH
LDIDTVNALIEALLAYNGGLLVISHDEYFITSLCDDIFVCEDNTVKKFDGDFAEYRKHVV
KMMK
>LTRL590_030006500.1-p1 | transcript=LTRL590_030006500.1 | gene=LTRL590_030006500 | organism=Leishmania_tropica_L590 | gene_product=hypothetical protein, conserved | transcript_product=hypothetical protein, conserved | location=LtrL590_03:41992-42480(+) | protein_length=162 | sequence_SO=chromosome | SO=protein_coding_gene | is_pseudo=false
MSSPYSPPTAAVTDNSQDGAFLEKDLTLLMAALRLNNSDDWAGKPQQETFRVYETVPPVA
TAQPSSCSADVGDTARGSSPHNSDKSDASSDSVNALMADYVHAVRALHAFDARMAADGIR
ESATAEAGHTGGGVVDAEEEATTPCEAAADDGSSSGSQHQTR
>LTRL590_030006600.1-p1 | transcript=LTRL590_030006600.1 | gene=LTRL590_030006600 | organism=Leishmania_tropica_L590 | gene_product=zinc-finger of acetyl-transferase ESCO, putative | transcript_product=zinc-finger of acetyl-transferase ESCO, putative | location=LtrL590_03:43419-45059(+) | protein_length=546 | sequence_SO=chromosome | SO=protein_coding_gene | is_pseudo=false
MMQPHSMTRAFCCCCSSDDDNEGTDMLLGELLFGADGRRGADLSSPRCPPPAAPPASLDI
AAPASAAATASGAELPRLRRSRPPPHLTQTTLDLGHAEPTMATRCPLCRMLYTAENDEDA
ALHRRFCREGRLRRRDRGPYDAPSSFTGACRSRRARTETAASPLGSLSRPAAVAVHMLEE
LSGAGLGHSPSPLVANTTATVRRGGPRRRESGARGVAKATYTATDTPNTAADATLSLCTC
VLRPRSSSSSSPHLSSALAVFRISLNACGVADSNGGCTALRLLELLGFTPVVLRAAAERV
VAPQTASSSVLCGSVPVVPTVRDSAASTVHVVCVVDTVLRLLLCAVVGEPRRREQDPELC
VERRADGATVCSTRRNFTHGDVAGLWVLSPAELSAAQKAWEKSTAAPYASTRQMLESFFG
TRAGGGAPSSAQSHAADVTEKAHERCQQAAGVALHALAQYLVYGSSLCPSRQLSYSQAAL
AAAECLGAGFMEQCLAVASSCCLAGATPTPREDVAESQPLYTHGDSDDGGSDSDDANEDA
NGAIGE
>LTRL590_030006700.1-p1 | transcript=LTRL590_030006700.1 | gene=LTRL590_030006700 | organism=Leishmania_tropica_L590 | gene_product=U2 splicing auxiliary factor, putative | transcript_product=U2 splicing auxiliary factor, putative | location=LtrL590_03:45943-46575(+) | protein_length=210 | sequence_SO=chromosome | SO=protein_coding_gene | is_pseudo=false
MTAHVDRCVFFSKMGACRHGDQCTKLHYRPDTSPTVLFPLMYPNPHAIEHIKDREWNFEL
DKKYLKKHFEHFYKEVWRTFMEFGRIAELRVVSNLGDHLLGNVYIRFEDPQVATRIVKEL
RGKKLNDIIVLPELSPVTNFAEACCKEDLENRCQRGEQCNYLHIMKVSRRLLEKLEKEQS
KYWKKKEKRHEHSSSDRKRSRSRSPADTRW
>LTRL590_030006800.1-p1 | transcript=LTRL590_030006800.1 | gene=LTRL590_030006800 | organism=Leishmania_tropica_L590 | gene_product=delta-1-pyrroline-5-carboxylate dehydrogenase, putative | transcript_product=delta-1-pyrroline-5-carboxylate dehydrogenase, putative | location=LtrL590_03:48160-49842(+) | protein_length=560 | sequence_SO=chromosome | SO=protein_coding_gene | is_pseudo=false
MLRRTVSCAFAAFKCPPVLNEPMDNFEPGSASAKGTLEACKAARGEVRECPIMIGGKPYT
SSNIIKAIMPSDHQVQIAKAYNATPELAKKAVEAAVEASKEWSQVPFRDRAAIFYKAAHL
LSTKYRHEMRAVTMLGQSKNPWQAEIDCVAEACDFIRWNIHFAEELYAQQPRSVSNSGVW
NTTDYRPLEGFVSAITPFNFTAIAANLAGTPALMGNTVVWKPSPTAVLSNYLMYKIMEEA
GLPAGVINFVPCEPAVMDSAVNADPRLAAVVFTGSTRVFTEINKNVFSRLETYHNFPRIS
GETGGKDFHLVHPSADMKHVAAGTVRGAFEFQGQKCSACSRLYAPKSCWKELKALLIKGQ
KQVKMGQPDDFQSFMCAVIDETSFNKNKKYIEIAKADSSNYEIVAGGKCDKTRGYFVEPT
IIETKDPRAQLMREEIFGPVLTVFVYDDSKPGYWKEVCELVDSTTKYGLTGAVFSRERAP
IREADKHLRYAAGNYYVNDKCTGAVVGQQPFGGSRLSGSNDKPGAGQFVTRFVSARSIKE
SFDVTPTISYPHQLPDVYTL
>LTRL590_030006900.1-p1 | transcript=LTRL590_030006900.1 | gene=LTRL590_030006900 | organism=Leishmania_tropica_L590 | gene_product=protein kinase, putative | transcript_product=protein kinase, putative | location=LtrL590_03:51777-52916(+) | protein_length=379 | sequence_SO=chromosome | SO=protein_coding_gene | is_pseudo=false
MQESNTLIFDVPDAFQVESIIGQGAYGAVCKAVFCDDQIAVKKIPHYSRSEDTARRVLRE
IEILQNLQFCEQVVGCRLFFRPKSEEKDVYVAMDYIPADLSSVIKNGAITLDESVVRYIT
CQLLLALRALHRCKVLHRDVSTRNILIHYNSQVFLCDFGLSRFFDPDEQLSFGVVTQWYR
APEIILDAAYSYASDVWSVGVILGELLLRRHLFPGKSNDSANQLQLIFHLVGTPSKDVFD
ADRSFGRASQNAKNYALAYIERRPCPSTLVNLLSTAPVLHHSAIAAVPPQAVQLAEQLLQ
FDPAKRPSADEALRHPWFDPCRAFIDEVVQHQDEEEIPVFTQTQNMNVEELVKRIEEVVP
VFSEDLLVEDDGGGAADSA
>LTRL590_030007000.1-p1 | transcript=LTRL590_030007000.1 | gene=LTRL590_030007000 | organism=Leishmania_tropica_L590 | gene_product=hypothetical protein, conserved | transcript_product=hypothetical protein, conserved | location=LtrL590_03:53952-54893(+) | protein_length=313 | sequence_SO=chromosome | SO=protein_coding_gene | is_pseudo=false
MSSPAMLRTSSVLLDKSMFAAKRRVIVPIQPTPGYPAHFIKASFTTDPLKEKQKARFSSG
GDAMREVQDIPKRLEGQRSRAELTSRGDEDFAALIEFIQGASYDQLISGRRFRKIYEKLS
ENDDMFVWLCHTAMAVLNPGDMRSRLMHNHLKALAEAVASGEMTQRTAFRFFESAVRSPA
YREIAARQLETGAATRLAGLAAAADVMREMGLTRRPMSSYFELYQRIVERSEAMTPWGFP
PLFQFEERLALEPRLKFFSRAGQQQLERRRRGSIFSPHTILQGRRIFWIPPTWNRAGRFI
GPHINLYPGLTPD
>LTRL590_030007100.1-p1 | transcript=LTRL590_030007100.1 | gene=LTRL590_030007100 | organism=Leishmania_tropica_L590 | gene_product=fatty acyl CoA syntetase 1, putative | transcript_product=fatty acyl CoA syntetase 1, putative | location=LtrL590_03:55853-57967(+) | protein_length=704 | sequence_SO=chromosome | SO=protein_coding_gene | is_pseudo=false
MGSAVSFCLQKLNKASEVEYRPYKEYTSYGKQSVPVKGSDDSGRSMIYRMSNTSEEELKR
LRDEWYAGGSCLSVLESLCKERGKRTCLAYRKLQTIEKNETTTSDGRKKVLETYVFEPER
KTMSYALFWQNIVDFGRGLHEIGLTKGNTVSIYEETRWQWLCTMYSCWSQGLLVSTVYAN
LGEDALQYALDETQCNAIVCNGSKVKDVLAMFKVIEAPKGTKVIYLDELPPSVTSEEYEL
YAWSDVVARGKASEASCHIPSGAESKDELALIMYTSGTTGNPKGVMHTHGSLYCGCMTIS
QRINDLLGEMKEQEWYCSYLPLAHIMELAVTSVLMMRGVIIGYGSPRTLMDTFAKPCGDL
TAYRPLVFVAVPRVFDSMKRAVEEKLPPPGSIKRKIFDKAYEARLKALKNGRDTPFFNKR
VFANARKVMGGRVYAMLSGGGPLSESTQEFINVVFGMVIQGWGMTETVACGSIQRTGNLE
YNCVGQVLKTAEVQLLDTDEFKHTDQPESRGEVLLRGPFLFKGYYKQPEQTREALDEDGW
LHTGDVASVTPNGTMRIVGRVKALAKNANGEYLALEMLESIYGTNEITVPNGVCVLVHPH
RTYIAIIALTNEKLVKAFMEKYKIKNGNFPAILDDAEFLKVALQSLQKTARDANRCSFEV
VQSVKLLNEEWTPENGVLTAAMKLKRRVISENYADFINKLFEKQ
>LTRL590_030007200.1-p1 | transcript=LTRL590_030007200.1 | gene=LTRL590_030007200 | organism=Leishmania_tropica_L590 | gene_product=hypothetical protein, conserved | transcript_product=hypothetical protein, conserved | location=LtrL590_03:60786-61250(+) | protein_length=154 | sequence_SO=chromosome | SO=protein_coding_gene | is_pseudo=false
MLRRTARRAMGNSRFSGSKERDRIEQERRRRLLYDAAGNLQLGGLLLMMYDDFKKPAAIG
LGMVAFLYGYNRLVVRLSREEEAEGLRLDAQSEAVARQTGKLKADRYLVKPNRQIDDPDF
LNIPAFGGRGVSSSKLLSDDSVSGGALHSERKRS
>LTRL590_030007300.1-p1 | transcript=LTRL590_030007300.1 | gene=LTRL590_030007300 | organism=Leishmania_tropica_L590 | gene_product=ribosomal protein L38, putative | transcript_product=ribosomal protein L38, putative | location=LtrL590_03:61870-62121(+) | protein_length=83 | sequence_SO=chromosome | SO=protein_coding_gene | is_pseudo=false
MPREIKTLKEFLAICSRKDARCVKVKHNPSVTKFKVRCSRYLYTLVVNDKKKADKIERSI
HPSVKKIAVTARSHAKTNAGSKQ
>LTRL590_030007400.1-p1 | transcript=LTRL590_030007400.1 | gene=LTRL590_030007400 | organism=Leishmania_tropica_L590 | gene_product=hypothetical protein, conserved | transcript_product=hypothetical protein, conserved | location=LtrL590_03:63278-64321(+) | protein_length=347 | sequence_SO=chromosome | SO=protein_coding_gene | is_pseudo=false
MSVGRVARCVHLRKGGARSVARVCADGKGCGQVALLRRLSCAGSAMAAQPGRVCVSAELS
QRCCGAVGHRITAATRGEGPLSASFTASQQPTVEDLFASRFGTTTFGRRRNTSATDAPPL
ASPSAGVDALFTERFPALTAQATVERMHEVTASHGAKKTQSAMWDGLRRCFTFRGRLPSA
RINNSTGDMPSPAPPPARFSSQYPPVANEASGLSASGHQSPPPEVQRYWHSYQLWASLQP
HIQQEQQAVLQLRAQAHAAKIAQQKSLRQHLHRTVYWTLFVVCPLLGLLFLWLAIDAAAY
GAELELLPFVKYDEALRDFAEAEGHHRQLIRGKRNSGVAKKKNIRIE
>LTRL590_030007500.1-p1 | transcript=LTRL590_030007500.1 | gene=LTRL590_030007500 | organism=Leishmania_tropica_L590 | gene_product=FYVE zinc finger containing protein, putative | transcript_product=FYVE zinc finger containing protein, putative | location=LtrL590_03:65790-66407(+) | protein_length=206 | sequence_SO=chromosome | SO=protein_coding_gene | is_pseudo=false
MSTPVGGVVPQDRWQPQQRVKVCQYQDCGAPFGFFSTKVNCHRCGIVLCSRCAATKTVIP
RYYSNEAVPVCQRCYQVVERYKERGSVTPGYVVHSTTVSATPARSSPVPPLQTTQPLGPH
APSPQPASAVSPAAPVHTVEALPVSTKPSVSDADLHALRSVIETLQQALKDEQRNAALNA
TSAAEQLRTAKEENAALKSTAHLLQQ
>LTRL590_030007600.1-p1 | transcript=LTRL590_030007600.1 | gene=LTRL590_030007600 | organism=Leishmania_tropica_L590 | gene_product=hypothetical protein, conserved | transcript_product=hypothetical protein, conserved | location=LtrL590_03:69301-71112(+) | protein_length=603 | sequence_SO=chromosome | SO=protein_coding_gene | is_pseudo=false
MKEESFKEERSCLESRVAQLVEACAAAEQQRQEVAAKANNVQERLDAMVRRCIALEGDAE
RRADERDDALRQLANLREEVKLSEGAADVEHAERRGRRSRLGEVHGKAMEVVMSGVRESQ
MCLEAAEEQRADVEARVARLVDEAGDLRSRLAASTDEANLYRDLALQEHEAAQNRCTTLE
AQVASLMSDRDNARQQESADLSEVRRHLDDAVQERDMAHHRCAELEEQNAAMASELQAVK
AKLRQASVKASSLMTRLSASSSGASGASALVSVGSSSAVPQAAPHRDAELIAEVGERLRE
RGEAMRLLAEGVELRERARPLERVLAEKLIDDRRTSDAEEVATGSMQLPRNAAHSRRLDS
REAQLDERAARLREKERQLLRVAHELQAKSRALQVLYARTLDRPQVTSLLLTADGGDTSY
PNTPQQQQQGTRTPLREPVYPLDSGVAHYDRTAGAAMSSGFASPLPREPPRARMAHRDVE
ATDTEEDTQERLTAATEAYRDVLYEHILESNGLQGVDALAQYLPRHTSGGGLKTPRLPAS
GIISKTRAMLRALEERLGASRGVVRGVDPAVQERSLEAFRRLEAALSTLCGGSDAAQSAF
HVR
>LTRL590_030007700.1-p1 | transcript=LTRL590_030007700.1 | gene=LTRL590_030007700 | organism=Leishmania_tropica_L590 | gene_product=hypothetical protein, conserved | transcript_product=hypothetical protein, conserved | location=LtrL590_03:71971-74922(+) | protein_length=983 | sequence_SO=chromosome | SO=protein_coding_gene | is_pseudo=false
MHAAASGQNRGEDCGGHDGHPANDEAASVHSPPLANVRRALEHIVTELQQQHRQHQVGSS
STAVEDGRASADDSTPAYLAFPVPRASTSCTDVACSTSPDTAEQQCERRRLLFLAEWAQR
VAAAYAPIMPSAAQEAAASLLVVRPVSHDAVTRDAAASTTGTSPTPSTEAQRRLAEPAVA
AAVADAALESNAAASISGTKADLPPVRCASVPVERRLTYSDGYVNAHAGRAAPVSATTHS
DLLLLPHTIMTAAAAVSRLSSPPPPIIPRGRAPLCRVVGEPFDVPATRAEQRAVLAAQGG
CCARCGVVLPQPQLHFSEWCSAHTRSIYTKLTSSCCYLPRRGRFWHACMRMSRCSSSTED
EEDGRSAAVTAVHVTQEATGGAGGGRGGVRHNARAPLDAPESEDFGGAASERDGLLGGGT
RSNRHSRTRAACDHHRSDRTGDGGGGTPADASFLFCTYEGHYLCLRCFHAPLTAAGVGAA
MSTVSAAAAGAVGGTCIPEDYQTRYVAPEEWQAHASSTTSLSSAPAWFQSRRRGDGGGED
VDGSSARAARARASEQLHEWWLARHVAHLTPAAGPLTPAGSRAASGLDHPPQQHTASPLH
LCVLPAHVLHRWDFTRFPVSAAAAAVLQRRCYPGSAHGRESCLSPGASSLERGGQRTTVG
GGGGVRGRMSGEGSPILLPGVQQGARGHLSAPASLPPPALEYVPYLSGEAGGAAPAMVQL
PELYDVSIINPSLYVRVPALASALRLRQRMSLLHAQAWWCPQYRHEVWGLRSGDELAGQV
LEGATALSVAQQPPEPSPTVEHALKYSPTPASVVESAVDSAEFYLLAQGVAPPPNSSRAV
SSASRSHSVATPQTGSLSALSSQAHSNLSGRVDGTSSPHRHPSAAGVSAVPLTPPTCARL
HARRRYLVERAEGWSLQDLHRLATPSSSTSATAAAASSPPLLLTELQSMFDIMQAHLNNC
SGCAAQCRGLMVKAPLGLPVCRD
>LTRL590_030007800.1-p1 | transcript=LTRL590_030007800.1 | gene=LTRL590_030007800 | organism=Leishmania_tropica_L590 | gene_product=Cytochrome b5-like Heme/Steroid binding domain containing protein, putative | transcript_product=Cytochrome b5-like Heme/Steroid binding domain containing protein, putative | location=LtrL590_03:75768-76028(+) | protein_length=86 | sequence_SO=chromosome | SO=protein_coding_gene | is_pseudo=false
MRLKSGTRLRLKHLGKSTAPAPCVYTYKGDVYDVTELSNLHPSGAQITRDHHGKDVTQVF
HDEYNLHAYTKSALNMLLQYRVDSVR
>LTRL590_030007900.1-p1 | transcript=LTRL590_030007900.1 | gene=LTRL590_030007900 | organism=Leishmania_tropica_L590 | gene_product=hypothetical protein, conserved | transcript_product=hypothetical protein, conserved | location=LtrL590_03:81331-87762(+) | protein_length=2143 | sequence_SO=chromosome | SO=protein_coding_gene | is_pseudo=false
MPASADSNSPTRPLSAAVAEAAAPAAERSAGVTAEGISGNTAAAPTGANTSGTTRTAERA
VDERTPPLVAAPASSAEALAKFLAMCLDRICRLEERQARGEARQRIFDTALQALFMQAHG
RQPQQQSCGQAAVEAHGEDGDVNGSDAHDRERSEQYLCSRHPTDCRTSPWSHVNRPPALG
GSSNSHHSDDGYDRAAAASELHSQQRCRRHRSLRYTQGSDVHRLHGADAPASSSLESTAP
ADTSAAAATAAGAAAAKGSERGDAPTNHSTGSQHHRHQSPGAVAAAGAAPSPSPADLANT
KWKEASSGAGAGVGGGCAHAAPSATAAGNYRTTLTASAAVASGSTNEPPMISHFGSPSGG
GGGRQRQGSLVTVVSPTHTSQAEEAEAHAIAASELISAGASSAPASAVPMNGFAWAVPVT
LLSSSENSRCSTPVEFHVSARSLSQQQHQHQQQQQHQHQHQQQQHQHQHQQQQQQQHHHQ
HQQQPSTEEWPSCISGHLAERADEVTHDGPDAAPSVHPQQQQQQQQRGSRRHLRSSLTHL
APLADHPQHPPARLHLQPTYRKGEEREGRESSSSSRLAATALRSAGSTATSSAAHIGDEL
DALYHELSTPHPAASFPASSESASASGAQATGTPPRKVQFPVGTDNTTAINELFAQAVQN
TMETTRMKDNLTVLVRSVHEEREKRRRLQRREGSAVQRLFQRVLDMSSVMLRLQRAVRRL
ALEASSGRAADAAGWHHQHHNNNNNINNSHLRGRGADSSRSAGVRDQDEDGATCDGDVDD
GESEWREHLCASFSTASVAISRSRRSGSVSGSGHRQGISDRSGNVGYAALAAPFSSSGSL
SAGCERVLPAVRSPWLSSLTTQCSTDVARGEAIPGRGGAATTGTATSTPVVDGVGNTPTP
PDPSGTVSFQRLAGATSVTAAAAAASAGPRLAAGSAALPKIISSSSSLHSLITASAAITT
NVNTTAATTTTTTTATASRAASATLVPQSMVSSLVSVPRQERPPSSLLSPPAMLDVCATE
SRSSAVTSDSSVVPALSMTDVHFGLALSRHASATEDELPAPAPGAAAAAAGRSSAGPRAE
GASNSTTPDGDACSGGRSGQRSEVYGAHPDGAKVTEPQKAQQHLAQPPQQQQRRQDVSGR
SSAPSPALSSTSSQCRQREHNMRRAAPAAIATTAVPMPISGGAQHSFASARHPPAPPPPR
QTTSSRKSPAPAFAGASSTAARGNSSGGSSVSARRLFDALNSEHRSGAVTGASTVVDVAA
EVGAKGHGGISGTGAVNTTATASAASPAASLTSSVAALKLTGSAASLVCRTSNAATATTL
AQLASTPVTARPRPRQQRSEAGITKSSPMRREARRPWSGLIQSAGSATPRSKAAAAADRR
GNMRDDACGTDAAGSAALQGCEDLPTWRDAATSASPTHSSSDRSPSSHPQHSLLSSWLQS
PPVRVATAAGGDDKTILSPVTPTGATAITAGGERRCRPSAGAPRSHSSSGSIASTPPRRL
NAQLAPSPTSSAAVGARGASFSSPSSKFQRTQPVVPIAVAHQPQPLLQTTATSHQARKWT
SIPLLSSATVSGTLPHVPMMASVQSASSFLRITPILLSPSMAHPASPVSPRASGSSASAG
TGAGGSGATAGRLPACIAQPVSPLSSTSRLDQCHRPHSSRVLHFSTSCSGNNMNASLAAP
CTPPPTPPHGHPPNLAQQQSRDAAVQSQHAVVLSRSAAALMQTTNTLPRVVVSPPSPSRS
PRVAPLSASRRTKPLAPAAAAAAPASSQPARSGYEAKTLARAAVAPTGKAQRPANSAKVR
GKAKQAPPSSPLAGCGSAAAARGGATHQQARCSSSLVGHHPCSNPQQLADDSGHRQQQRL
QTPCSAQERRSGRRARAGLPPPLSVETLSDASVSALRTSSVGTAGSIDVEKGIAKGDVGD
GVSELAMHKHGGGSCTTPVTLFAVAGAGQNRGYSAPLHPPELIAEEGQEKSGRERSSPAA
AAVPSLPATPTAVAAAGVTGVMRSSNRSSNASDADVDRAAGLEAGEHADNDDDSSVQHAL
RRIPLQQQQQQQRRRPLGVVNAAEQPPMRFSFLFDASTPVSMLSSALQRNRSSLSQQQQH
HSLAAASVGPASAMDNAASHDSSTSSSHTSTPTMTSPSDTRSS
>LTRL590_030008000.1-p1 | transcript=LTRL590_030008000.1 | gene=LTRL590_030008000 | organism=Leishmania_tropica_L590 | gene_product=hypothetical protein, conserved | transcript_product=hypothetical protein, conserved | location=LtrL590_03:88783-91842(+) | protein_length=1019 | sequence_SO=chromosome | SO=protein_coding_gene | is_pseudo=false
MSSGGEEASARPPPPLSPSSSHGTPAADAGGPANAADGTQGSLSPVELEAIEQRFVEVLR
ALSAEPQLEPFRNEYEKLHRLLLSSHDGEQRLLRQARELRDELDTHHQQITTAMQLSQED
EEAIRTLRGEIEAAWAKADTAHEQEQRSRELLHTLRQQVTELDAMVEKTAGLSMGQEAYL
RDLLTVKKDREEEAMLLHAALNRTEADHRQVCVQLAAATQAHEAAQRERDEQRQAYQHLL
TSLEAEQRERAAKEASVRQYRDTTELCMRRLDERGVEVERAIREEKKAAKEAEGTAQEIQ
AIARQLQERQERFGVEAARLAAAERENTILTRELPQRQAALREQQDELKREEKQLHLLEK
SARAQQAELAALVEKRATAAAAVQARANSVDAALAELATEEKARAVLEEAVAKAMQRKTN
TMHTNTVKATASSKVEGQRVMEAGKSRRLHQQLELLRTDNEKMRKEIYYAEQNHEKNTKE
AQQALLNYHRTLDAIRTRRSEAKAVEEDIALHQKKLKAQQALLSTVSADRQKTEKALRET
EAELLLLRNRHGSKQEELESVKTELIQQEAEMCQLHGLSRQLNKDVANTEQRLRFLREDQ
QHAESRVEALRSEAQELRQVIAQYDLEARQQGARLKYMTHERNAIATQLLLRSEELELIR
KKIRLADAARVSGTTKYQRAMKQLLESRDLLVEQRLRCRIALVRLRYLDRLHTKEVHQEK
LLSQSRARVRALADELGTKHNVHCWRSMESNAPEVLDALAKVQLLQAKLLRKHGELKEKT
DLVEKEERAYQQLRQKLARMPGPEAAEELALCAENMEQRKAQLLCMTDSLAEAEQEAEAL
EVHAAQLQEELQDLKHRYYQEKTKHTALRQEEKLIARTWGAGGAGAGAARQAGSGAGSSV
GDGGRAVVAAGASAPSAEQRRTNTDDRSPSAGGPASADVGHRSASQPQQPHLQAGGSAVA
SNSGSVGNGSLPPRNGRRRAPLAEAMLDTLTAGPPQPNFPLQRPPHQRQFVGGGFSLTR
>LTRL590_030008100.1-p1 | transcript=LTRL590_030008100.1 | gene=LTRL590_030008100 | organism=Leishmania_tropica_L590 | gene_product=hypothetical protein, conserved | transcript_product=hypothetical protein, conserved | location=LtrL590_03:92846-94957(+) | protein_length=703 | sequence_SO=chromosome | SO=protein_coding_gene | is_pseudo=false
MASAPSSITLDTAAARIARWMPVASPRRCSPLLRLCGDYPRCAVAAALSCQRLWIRSTSP
LACSTAARQTRSTPKMKKRPRHGIRRPSRAAGRLGSDTEEAEDAALCQHHPYEHAGIFQS
QHIKPFPVRAAIDIGTGGVVSLCVARVDATVGAIQKLMYQTQLPLHLEALPTSMSSPASP
LSSSSFTLSERTMEDITNKVHILQGAMRRNAFEGLSERAAVLSWPLCLARNAGQLAERLA
REFKVDVRVLGADFDVEWPPSVERFLAGEGASMPETADDSRSTVDKGTRDSVARKGAENT
LKSLLCAARAPTTSGLAKQRRKATAPPSPGSAASRGAMDPRTQLDTLAFLAHAAVSQCVA
PQRLLVLHEDPQRGLRLLGLGTSAADDIADLLDDATTPEERQRLYAIAHGPGPSLLEAGE
RTPSSGKRVFVAAHAQPRQQASLSPALSSMRDFQGSADDGTSSDAAPAAASLMRLVEHPL
PVDVASAHRYCITQIQRRPLESYCLHASSPNPLLADEFAALRGLLGGMIQPTLPAWVRRK
AQLGGVLCGTSHNGGLLNLAARVSQQTHVSLEHLEVHAQYHFCGLTDVLLAESFPNPLLV
LPSVALTAAVLRSLESPRITYLPEVSVAAALLVQPSLWLHARATEVRARLARDPFYGSTT
AAQRGRTFSRPHRKDNPTAAPDATWVKEGRWNPISSNESMRGT
>LTRL590_030008200.1-p1 | transcript=LTRL590_030008200.1 | gene=LTRL590_030008200 | organism=Leishmania_tropica_L590 | gene_product=DDRGK domain containing protein, putative | transcript_product=DDRGK domain containing protein, putative | location=LtrL590_03:95893-96921(+) | protein_length=342 | sequence_SO=chromosome | SO=protein_coding_gene | is_pseudo=false
MSAESLVLALLLLAICGAVMLRWISQRHAHDSAVGDKALTHKGRLRLSQNASGSAAGRRG
SKVENDSDLRGVDDDNGGAVGRRRRGAGGGLRRRRPQERGANPHRGGSDGDENSYDDDDA
GGVPETDANGVKLTRLQRKKLAKEREREERRQAQEAALEAQRQRMDANELRDAEAALREE
ELKAAEEAALQQLRRDKKKAEDEEYAKWVSHIGVEERGELGDEERERQTRVQSFLLDRAA
QVQARAQRSAAGAKSSPSEEECIHVLILQTAARDLKVSVEELVGTIEQLSQADKVHGVFD
DRGKYVFIAPEQFPLLAQFIQLRGRVSVQEFTRECNRIVMQS
>LTRL590_030008300.1-p1 | transcript=LTRL590_030008300.1 | gene=LTRL590_030008300 | organism=Leishmania_tropica_L590 | gene_product=protein kinase, putative | transcript_product=protein kinase, putative | location=LtrL590_03:98103-102650(+) | protein_length=1515 | sequence_SO=chromosome | SO=protein_coding_gene | is_pseudo=false
MRPGEAAAAFSKDQAGGSRAPPSPERDTLQPFLSSSPVYGGSANAASTKTGILDVNLFSH
SAAAKMLPADDELAASEGSSHRQKQPQCRSGIDGDSTSSSRTDAGNSVNSGSRSSSGGGG
RGATARGPFLGMEGSSGEASVPIGRPPSDDGQPQNARPKSEDPPAMTSLLSRHCLDDAVA
VDTVEDGDRTDNVDDDVDNARPGSPFLHRRNRLRGPPIAAVMTPDAASRRAAGRRHSSNV
DLLEAQEDPPMLSPRQRLLRPVSSDSIVSSNSSGDERDGQGSEAARAWRHAGDGDDVSSL
LPSTLALPGHASSNTLLCPRTVYDADDNGSGTGKDGIESGADSMHSSPVAVTLWGVGRDL
RRKRIKKVSHYILGPLLGEGSYGVVRDCIDLNTDNADRRFSRCAIKIINGNYAKLDTPAA
KPGKASSTLAAATEDGTDGGAWAGTRGTLKRTSGMQYRREEDLKRQETFQREMRNLQRFH
SKNIIRALDAFTRYSKEYVVMPIAICSLRQLLQQMLRTRWREAVREWRRAQRRLQRKQRH
KRGRFAPSVSGDQAQTPPQPSPWLPMVPSAVEELDMDELAFMTDGECDDDEDTDGISASQ
PHSSSDADDGVAAERDSEASMVDHDEESQRQHSDTSSATATRAGGRVTVAAAAVAERGPS
AQSRLPPRVPFNGASSTATTTHIIDRYTSHSNGSPPSQSPQQRSLEHCPIFAGGHHHGGG
DGSWGDDVSDGSSASTTGTNNGITVMSATPPALSTAELPMECDDLVGSGADGQPPATASP
APAASAQHIRPRMSLPVCSPTLLKGIFYQLMSGVAYLHQQHLAHNDIKPSNVLLFEDGTV
KLADLGSVSDTYNDQGSPLCASPELCKYFYGAATPPASFSQSAQHVGRDAAQSSDMWCCG
LMLYYLITGKPGPLPVQLRYFRALNSKQAHQQLRPFAPRGDSGQAALPPVVTRYQLYREI
AQQTTPVDLGDLPDMVAPDVGNDVLLPSSPMLTKGETPHGDSMDDAATPSYPPNGVRHLL
AGLLELDPLRRLTAEQALRHPWLRMTFRSKTSETSSNNTISQTSAPNSSGGPQDDAQNQQ
QQQRKAPSKQAMEKAIQRDVARRVMESRHVQHMLRLDRQRHLQFVADCCNMLNLAIPPEI
IKVHPEAPYHEDNGASVCSSSPPALQVYRPNSLAAAAAAVSGRNTRLGRPSTGANTPGPR
GGTGGSGWPVTSRNSHNAAVTGVVLRDGMRPRVMPPGCVDTDLFLPPSEEDYYEQKSGKA
EFDVRVLRRKPLLMAQLDEYFHNVVLVQCGYRTGPDPNYQAMRLRPLPIEDKSGGGGSGG
SQGGTQQPAVMILPGASGSVYRHSPSLGLSSMPAAAAVAGNSSDDGGTDGANSRGGSVDV
WAAGPRHNPRTHVDGHREVVAAASSAGAVAGRGANLSRTSAAAGRSLIGTSLPGAAAPSR
SSAAGGTGNRAPDAGSHPSLYCGRGSTGGSGNGSASRRVAGRGRGRGQRDASESPSEEEA
NVAMRESSKCLCGLV
>LTRL590_030008400.1-p1 | transcript=LTRL590_030008400.1 | gene=LTRL590_030008400 | organism=Leishmania_tropica_L590 | gene_product=hypothetical protein, conserved | transcript_product=hypothetical protein, conserved | location=LtrL590_03:106536-111467(+) | protein_length=1643 | sequence_SO=chromosome | SO=protein_coding_gene | is_pseudo=false
MLVHVSVVRNGTQESCGAAVDTDGSVGGSGYRNSGMAISGGGDALEDANVPYHLPALPSP
PTIIEDEYCHEDSNRPECCNEWTGSSTEAAESGVGAVQSNKREGSPSPTTSTTLSPSVVR
VRPRANTISGVPSNHTLEKGCVTTPCAVRARSPTGAAASPAAAHSFSVTPPSLFAAGPMP
VSFRERTSSPPLSTFTAEAGERLGSIDSGTISAASNSRRPEPLCKEALYDAQQLTASSDS
VPASGSQHAPAAASAPQDTEPHPIPVNATASLSCGVHSCSLYELTLGTDVATSTAVGSAV
MPTSEAATAKQNLTSAASAPLCVSEQAPRPDACASPLHGWASSVSSASTPGSGSARFREE
PRPASPVTMVPLLTATPPLASAAIAVTSAEPPRSLGALPLSSASSPPPSPPAAVPSPSSS
APTLVFASPAHPRCPQAPSPPTPPQQQQPSPARMTSLVHVSAGEEMCEDLGKGLRSSNGN
LHTPLGGPEKGNAGFSTALCVSLLSGCGGGNGGLSPIVSLEAAGLTARPNTPILQPSPGP
QSRPQLLESSFLTAGTPLTQPIGRPLVSLPPILSTGAAANSSSPLSLLPPPSAVSVSLLS
GSGHTNSGGVASGGGTGAGGAGGFRSPLAFRSPFTSVLTPQAHHHQPHHNHHSAAVSPHP
CLFHRHASVRPTTPLQLPPQQSPALQHGLSPPPSFHQQQQKQRPPDPSPPRTSMMSIASS
SSLYSGSSPPPLALGDPDPAPGSGPLPASLTFMQGSGVAVATAMSPASVHHTAGGSPAAA
RRAPRVHSPLLLPPSAAMPSFTSPSFVTVPWSGISSPGGAGRTRQSSLALFSSTPGLPST
PCPAPGQAASSLTSAPTISAVVAHKEADRGDAWSANAAGSGAIALREGSQSRDQQQQQHH
AHHRLHTVNHLSARGVAAQPVVCPQAWRVLEGSGGSSCSVDNSGDRAAEWCSGDGQQRLS
IASPADSATARQPHEREVPRGGVEALRSPDMSREGDDSEATKHLGDNETDDAGNGDGDNL
EEEVVASEDEREASLLMYRCRRSRNSVAIRDTTPAAPPARPPRAISLHSRSGDSSYLPEH
ITEAPEEALAVERDFSASSILAPTLPRTPCRASSSSATATTVTHERHFWVSSFASLSHGK
QSAAAAAAPSCRAPPTAYTPTPSPFSVAPGCRWARGSGAAARLTDRLSVSSASFTSPMSP
SYRKTSGRAVTSRGNSSLGGRCREAPMRRGARSRRASSVTIIGVAEDESVPISVRGTTSP
RPGSTAAGAARRRAASVSTRSAHVQATSTSPAAVSPLAELLLSPLSRGTGSGAHYRLNSS
CNGDMPTPDMAAAAAAAVQRLHRKRPNPIPPLSTAPASSPKASAATQSHAGAVEAERDAS
ALAEASPQQQRRERDVIKAAVAATTETEELSDPLPQRRSNGSSRSLHRTPSSVARAVAVA
LRRPWLSEDSAGGGVPLHNPFPCIPSLLMSSARPSWTTAVDPTAVADPGEPSAKPSQGIQ
EGGATEAGAAAVPQLRASVVSTEVSVVDDAAADGTPEVLRQQRAEREQPSSPEQPQARPG
GCFKHPSSSPSLGVALTSASTAVLAAPQPPSDNKAAVSATTPASRRRYHRVGSSPPPPPI
PLATSMIGTAVTGVSWLSSKSGK
>LTRL590_030008500.1-p1 | transcript=LTRL590_030008500.1 | gene=LTRL590_030008500 | organism=Leishmania_tropica_L590 | gene_product=GPR1/FUN34/yaaH family, putative | transcript_product=GPR1/FUN34/yaaH family, putative | location=LtrL590_03:115080-116012(+) | protein_length=310 | sequence_SO=chromosome | SO=protein_coding_gene | is_pseudo=false
MPDKVGIFAEADVADPSEPAMHANTTAAASTKAVDKGTKMVRRRCGRPRKVVVYYFDSDA
ENDEGVADAVENDSTTSQGEELKSLSRCGPPNAPEHECCYSHCGHRRAPAHGRISPENPR
IGSPTPLGFFAFGMTTLLYNVHNANICRLNMATMGLILMFGGLTQFVCGFFELINRNTLG
CTISTTYGAFWGATAVLFLWPESSYVERGDNNYMGGFFLLWFVFASSLFASSFRSPFTCM
ALLFLVPLNFLLQSIGFFLNSGTVAHVAGYLGMIIGALATYLGMAFTLRDVYGRSVLPIL
FQKGMRYVEW
>LTRL590_030008600.1-p1 | transcript=LTRL590_030008600.1 | gene=LTRL590_030008600 | organism=Leishmania_tropica_L590 | gene_product=GPR1/FUN34/yaaH family, putative | transcript_product=GPR1/FUN34/yaaH family, putative | location=LtrL590_03:119622-120737(+) | protein_length=371 | sequence_SO=chromosome | SO=protein_coding_gene | is_pseudo=false
MSTGHVEAFEGPMQPLKGPQPPSDDERPHRVFKSTDGIAANMSEDLRARRSRASYDYLVG
ASDGRGLGNACSNFVYHSNRKPTGGRSLDYLDGDQNRISNVPQNIGNHHDDPHCFDSDSD
SGAECLLDHQIRMLEAKKAAASSRRCANPGPLGLLGFGLSTILLNLHNTGSFPLSTVIVA
MGICLGGGAQFIAGLLEWVRGNTFAYVAFTAYGAFWLSLVCVWVLPNTAAGTSNLVAPAS
EYFVGVYLFLWGIFSFFMLMCTIRMNLAIFLVFLTVTLLFLMLGCSSMAGSATGLRAAGY
EGIICGSLALYLAFAEILNEMWDRTILPVIPMTQVLGWLGAVKGYKATLLNKKSSSTRRA
SQQSGRGVRRR
>LTRL590_030008800.1-p1 | transcript=LTRL590_030008800.1 | gene=LTRL590_030008800 | organism=Leishmania_tropica_L590 | gene_product=MFS transporter, putative | transcript_product=MFS transporter, putative | location=LtrL590_03:129357-131396(+) | protein_length=679 | sequence_SO=chromosome | SO=protein_coding_gene | is_pseudo=false
MPLDSKEPHRRVAVDAAQQPSASVKPKTPSNTVLAFALREEENHIDDAALVAAMDDENAD
PLLHPAQTRALSHIEQREENRLRGDPWRFAVAPIFCLLSISNAMQWIAFSPIVDEVRTYF
HMNATQVNFLATTYVIAYVVIVFLSCKLYEVTGIKIGVLIAAAANALGALLKIIALYAWP
NAALLYLAQVSNSFTEVLTIATPPLISNRWFPEKERMVANTVMSSALNFGCGIGVLIPTF
FVGPDKQSKKHFGNFFWFHFAYAALVLALVVFLFPRKPRYAASHVAARQQNREERRLRAL
DHVLHRRHSDEDEEESDNRPHPHAGQKRGVAKSKNEPLVTGVTDACKEGSCDLAAAGNQC
ASSSGAAVEHGIDETQNAESESERAEPEVQPVNVFSVLMDCFREFRSNWSFLLLAISSAA
ELGLIWGVATVLPQMLAPYGISEAMAGWIGFLNLVLGTVVCPFFMPLVDRYGRRYKLLLC
ALSVMVVIVMVLLTLLLHFGPAVHEDSKHYVTAVFVLWGGVAGICQNFMMPLMFEYVVEL
TFPMAESTSAPVLTWTACLTNFLLTLIFGEVLTDTPTENKALRTFIGATVVSFIGCVTLF
LTKPLTKRTDYEKRQAEALEQRKMRLQSAAAVAAGMGGACLHHGVDGAAVGVSAAPPPVK
HRNSAHSHHDGDATKAKET
>LTRL590_030008900.1-p1 | transcript=LTRL590_030008900.1 | gene=LTRL590_030008900 | organism=Leishmania_tropica_L590 | gene_product=hypothetical protein | transcript_product=hypothetical protein | location=LtrL590_03:134341-134658(+) | protein_length=104 | sequence_SO=chromosome | SO=protein_coding_gene | is_pseudo=false
MPRLHAISQGLWHHIHQQHQQQQQHQQQQQHQQHHQQQHQQQQQQQHQQQQQQQHHQQQQ
HQHHQQQHQHHSPHHFQTPVHVAWAHPHLLLAPSSVCTCVCVCV
>LTRL590_030009000.1-p1 | transcript=LTRL590_030009000.1 | gene=LTRL590_030009000 | organism=Leishmania_tropica_L590 | gene_product=PTP1-interacting protein, 39 kDa, putative | transcript_product=PTP1-interacting protein, 39 kDa, putative | location=LtrL590_03:135799-141432(+) | protein_length=1876 | sequence_SO=chromosome | SO=protein_coding_gene | is_pseudo=false
MRSNLRARRSRASYDYLVGASDGRGLGNACNNFVYHSNRKPTGGRSLEYLDGDQNRISNV
PQNIGNHHDDPHCFDSDSDSGAECLLDHQIRMLEAKKAAASSRRCANPGPLGLLGFGLST
ILLNLHNTGSFPLSTVHHQQQQHQHHQQQHQHHQQQQQQQQQHQQQHQQQHHQMQLAEPT
IGDVPAPLSPMTTPAPTQVRMVGVQEGENRTVLVQESPRIAHTQKSHSQQPHPNSEESHV
RSAARLMHRSGRTALPPPQDALTNSEVVVCGDDAENGFHRRRERRPRSPSPPTSRTLEEL
FNEELIAEEQRVALLSAHQRTITAGEEDLFSKASTRSYRSIAEAGQRVMTMTNASSRAAR
RQRTVDEPLPTPSEARAVAGAVAHTCLEPLRVWLPRRVKALSALTCEGSPPIMRVAASGD
RSQARIRTAPPRRQASALPLATGDDGADSAQHDYAGDGDDGFPVALWRRTPPRAGMTMAD
ADGAPTSLLSSPRWCVTAYEPLSLSLPATARCADGDSEGPVLQQAPISTITLSHLSSTVD
SSILGRSGAREDEDAVIDAEDDEEAAAVGACRDHRPPTAMAPTHGSAPTATAVTRVYWGA
APPLRGMAPSALHHGGAAGMGDDGDAGGDGAAFAGRRSSGQNLRSSVQGGGRALDQRAQH
FSVTPVAVSSSVVATGRPGQHQHGGATVYDGVGARPSRSSATAAAHRHEPFCELPSSLLP
VVCRRPPAVPGPDACVPPQSMELRITLPWLLHTSTLPPVATEALARCLGAHIRAHLRPEG
AARWKQDGACRPRLSGACAPGPAAAHPQPRSSRRDDPPPCWVAAFAYTEGIHMCATNHAA
SLVHAKESTEGCEASRDCQASPRHDPCGLAPETPLDRISWPAWVPEAQTSVRMLAALTSG
AFQLIEVIARALDQATAAGNSPAAATALADMDTAEGGNTEARSVRRAAYNAGGQLHIGGG
TSRSSATLSRDPATVLHQFHVFSEAIFGDAANKRLCRHVRDRLPLHVQDLSELLSRPWCG
GAREDEDGDVVTTTTAVAATGVWRARCPSVLDLVHHLARAWMTECFAGLANRLHAFLITH
DPGVVLDLIGAHANDRDDAVPHGNLCNSARLLKRMCAEERGENACAQQRGPVPARERHRD
QRERHGCSAHSRAVPGAATAAASVLPPHALIYRGVAEFTQGPLQRWERWWLSPSSTPAAH
SLATNTTASAAAMQWSTHVNYATVHSLQWVLRHPLDAHAVADDVRQSASKLAAVTDMLAL
LELLTLMPPLLDTTALLMYQAEAVLRGACACVMGNAGDRGGGGTAIMTSGAHSHNAITGG
IRATLSRAATQGFHEYYRVFLGLVCYGAMQLSDAEGMALLSRPRPQPTGVEPSTAAPHHH
DAASPLPELRSAQATVDGLWTKYILPLVVGYVSGSGTGAAPAARMDALTAADQCITYALM
LLQLLRLEGRSARHGGRGCAQNPAFPNGARQDVPNSGVSSSSRHRRKRARSAAVGGPEPQ
SWGSSRSAGSCGEDARPRWWAPSPATAEEHPATARSPRPESVSSSAFTADTATTTTTTAT
TRWCANSGLDSINELERVGATMTESRYMAAPAFAHAPRPGHRGEQSVAHNAVSGMVEGVV
GVSPKEQTAPPPHCIPPLELLAQGDAGEEAAAATPQFPPCPAPPPDWQGVCRQLIRRWLQ
PTSDCHGRGCRASNFAGVAARPPKADGSATVGGNCFPGGRSHLLDVCEAGGGHTLHRRDV
RRVGALLAGLAQRVAAVREEEQGAHAVSPHSDGAGCCYDYLYGVLPPGLRARDAGLITVT
STSSSDDGEDSDTDSAGEGAETDDNLCNVNILRCVASTISTSTSSSSSGSSGRSTLGTTP
SATLVSPLSSSLATSP
>LTRL590_030009100.1-p1 | transcript=LTRL590_030009100.1 | gene=LTRL590_030009100 | organism=Leishmania_tropica_L590 | gene_product=60S acidic ribosomal protein P2, putative | transcript_product=60S acidic ribosomal protein P2, putative | location=LtrL590_03:142491-142826(+) | protein_length=111 | sequence_SO=chromosome | SO=protein_coding_gene | is_pseudo=false
MSAETLACTYAALMLSDAGLPTSAENIAAAVKAAGVEMRPTLPILFARFLEKKSVETLMA
AAAAQAPTAASAPSPAAGAASAAAAGSKVEDKKRDELEEEGDDDMGFGLFD
>LTRL590_030009300.1-p1 | transcript=LTRL590_030009300.1 | gene=LTRL590_030009300 | organism=Leishmania_tropica_L590 | gene_product=TLD domain protein, conserved | transcript_product=TLD domain protein, conserved | location=LtrL590_03:145042-150174(+) | protein_length=1710 | sequence_SO=chromosome | SO=protein_coding_gene | is_pseudo=false
MERLPTGAAGGDAAETVAVPPGIAVGGRPPSRASTSTASPPPVATQLTDTQLLQLSLRNA
VASAAAGKATVAANNYALVIKIIFRKCFLLEELVLLALAMGYETHKAAHTAPPHVAGDDG
RKSSGPGGGAAGTGPHDCPLSAGAAHEQLVDPLASVGTLLPPGLDEDDYDEECTYSEQKE
QREQQQRHQHVSTPPAARDGASIASTVLSASPTAHDSTPGYDAATARWLARLLAKVHPDA
LPIATLEKICRVPLTGSPNAAASSPARGGAAARRQVTSTTSAASIDNWPSATGVNDSPSM
STVAVLPLLPSLKSSPTPSPPGAASPMPAGGRRDMPTGSPNSNGDAAPSSAAAAPFSTSL
SLLFATLLWDVACALWNEGFIEDAHHWLSVMDVRRLWKLYKDLCRGGEAAAGGCHEQPAA
AAAPSPSALFAFREPPEESVKSGDRACALSWPAVLAESCAADVSPSSRRPSRSSAATESP
SGGAGQTIHSSGAQQEHVVSSPAVPQPRQGILLSALAQVGGPLPMTDLTACFTVPAELEV
GNADKDAVTAATQSRTEERSVGDDAAAMHAETRAAALATFVRRLARRTSALRDLCGLMIA
CETAEDVFYVMYALNSALVTQQWKYGQQQERQRADEAITAARGAAATAASATATTTNGGL
SELLIIANLLIELFITKRAQQLLLEEGGLDEFASGIATAASPLAADGRGGSAEDAARRLS
RQQQRRRTDRAIRHACDEVVCAFTNGRCLTLYALESYGIPPPCDGDSNTAEAHLLAPELP
FVLVSNLLSSTLNYSTRYLFSKVYHGVMGCRGHAAAERHQEAGIGSPSPSSSAAAAAAAA
SIPSHPNRTRRATDEEKERRRAWTRPPDAAAAAAAPQRTPPLHAHASPASASATITASVQ
SVAGELFGLMKKTAVNWRDLGNRGHAGVALQSCSGDNWNYGCRHHHQDVRPSFSMADAPG
GDPLLGREGGGGYAERLAAARREHRAGAVDGGSKERVQLGEATPWSAGSPATVTSNNSSL
ADACSTTGAYRGRADGDAPSVSLPCRAGRSRGCALKTRGVGAAEMLLPSSSSIAVLLLAE
ENELTGLGDAVSDLYLAPAAPASQEEAPPSPAAAATVVHTAAAHLQSRSPSEALSLRLLA
LLYRYPQLHTLEPVTASHVDLVGKELNKALHILQTAMRGRFGDGWWLQWRSRREGETQRY
YARALTDAQRGGYPLSLPATALPSSPARAAEAAGAAAVPPRTIGMSAVQPDPSLLLVGAR
PWHASVAHEQGKVNAWGLDARGCNGVPPPSAPPPSSRAHTVLSDLWCTRTLTIPTDEELR
RPVQDLRGHFAGTPTSSAASRKTAAAAPDTAPASAAAMHGDAQAAGMLLDVDWDIPPVYT
PDVSLDFSAFTTTSVETQESTRQLVESLQQREQARGDDGDGSDNDYSCDDAAGAPGVSVL
SRACRRLLHNELPLLQQYSPWRVIYSTRMHGVSLSTLFSNCRREAERQGLSGYAANSAVT
TTLSDSKPMLLVLELPSSTTLQFSEDDAGVREAWADANTSSSTTRPDAPGQTDGGRRRHH
RHNKLFVGAFLSDLLRLESRRYYGSQECFVFQLLVPGTVGGEATASGASAASAGPQLRVH
RATRSNTQYINCRTTSIVIGGGDGGSSIYLDNTLCHGATSACATFASPPLSAWVSTPCEA
AGDGADGESDMHRRQKSLCVLNVEVIVMDA
>LTRL590_030009400.1-p1 | transcript=LTRL590_030009400.1 | gene=LTRL590_030009400 | organism=Leishmania_tropica_L590 | gene_product=hypothetical protein, conserved | transcript_product=hypothetical protein, conserved | location=LtrL590_03:156752-159967(+) | protein_length=1071 | sequence_SO=chromosome | SO=protein_coding_gene | is_pseudo=false
MLGRSAHETMRTSTLASWQPQEPRGTDSALSLSPQQRPSPSLRSPPSTPQQRDGGRHPYR
HHHRHQYQQRANQQQQQQRTPRAGAVAPPPYSDRGDVASAGELVSPLMRSPRMSSPLTSP
LQYQQPHHRRYRSSLPAPPPLRSLTLSSDRASLRLARAHAPHHQQRAHHVDQSGRTATRH
APPLSIAALEEHDSAGATARHGPRAQNRRRTRGRSNVRLHLPAPVLSNNQAEDKAHPSTP
VDQRIPAMVPPSYDVYNLDMPGAGMREAAAGATHGAYASSSPTSQAHQLKTAQPQPQLLH
TLKLVDGVWRVVVPPQQQPPTSGPQLQHCTAAHPRHGNPACHSPRNHSCDWCGGLDKGEA
ASATEAASPTRCRGANSPTYRISTTTTLTAAGTPCGLSMSACGGEWRSPCLAAANMWCHD
QHYPLPCHARTTPASVAMRSSSVGLSDGVDMALSPVSTPARAPRTPRRQQQQQPHLLHGR
HGVHHHCDAHSLSVPSFASEEAHAVCGQCSTPHEADLAAGTPLSAVPGAAASVAGRGYQQ
ALVTPTIVIARATPATARDALTGTTVTASRWGFTNSAAASTSVGSAPQHDNARTTLSSIA
SVSAATAAADGGRGGAVAVHDDDDDDDAALLHASSSAYLRYQRNADFLYAVDDADECETA
AVPTARGATALGNAFMLAAAQATAAMDSPVAVSRSASSSSPAPSSVYYSPQQFRVGDLQQ
SAPATATTTPALRMRQPHNWALYGERGTHTVSQPPHAGSGSILHSCTTVTPLRCSCRDAA
GWAGPNVLTTPPSACCGAPGTGEGWRSPMQWNPRQARDDLEMEAVKHVAQFALAQVAATA
AAAAAPSTGLSSVSLSPSYATVSWNTVAQGAAVAASPSHARDASQAEETRDDSVSQDTVA
LDGEEAAAEWLELLLHYRDRENESGRIRRALVDAAATAQAPPTEAGGRSNPSAAAAAVTA
ATTLSWWATSSLMREGFPSRGDGIALQQQQQQQQQGRQRHHAGTLPAVSSPSMTTATRAA
LAPPPAQLCTAMSAHRAARTISQCVRHNVWRMRENERQRVSASVAARVAAR
>LTRL590_030009500.1-p1 | transcript=LTRL590_030009500.1 | gene=LTRL590_030009500 | organism=Leishmania_tropica_L590 | gene_product=hypothetical protein | transcript_product=hypothetical protein | location=LtrL590_03:162099-162437(+) | protein_length=112 | sequence_SO=chromosome | SO=protein_coding_gene | is_pseudo=false
MHRLSDEIETRTATQEDWLKHPRNAQAHASPLFGRRQRRGARRGRLSGGGDGVVSSAAAV
AAASTSWFTRVRQSLRRYVLSSNKTRLPVHAGALNYFAYIATNSPRHVPCYV
>LTRL590_030009600.1-p1 | transcript=LTRL590_030009600.1 | gene=LTRL590_030009600 | organism=Leishmania_tropica_L590 | gene_product=hypothetical protein | transcript_product=hypothetical protein | location=LtrL590_03:162546-163313(+) | protein_length=255 | sequence_SO=chromosome | SO=protein_coding_gene | is_pseudo=false
MKRCRAGTLSPTRRRAQCCCHSSSRKRSRFGTCPSPAAAIAAISAATPTAKRRGAELEGK
HSHRRRPSQSVPAPEHGRHQVRSTAKRAWLLGIRTARRRHGGQRRVAAIAQRVLPWVVGL
APGTGISGTQAACVAHAMVGRLPFKAVLAVPLERVLGSICQSLAGVKVVLPPPRWLSAKE
SLSDVRVPVTQHVEASLETMYYRSVAATAILLGSWGAVGIDRAVRLANADLAATAGGAAE
GQKTRHPHLEGIVAL
>LTRL590_030009700.1-p1 | transcript=LTRL590_030009700.1 | gene=LTRL590_030009700 | organism=Leishmania_tropica_L590 | gene_product=hypothetical protein, conserved | transcript_product=hypothetical protein, conserved | location=LtrL590_03:164770-167622(+) | protein_length=950 | sequence_SO=chromosome | SO=protein_coding_gene | is_pseudo=false
MAPLTQRCCGVSASSAIRSSSLAARTRSFILFCIVLLLLACHAACAASSTGDEGIGNGHA
SGKSGAAAHSIGGIAAQSTSKQTGGAASAPMRHTAGTTRAAGLLTCQELYAKRASSSSLP
LSGDCVLPRISKELSGDRRDDLLQRASSAEAAARILTWHIGPRTPAHQAPLQSTFPSYFM
NVSTAAAATADGSRLSSGAVGGVQGELLPDAATAWRVRSYNALCSDEGRATAGSLSSGRH
RGTAGVRSGAHGSNAQAGKRGGDASSLPFMKSMRAVVQPIASVVAAVVDVSGFGHYVRCS
ATEVIANVRVFAWRSGTAWAQVFMRRRVALRIHIGSWSGAAAAAAAADEGDNKSGAGGGD
GTAKSGMPAHVMLSRMAMSTHGSVSLLRVVSFPPVVQLVPRTQSQPAAALFVCSLPAVHA
ASLLLEEDAMARRREAQQAAVAAGVAVFPRGRRQRARTGPPSSPPIPQLWMVSIMKDVVC
LAARLLSGTSRGDDAAAAAAAAWSRAASISADDGVSRSAAVAAARGFRARVREELGPHQN
FGESVLPIALQQVLGSRTLHTHAQLVEDEVVVAGEVRETFYMQWEASLPAGKPMCLALVA
LPPSSSAVEAAAAAADHLPVSLEETCSFDILWLQMLCMAWVVWQLERRVAQSTLVKHLVT
GLSGVLLLLLLLLWYVIRRLQGSSFQLVMLALALLLGGSTAMMDGLLNVVKSINYMIMSL
SEPASGGGRGWAGAEGGGDADDDSSTSALSLFVVLGSGLLVLVCVGSGILLNWLVPPAVL
RATTFWCVRALLWTLWGLCVLRNTEATAVAALLWMLWQARSLARATPRFSLPARRGTSVE
FSVNDPLEEVPHDARQARGYVTPLAVSSWASTSGRSSTGYASLRTSGARLKRYEEEGAEY
TRCALEELAAHLRANPGRYATRLRDPNGVQHWAGAASTETDEEAEEVAAA
>LTRL590_030009800.1-p1 | transcript=LTRL590_030009800.1 | gene=LTRL590_030009800 | organism=Leishmania_tropica_L590 | gene_product=Ankyrin repeats (3 copies)/DHHC palmitoyltransferase, putative | transcript_product=Ankyrin repeats (3 copies)/DHHC palmitoyltransferase, putative | location=LtrL590_03:169177-172206(+) | protein_length=1009 | sequence_SO=chromosome | SO=protein_coding_gene | is_pseudo=false
MMLRHMKGMWDQQVGLDEYLPGTPNPERWHYHNPADDFPYDTMGRSNLASAAEQHRARTA
AERLFRENDAVRRRQFPSCFEEACAYGNLQAVILMWAQGTVDIPTRRAVYEGNNASSLMW
AAFKGHLSIVRFLVDHDAPLEAVNALGHTALQWAITGGHTDVVRYLLDHGADPSHRDRQG
FDASFAAVQTGHLALLLMLTEDAAREGRLLQTSDHGLVFYKPSSEQQAQAATRENPRTRR
SYYLLNPQQRDVEGHTLMHWAAYRNSPATCQYLLDHWGYDVDAQDSHGRTPLVWAAREGF
SEVMELLLSRGADQHIADSDGWTALQHARVRNHPEAVYVLESYPVSSLTAATAATTSDNA
LADREFSELADSVKAALLEASAEATTNTTSRGRYVCVRDRRAAGTLRMIRTNTTFAMMAI
AGPVYLALTFLLVKVLPPIASYLPFGMFFFKNVLWAMLTPRPTQTSRSGPPPPLIKQVGM
AMSIAESVRGTWRFRLREPINLFLWLTFLVVQVWAWNSLGLVPLFSLFGGDAAAAEERQA
ASAAAAALWGTSATSTAVGTARQPLIHYFGLSLIRLLTFRSSPLDQFQADTVAATPAFVA
AEKAYMAQSNNLVRWVLMLLLLTSVTCAVLCKLLAGRSMMRASEEGTLRTSPLWRILASR
QYRWLHPRFFSQERHMQIPLRAFYCRERDVIVRGYDSYSSLLDSPIGRSNHLLFVLSLTC
FTLFELLVVVWGTQQTRVLLRCPERVPWYRDAFFAFQTTEAMAATAAARGTRSMTARDHT
SLQAATPSMLAAATPVLSFAWLNTAMEVWLHGLPCRQYRLLDEITMNYVKAAAASAAAAE
HKPSILVSYVLRGVFLFRYYLWPTRASMLGVWVLHYSAIAAVLIGCVAVRQWIGVWCGAT
RMELANPLAQGSDGELVSIFPRDAQQAQRVVPIDDDEERYYATVCPSKARTSTTGRAAAA
AEGGGRCLYAEGNGIVNVLAFLLGRNGKRWVGAMTVSSHNAPVKTPMLS
>LTRL590_030009900.1-p1 | transcript=LTRL590_030009900.1 | gene=LTRL590_030009900 | organism=Leishmania_tropica_L590 | gene_product=hypothetical protein, conserved | transcript_product=hypothetical protein, conserved | location=LtrL590_03:173956-177141(+) | protein_length=1061 | sequence_SO=chromosome | SO=protein_coding_gene | is_pseudo=false
MRPATSLTTAGCNAASLSSPARSGAEPPPTTVATSVVPMEVGGQIRVAAAALNAVQADAV
AAVHADSTTPRVCREDKESCSNSHTNAKCAQPPYTRRSGGGSSADGDGSARDKRADGKDD
VEEDEEDFVVDELDLYCSTPALLYQSPVADITWSDAAADLYRSSAKAAASAAPPAGRRAV
AALSSACAPSSSASSTASCKPCGRDTSVDGSHHRDGDEPSGEPSVVSDEEGSEAGDRRVA
GAPSHPQTAASAYLHGADDAEPTASFEGRDAAAPTVSSSRDNDASSGQSDGVAGQARASV
EAKAKRCDKRDDDGGNADAGACSPPPSPSRHASACASSSSSARRQGWSVDSGHGRGGGEH
GAGDHGSSGGVASMSRGVAAKSTPTATVDAQALPTPLLRSSAAVTAATLPPARQAAEAED
GPYMPPLMDEFDGELLQLIKAYYTRKQSMAAATTSLYPPPPPHAAAPSSTFASTYCAGHA
LNRMKSGCSSGSAGGSGGSRLAETAAASEKRGSGSGSDALHDSRRPLLSADDRHASSGLL
RDPFTAPHAAGTAAARDKASERGPQELRGRHPGDRPSSYVIGPSDDAARDSAAAAGLRLG
EDVLHRPPCRGMSRVRVHGDGTCVGFGAAAATVAAASFSQQQHTSTTAATLYNPMTLGEA
GRGQHRAAAASGAATLAEGAATLDHQAHSGTNISGGGGAGGALGGGITSGLSALSTLPSY
SSTSFVRAYVSDMSLSLEPAIIVSALTAAFNIIVVYFLQQHVLDTRDHLGLFLIGSYMIF
ASYYMIYYFLERFSDSFRRIASQDKKFYIIGNLIKAGILISITPFACVHLVKIIVFEEWE
SNILRNLGCIYTIPDFISMVIVRRMRWSTWVHHACVVLFNYFSIMNNYQHENVCRCVVVY
AAFSSFAYCVNVLLASRFLGVSVNVARVLSFVALVVYALCCAVNWAWQVYYLRRLLISGH
DHWTVYVYMLLISLVMWDDIVLNSWLLHHARNNAYVASQHLQQQQQQQRTRQQQQQPSPG
SSRLTSARVSQRPSPLYRSQDTRAVYTAPPLPPTGLPPRAP
>LTRL590_030010000.1-p1 | transcript=LTRL590_030010000.1 | gene=LTRL590_030010000 | organism=Leishmania_tropica_L590 | gene_product=phosphate-Repressible Phosphate Permease-like protein | transcript_product=phosphate-Repressible Phosphate Permease-like protein | location=LtrL590_03:178420-180138(+) | protein_length=572 | sequence_SO=chromosome | SO=protein_coding_gene | is_pseudo=false
MIHPYLWITVVGGFVGFLVACGNGANDLANAFGTSYGSRVLTMLQIVVIAAVCEFSGAVG
LGSKVATTMSSGIAKLSTFEDDPYVLMYGFLCTLGATFIWLLFATLANLPVSSHHAVAGG
IIGFALVYGGGDAVVWAGRKQAFPYVSGFVPIVVSWFISPLLAGMAAAALYSMARFLLLE
RTFAVRLAPYLMPVVVLIVFFLEFIFIFLNAASNRLSWSSGHAAWMAIAVAATVAVLSLG
LIPVMKRRIESIRASGEKCGAEEGCDAVEAMRVKMTGARASSIRTFQTRRQAGAYLMAEK
QRRKELKAPANVVKTEPAEEGSNEAEGARAAKKLGLASRLVYGAVVRDESSDVDSPFDEN
ANGAQGGSDEVDAVHETAIDPKFNYLKYDESGVRMFDPRAEYMFRMLQVVTAACTSLAHG
SNDVSNAIGPYAAIYQVYRTGNVASAANVEVWLLCLGGAGIVVGLATFGLPIMRLLGEKL
AVLTPVRGCAAEVATALVVSLASSYGIPVSSTHCITGAVLAISMVDVGFRRVRWALVLKM
YVGWVFTLIVTAIISACFFAQGITAPVPRGSR
>LTRL590_030010100.1-p1 | transcript=LTRL590_030010100.1 | gene=LTRL590_030010100 | organism=Leishmania_tropica_L590 | gene_product=hypothetical protein, conserved | transcript_product=hypothetical protein, conserved | location=LtrL590_03:182801-190468(+) | protein_length=2555 | sequence_SO=chromosome | SO=protein_coding_gene | is_pseudo=false
MENHASASMYIPSSKVLARLQRHAATMEKWKAGNGSASGGSGLTAAPVALPPASSSSPFG
AHPKTATTDTLAALSASSTKMDGAAVLVERSATVSKPSGAAGSSPSARCTPSPCTGSPIS
HDFQKSVLPPSESTTRGAAAVAHTAASDAAMPPSLAPSATPPSTLKSPAASPVFSPQMPG
SHTNSSRAALGVSIAVETCGAASQALSAPAATPSSPALPPPAPSPPASAWLLPRDDVTYI
LSSLTWNVDLLRLLLPHAPCPLHLPGAEPLAEVPSPTAGELATSAALAAAPASPTPLSSD
MNEEEANAEAGQEGSTVKCVAKSIVDGAATVGGASSAGTLHSPKADERGDTSSVASKMRT
SGASTGEAYHTRDSPAAVTDIAPNPRSLSPPPASSLSALTTSVAVSGTPGAVSTVPLTWS
QYLFRGAGDGVRTVVGSQRNGAASVLGDDAARARQQPQQLSSLVRGQAPPPAFVHGVGRG
LPHSHSDGALVREPKTSAGTPAAAPNAAHVSSSIFHAQYLPSLDEFQRQLEEHKQQQQLL
LRQQQQQQQQQPPTLSATRLQQHLQQQQQQQQQSQPRHYHRRRAATNKTFFYSPTPSVLS
FATTAATTTVSANATDEDCEEEQQRRQLSCSGATVTSPRSPPLPLAAHRTHAAAVSGMWS
SSLPPSPPASSSASQARRGLQQPQRLLGCSGLRLRPCTSPTLSLDNLGSGGGGGGGSDNE
EAGGGIGATAATPWVLCPTPHSSRPSTSQPQQPSMMMLRAADQLRVSIVSSSVQRWSPLL
LHTGDGRSSRDSRGSSRATARDDDDDDDDDENEEDEEWALSRRGASASGSGGVQPSSSFP
ASPTVSISSMSFSRVWSSTLSGRATPRTTLATGVGSSVANHNPHFNGSSFGGAGYASPYS
AAKGGKNARRRRKATCTRRRRIMRVYVPSITEGPKAASLYTAPTAEAQELLLQLQHRAAM
SLLSGPTAKPLAGPSATATAVFPASSTPRTYAMAAGARVSALPATTASAKSPAIQPCGVA
ASPRPSTLAEAARAKSGNGSGAPAGVRTPGQVQRQQRGLTGPSVPSPMAPRNPGEAEQTP
HLLPLPQSLRSHETATDLLSASWSGVAAAPPSAAAAAPTPRPFTSAGSSSDGGPGDFGDE
VSGPGRAEASMSTAADTSAEAHNRQLSAPASAAGSVTPVELPEWVRERPLSALYYQPWGL
ELLARYEASRHEQQLTRARTLRRVGPGVGSSTAAAGAAVSEVGVSGNKSSPAASMHSSSG
TSPYTTSSPAEATAAQHVPVLSRPSLGTSRGGCTSTATTAAAGEAPPTSSSSTPRVSWAA
ALRQPQRANLTSGSSGGVGSNAASAAANTITATTTMNNSSTTTTATAAADLMQRQRPLQL
PAVVPEWPPELSAAEEMDAWEEAYYFGGVTTAPSSSQQQEQQQHRQTRRSATKPRDRGAS
DTKKGHPEGKHGTLTTDLGGRVGGSSGQAKGLSSSTLVTCSAAASAAVLKRQQWWLNEEI
QPPTLYLSRQRRSSRRRSRVAYPSDTFRSSTARRAGATSAAAELFGRHKDAHPTPTVDAT
AAAPTCLKALGEAVPVSHTPADPPASSSLTFASSVSRSDVTLYSDGHPRKKAAQLFYPAP
SLHGVGAPLPSPFTKLGHRTIGQRAGTSGHAGALLPVSAAVGTDAMQRGGDIADAQPKQQ
HVGVGNRAAEDEQVETGTSATQLEGSPVEQVVDNSGCDGGEEADAAGSGLRWHPPADNPH
RSSSDRMSGATDSTSTTCASTPAATPPVDVTAPRPRADVDVIFFLQKFMRAVLIVFIAQV
RLQQLQQHRERELQAYPLHGATCPAGAYLLDQHAQAQRMRAKDRDGSRSSRGDPAAAGAT
AAAASDGGGLSKLERSALAFVRRYLADYRHMITAYVMRDDREVARRSAQAILSPPLAAAS
TRSMLPPSAVAAPGATGRGTSPAPDPLFQQDVLARWLHATRVKAVYEEAVRVATSGFPGD
ADANPPATPVDDVESLRTAQVYISGKDAAWQPLLMELLQVSRVVQCYSDGPVVAATGSAP
STSAASPQRLLLASLEKFVAQPTLPLLRHAESGASATAQALATTPTSSAAPSTITATAAS
GSPASDLRTTTAPSLTPAQEAAAALMVEESDAFRAYLLSGYLREDAAADGSSATASATFA
GKAATTALRHSQSAPTLSARVVQQRQHSSVSSAAVMPPSTVVHAMSSHPQLQQPQSPSLL
FNAGSLLQPLTWYPYAYMPGTANPYAESADSNSTRITPAKAATASSMTLYVTMLPLSGRL
LWRWVVPAEDTDNFNLSVFFQSSLFSFMQGGPLPMPSAAPEWHAAAIGHGAVGYAPTPMA
MLMAPSPPPHPSLTWPPPLAARIDAQLRNDAFRAAWGEVSSPCMCGTAAAAVRKDHRFGS
DLWGEMPEVTLVHCSAGMHRSCGILVAFLLWLLYQCRQVLRTEQTLGLGPLSCTSAPAPP
LPAGAEAAHDAAVQALLLDDVDAPAPAAADGGDEEQQKQPEQRTKNTAADADAPWLTSRL
LHRTIRHVQQQRSIAVPIRTVQCLLQSFANELRLN
>LTRL590_030010200.1-p1 | transcript=LTRL590_030010200.1 | gene=LTRL590_030010200 | organism=Leishmania_tropica_L590 | gene_product=RNA recognition motif. (a.k.a. RRM, RBD, or RNP domain), putative | transcript_product=RNA recognition motif. (a.k.a. RRM, RBD, or RNP domain), putative | location=LtrL590_03:191122-193674(+) | protein_length=850 | sequence_SO=chromosome | SO=protein_coding_gene | is_pseudo=false
MGDRDSCTQRDSRADRYGGDSDVTGGGGGGGGGSGGGSGRYNRARYRREDADDDGHDPFR
RPPRRQGGDDGSGNHDLHARRLRRPRTEGGDDGYGTPWQQQQFTPYMSQGVGAGTGFPYG
ETMPMNAPQGFHGGAGGGDFGLPFMSGGAPGAMPFGFGGGPSPNGNHHGGGAGMSSDQLL
QFLLQQQQQQLSSSPPPPPRERAEEWGDNMKSTGPNAAPAATRVLPSVEEFVPVVPKSLM
NLVVGGGPPGSGDGDAAAAGSTSSQLQQTGNGQSRALVLLEAPKIGPDADRRAREQRRAH
VSGFPLGTTREELEDYFQLLLPEVRRLQTERQIRELAERVGLIEEEGEAAVRHVPATANL
ASIDEVKSLSVSAGRAKSFSFIELRLADMIDELVSQSAADPHRFLFNSSLDGQTYPLMIR
RPRDADPLTGVDESKVVLVGFPPSMPEESIKPVFESYGKLLKFELRNGYAYGEFEELRDA
TDFRADVHGVVLGNNMVVALPLYDWLKALLVREGIDVTIEDDDPVSGKYVMKQVRERLPE
TSALGGAGAQAGAAGGGAAGGDAGAGGSSALVTVSEDPEAASLQIMRELLDMSFTLPDML
GRFAALYPHLRPLYANSQLTVYATPVLVLLNLFDEEELVYDSNYSQLLADIEEEVEKHGR
VKQLVVPRREARPKLPEAPKPGVDYDEDDEAAKAAAMAAYSEAKKNFGAELGRYMNRQTH
PVWGGYGRVFVEYETVDEAAEAQQRIAGKLFGERTVVTSFLFPELLKDTNEEAAEADAQG
EDEKGAGGDDASEEAKGGEGDGDGEAAAEAGREDGEAPSSSQPQKDAEVSGDAPDEVAAK
TPSVHTEDID
>LTRL590_030010300.1-p1 | transcript=LTRL590_030010300.1 | gene=LTRL590_030010300 | organism=Leishmania_tropica_L590 | gene_product=hypothetical protein, conserved | transcript_product=hypothetical protein, conserved | location=LtrL590_03:195314-201883(+) | protein_length=2189 | sequence_SO=chromosome | SO=protein_coding_gene | is_pseudo=false
MLPSRGLLQRGTLAATAARWASSPSSSVARRSPGDTSATTSRQLTRNFGPASSAAAKREA
DADEGATAPGPAAHTAAEKDVDEVERLLTVTATRAAPASPTPSTQTPTPMLASSLLSLTG
ATTAAPDTIVDPGAALHSKALHQAEVSTRGRDRPTHVQLEQIDRRRSKPSLSEAEFCVGM
TERLLPELPRLPALHEVHYGDAVVRELDRSTYFALKQGNSTSATTPPMNAGASHPSTDSA
AAPGNAAVVIINGEACVEMSLDEDLSEASFSAFDAEAGKAAPTASHATTPARTVAAAASV
PASSTAEGQIKAADGDGGREKRDAAAGGALCIQEDIDTSDAPAPGNSNGDDSDAEEDGLS
LQLNFGAERPWFVPASGVVQLHPLPPQDCALLLRFVLRLRQQTEVDLVPSLRRALIAAEQ
QTAETVAGGEGHAKRGGASVMSEPPQASLSSEPATSSRGRRPHLTLADVVRYLDTAPPPV
IAFTESLPANRASPCTSSSGPDSTSPAFVFHMYLENISSQNALGHLAGLFGIPQRSFQTH
TAASKMSCSTVMCAIAENRVRREHLLLLNTLRHPGFVLRVSDVREVREDVHGPSGGSAGA
DASSPSPTSQRLFRELARWQPLYHTEVLLRRVCSAGSTASGSGLSTRQQLEHRLRAVQAV
GAICFCANREASLARAATDVLHNFFRSALLNALQRRKAPVPLTRFLKRPNLATAQHAHHV
STDVTVRQVLKTFMQCNGDWHATVVRTPYVWRRRWINALRGLVWNTMASQRIRKAGREVC
LGDVVLKPEYRDDVHRRGIMTVKAEHVMVVTTSAEAQAACMEDVFIPFLRGRYPEHLFAD
ESTGHPIMTRTNMLALLRAMHAPQLLLGFTDEVRLLLDIRADVSPLLFRRLLVRPLELEF
AILEDKPPMRALHFDAARLLTNDRWLAADGVKQQQQQQHPSSGTGLNDNNGSSGNAPRPT
ALQLARASHLIPPSVVLERTTLGARLASGILSEEFFSVPSADDYVVLGHAHRHLDGDLVQ
AAPHSDTAVVGDRVYSVYIRAVVEHNLAGLSNMLREHFVLSGIETEADSSLQHKVHRMRR
ELDPETELLTAPVYCSTCYNRDHDTQEQCAEYQYKRHRRGTQLDLAAAALQLEEDAHRKG
MEHERGAALPPAGMPEKRHGDLGRDEASVTDPSPSMPPAVSTAATTPAPARTVCMRWRLR
RRHDEQRWGVRLTKSLHLVGIDDASLLREATVWCSATSEACDAVSSASATAVAMPDEAEV
CPWPSSWIAQSAPVDEQAPLSSSSALRILQFLRVALRGSVDTDTDTAPQQLAALTELLAQ
SPLVRLPPAALAAALPPSTAAPAASQLKACKWRLAKVNAKPVATQRDVAAALLTEAAKSR
EVWLTFEVPIGAAAENSSADVSTRAPPGASDSTGALTKRDDAGSTASRGVVPQSTAAMPP
KRRHEAEAAMRRALSEVSPDTRRWVQDLPYRVTVVLKKHRRQVQAHRSWGLQLDGTDMTL
VNFAKLMLRFMADSDTHDKQGHGGGRCSVASIAPGEAFPRLISSSSSSSSDKNGRHPHSA
SKLLSDLDPGLMPVLNDMYHVVRIHNTPVRHKAEAARAMADFQASLGAALASADVAEPSA
PPRGGDHRGAHANTSASSGEFFLTLTLERKASSYRLCSSPATEQGLQPAAAELSGRSDAP
VSANTSPPAAALSPPAAAAVVDAALLSGLATERCPVRPITEAQLSRSVVTVAINRLLLTS
ATRDKWGLRLQQGTRRLKAIQENQYFSFHVFAGKKSQGTRIADTLRLIPPSNAATGTATR
RDASTSAARRAHHLYYVERVNRTAVRSHAELRQALLTAAQPAQQQQELGRGPTPMPALPP
ESVTLGVRQLPLLRLSATVRRGGVGEESALGPVGLQVDNRMQVVAVFAGSPMARALDEAA
GPICSLRRLIRDRSDASGVLDSTPEVGSEAAWDVVRDPQLRESLARVAAATSVPSSSSAG
GGTDETRTAGMITTVAKKPVRRQWNYGMDEDDGENSSGGNDAADARVAAVATGTSPGAPA
AQVSAPSLPLVEEESAVRTALRDLAAVAAYTQQQLCKSTMVDGVHMLQASMLQEFALAQL
AKLDQHHGPTSDGAPSSEDAVEAAAMLAAVRTELAQLHKRVAAVHHEVRWEVVYAVASNR
PLRTPADLAAAFAPGVAEETIILQQLMEN
>LTRL590_030010400.1-p1 | transcript=LTRL590_030010400.1 | gene=LTRL590_030010400 | organism=Leishmania_tropica_L590 | gene_product=26S protease regulatory subunit, putative | transcript_product=26S protease regulatory subunit, putative | location=LtrL590_03:203436-204626(+) | protein_length=396 | sequence_SO=chromosome | SO=protein_coding_gene | is_pseudo=false
MQSNAPLDPEREALRNEAIKKTVERNVTQARLKKVNDDVKLQQRELDKVEDQVNALLSIG
HYVGEVLKRVDEERFIVKSISGARHLVGYRKSIKPEKLKFGARVALEITTFTIVKVLPRE
VDPQVYSMQYMSSDKDVSFQDIGGLQPQMREMREVIELPLTNPELFVRVGIAPPKGVLLY
GPPGTGKTLLAKAIAANVDAAFLKIVASSIVDKYIGESARVIREMFAYAREHEPCIIFID
EVDAIGSKRIEGSSSDREIQRTLMELLNQMDGFDKLGKVKVIMATNRPDTLDAALMRPGR
LDRKIEIPLPNEAGRLDILRIHSAKITKKGDIDFESVVKLSEGFNGADLRNVCTEAGMFA
IRAGRDYVENSDFNKAVRKVADMKRLEGTAHQYSDQ
>LTRL590_030010500.1-p1 | transcript=LTRL590_030010500.1 | gene=LTRL590_030010500 | organism=Leishmania_tropica_L590 | gene_product=hypothetical protein, conserved | transcript_product=hypothetical protein, conserved | location=LtrL590_03:206028-210299(+) | protein_length=1423 | sequence_SO=chromosome | SO=protein_coding_gene | is_pseudo=false
MATAAAEAACVTCSTALCSSSTLSVDRIKRRSGSHRMDKTTSASTSEGSACTASYSGSAV
LAEHHRTRQRVRGFCRGDSRGARWTHRLRRALRLTERAAVCVLYLLLPFLLYYSTPPSTS
QRLPPARASITAATAALDAPFLFVRAVEYGLTLAFQTNDHVDSVCVPGATAARASVRAPP
TSARGSAMKEAAVAPTVSMAPAAAIDLSACPHYPLWSLLAGVRSFGETTRVDGGIVDAAA
ASRAGARGSVDSSTRAVERHGRVAAAEAEARRRIPTATSAAAPSAASTAHVVPGDLTSTL
SGPRNALTYYYKVLNTDDFFFMLQGCTIQITIDGGVQPSYAYNSFQRYADAYALNVSATG
KDGSISGSSGVRGSLASSAGTRTCGTEGDGDEAYPNITPRAAFFFWNQPRLHCTYNAPAL
MSMMIDLANQQHHHRRQQEEEPRRAFLKDDAVLAEASVQPTDGEAAAGLPAASSTGPLYP
SCAASMPPPKNILPSGGRNTTLTVNYMQLGSSVVVKIFSFDVWYQLTGTPVPATLSKART
TTTAAPASAAYSAVFSSDPITRSSGCSTGASTKNLAAGQSLKLPADPEKVCTAPALYTIS
LNPLLARASSWSLGSSTDWLQPSVMVTHDYPAARVIAVVAQCSGVPLSFSVKVNFLNPGN
YPGSGQHYATCVMHVFFLVCYALLLIVFLVMILSCSKRRRRRRRRGQGQGRQRRGGGAEG
GESSSSSSSPGQARAADKAKRASAGSDQRSADKNRGGSMRGRRSGSAAAGRDGRDGHRQD
DDGGEEMHGTSAPDSTTAKCAAPESTSAAVKGTTKVPLSPSLSSPTSAAAVAARTRASAQ
RGATESDQDDTEDEPLHREEGGSGRQQRRGGAGPHQQQQRQGQRVAERRDGGSEGDDSQP
ETSSLYTVHSNAHHTSSSGVCDEKGINCSSSDAASEAQARRGASGRRRAQSRRRGGPSTS
SPLTHTSSTLSLSTSGDDSDCSSSSTTTTTTTTDSTSDDDDSRAARRRRRQKEQRRAKRG
IQKQKKQRPRPRRHVSATSTSRRHAANDLDDDRRGSSTGAFAAPLRWRFRAVGMTDAVGH
HVLDPVRLWWAESHILVMYAPIQWLVLVLLALRCLLSVLLATKFFLLSGAVRRDSLMGNS
LPLVCIILEVATDSLLIPIEMLVAMGWGLAFTAPLPTNQIVTVGFATLTMFIVLVFSAAC
AKDGLSMALTVNRHARLINGNLCNTVAYTRAAFEMVCRVHNVLRMFLLSLWLSKTVVPAD
AAAVQRQRRRSHRQLQGAQSECREGQGMAGARDGSSGGASCRSDLHRRTSSASSSSSSGQ
CDGSSLVTTDTTTPSSAPIALRPPPRLGYPGVSLSAMEVYLRYRGMWVPFAMLLVWAVLL
LVFAFTVYEPEDYYMVVAFRELQSVYLLGFIILFLRTSSPLYC
>LTRL590_030010600.1-p1 | transcript=LTRL590_030010600.1 | gene=LTRL590_030010600 | organism=Leishmania_tropica_L590 | gene_product=hypothetical protein, conserved | transcript_product=hypothetical protein, conserved | location=LtrL590_03:211782-213938(+) | protein_length=718 | sequence_SO=chromosome | SO=protein_coding_gene | is_pseudo=false
MSSDFETLSCNLESSEPRRRRCRSSSSIGSDFDTLDDLVADNDAQLLRRLAARNSAPGAG
ARRALSGDHASAHSGRRESALYGYRAYGVTGGVAATSPAARGGACGKMPLSTKGPITCCP
PPATVAHNNVKSTDSLDNLGGAFTATVVTPRAPGGGVSWASATAAPTTTAAHASAFRERE
PASPIEHQVTCPPDTSSLTSVTSAATMTASATTRRTHDSANDDDSSEDDEGAEEDRADLK
GGHTVQHRRLAHDASEAAAASRPPQPTSRAPPHRNARDFDGFYNTGLLLEDDDDDDDDAA
ESELSRRPARAVDSAAAPFPSAALNASLLYMHGPAGQRGSDAPISFRRAQAAPATPGPHT
EGHSKRPASPTSAKTSTVTAARPWSIASRREAAGEQLCRLAVALPTMTTVHWLSLVITLL
VPVNLLCLDVMALGWIRRRVDASYGGASALPSSGRTTAPTSLRVVICGAAGVSTGVAEAP
SSCGNDSGFTFNMGAPTFTSTSGGGGGGGSGSSSSSSGGSTAGAGNPRRVDAKTSSFSSA
HTVPALCSVILWLLAPNGLLCRLVIHRLRRPTGEAVADDHEPEDESVVDLSPSLAAAAAA
APSTPSPLHRAAASSADEYQDLRAEWQVCCDVYERVRQLAPQLEVIELFIRYACLWVMLH
APLPCATVASEWTDAWLLKAPAPEEEKAMAQNGSHWRAASSVTASVSPRRASDAIAAA
>LTRL590_030010700.1-p1 | transcript=LTRL590_030010700.1 | gene=LTRL590_030010700 | organism=Leishmania_tropica_L590 | gene_product=hypothetical protein, conserved | transcript_product=hypothetical protein, conserved | location=LtrL590_03:215350-215529(+) | protein_length=59 | sequence_SO=chromosome | SO=protein_coding_gene | is_pseudo=false
MVCGPDGEGVSLDERTRVSVQITPGHTLGNLAQTPATAAAGSTGLVGAGCRPRWRTGHM
>LTRL590_030010800.1-p1 | transcript=LTRL590_030010800.1 | gene=LTRL590_030010800 | organism=Leishmania_tropica_L590 | gene_product=hypothetical protein | transcript_product=hypothetical protein | location=LtrL590_03:215684-216388(+) | protein_length=234 | sequence_SO=chromosome | SO=protein_coding_gene | is_pseudo=false
MSAAGIQRPRRSGSTGYRMSPKTPRYGHACSRRRPGSGSAGTPCPEGGGVTVAVRIDSAR
GFGPRRFGGEEQATWPLYTSVGVTVDHGQQTVQGCPTFLRRLRDHPRWGTMAVTYMERAC
VEVSPGVECHGCPSAWVPLGGPVSTPLFAVAEPLPPAGHKAGPSAELGDTWAGSLDGGEG
ALGSRAVAPPRCALPGAVLVSDASLLGWGAMLFRPHGWEGSLHPGAGGGAGLPP
>LTRL590_030010900.1-p1 | transcript=LTRL590_030010900.1 | gene=LTRL590_030010900 | organism=Leishmania_tropica_L590 | gene_product=quinone oxidoreductase, putative | transcript_product=quinone oxidoreductase, putative | location=LtrL590_03:216811-217809(+) | protein_length=332 | sequence_SO=chromosome | SO=protein_coding_gene | is_pseudo=false
MEVIATAHGGPEVLAVRPSSHTPDATQLEGGQVLVHNAYAGVNFIDTYFLSGLYKKPAMP
YVVGEEGAGAVVKVGAGVPETMLGKRVAYFGGAGCTGSYAAFTVAPASALREVPDGVTDA
EAAAVMCQGLTAHYLVDSSYPCGPGSTVVVHAAAGGTGLLVCQMAKLRGARVIGVCGGAE
KATLARSVGRADVVIDYVATPDWAPLVRAAAPQGVDAVYDGVGQATFAGSLSVLRPRGYM
IAFGNASGAVPPVSPLELSRAGSVYLQRPTLGDFMRTPEEVQRRTSEVFGWVASKQVQLT
IGHEYPLHEAAQALADLQSRKTTGKLLLKCID
>LTRL590_030011000.1-p1 | transcript=LTRL590_030011000.1 | gene=LTRL590_030011000 | organism=Leishmania_tropica_L590 | gene_product=hypothetical protein, conserved | transcript_product=hypothetical protein, conserved | location=LtrL590_03:218247-218783(+) | protein_length=178 | sequence_SO=chromosome | SO=protein_coding_gene | is_pseudo=false
MKLLKFVNSDAPHTLADVQLRNQRLWFPCRHGNAAVSAKSWTLNAASPASLSGGYWLLDD
DSKPICEITDVLLALPETGANAAGSSGTFAPRGVTDKDVDGIDFRSKMGRQMERERATYG
ATSKTATKSARTMMNAEEMTEKKHERMKREREAVAEAIEDNDASVMEPRKKERKHSKK
>LTRL590_030011100.1-p1 | transcript=LTRL590_030011100.1 | gene=LTRL590_030011100 | organism=Leishmania_tropica_L590 | gene_product=DNA repair helicase, putative | transcript_product=DNA repair helicase, putative | location=LtrL590_03:220334-224656(+) | protein_length=1440 | sequence_SO=chromosome | SO=protein_coding_gene | is_pseudo=false
MPRVGPYQIPFPYAPYPLQEHAMTALRDYLEQHRGGDHTECASSRCRASHTASATVPWTS
PPPSPTVASTSGTRSFPSRVAVLESPTGTGKSQILLNSVLSYLFDPVEDAKDVDGTASVS
GSSVVAEPPAAMATASAHESERAALDHSPPSPTLEEVLRQRQLEEEMVQVRRERRARVRA
QRRQIRQARKLMRLQQQLTNSGGEHDFLLTQDPLAWYAEQLPMMKAGLRGDDLVDLRSAS
SLSSSSSSSSSSSSASEDDDDAEAQLETALSTLIPLRKPKVYFASRTHTQLQQLMEDLQR
TAFARLPLRPRQRQIEPLESAAGRTAGEGMGVDDTDGPLTSSEPLSSPTRACLPAAASPP
TPSRQQQQQQPRRLTAVHVAGRPHLCLNAALRRKAGGNNDRLNYYCREAMHFERSKQGRQ
YRRQQQDHPQHQPPHLTGRPATRNIDDATGVQQELEDDKGCVYCVETHLRSLMAYLRDEQ
HRADAATDPADAASGGASASGNGGPPSSVYTMDRLRRLGAELQACPYIATRLLLRGADVA
FIPYGYVLDEGQRAVLLGGAATNPATAAEAAAEGGGALQDDVAPHSPPSLGTVLYHRRQR
VTATAAFRRRRQQQQQQQQRGGNGNGGNEEEEEEDAIWSTMARSAPPSLCGDIFVFDEAH
NIADHCRSTSTVTVAPWHLLLARRLFETYLARYASRLLTRNKQRLRELVHFLSKLSSFCE
RADAAAVLGEGGGGEGDVAPSLSAPSSPLVRLPQPSTTTPATAARTLVLPFHAFLFDAGI
DSVDVYAFLTFLVDSQLLMKLQGFVSYTLDAELQQEKEPVSTAMRATTIASGTDSSAGST
AGVKRQRGSGVGVGVSDARNEAQRQRRLLASLDLPDNHKTTAEEEAAPPRLSLAEHLSQQ
LQPVGVAMTAAAHAGAAAPPDPVQLRALTAEALQCVERLLCALYVSDTTSTRVLWTPSSL
SPTSPARPAGCAVRQGALKVIQLEPGTYTFAPLVLEARAVVLAGGTMQPLAFTCGPLLPA
QAMIGGDAGGDCGTASKSGRAAVEAAVEGIGGSDYVHRIDASLQGGVAPAPGPSAFHLIS
EGHVVPSSSVQVWALGTGPSGLRMELSQQALGLRSNAASTSNDTGSPRIGVSGIISPHAH
RVLAEVGCTLLNLARVLPPAGAICFFTSYDVMDTVVAVLESTGYYAQINEVKRIFKETRN
GGGGGGGGGRITASGTDGGGGDAIAELLREYQEWISGESDSHGAAERAPGPSSTSASSPV
CTAAASQQRQKPSRRGAFLFGVMGGRLSEGINFADDLGRAVVVLGMPYANPTDVELQMSL
KHVVATRLRANTDADRRGMRGTAGSASTPSPASSSPFTCAEEWGLYMDSMMRTVNQCIGR
CIRHAGDYAAIILLDARYTERPDARRRVSAWLQPSMRVAQTFGQCFSGVREFFAERQPKG
>LTRL590_030011200.1-p1 | transcript=LTRL590_030011200.1 | gene=LTRL590_030011200 | organism=Leishmania_tropica_L590 | gene_product=arginine N-methyltransferase, putative | transcript_product=arginine N-methyltransferase, putative | location=LtrL590_03:225341-226558(+) | protein_length=405 | sequence_SO=chromosome | SO=protein_coding_gene | is_pseudo=false
MPAKRDMRAGAPTQRGESCSANPSKVVLTESLLATDAEKSPTSKSLYGDSAARISSNISM
IHDHQRLRAYEVIFRNVRGKTLLHLGCGMGLYTMLAARGMAKMVIGVDSSAIVDAARVVA
EQNGLKNILFIRGRLCDVLHQLPAGVKFDYVLCEWMGPLLLNERVLTDALYARDHLLTAS
GALCPNRASLHVVAVSDYSFRLDTEDFWSNVYGFQMEPMKELVRQEVEMCAIPGSNIVSA
PCLAHTVHMDTLEGLTAEETATYEAQANQAAASRDNEEENPVEHRWVPTAVAQRGYEAAF
TLSITRNATVHYLTFYLDAAFTSKTNPGANFVLAVRPGGENNWTEVSVGLREPLPVNVGE
KIQGTLRIHTPADKGGKITVVEVTAKTAGQVAAIETSGTYYYQSY
>LTRL590_030011300.1-p1 | transcript=LTRL590_030011300.1 | gene=LTRL590_030011300 | organism=Leishmania_tropica_L590 | gene_product=kinase-like protein | transcript_product=kinase-like protein | location=LtrL590_03:228194-229243(+) | protein_length=349 | sequence_SO=chromosome | SO=protein_coding_gene | is_pseudo=false
MMNHVPRPHIHQRISVEDIMKGDRRALAKAITLAESSNPADSTRLGNLLREIHQMATVRT
VPRFALSGSPGSGKSSLLDTLGYYLCEKKNMRVGVLAVDPSSTITHGSILGDKTRMEKLG
THVNSYIRPSPSGGHLGGVTSRAWEALEIFEAARFDVVFVETVGVGQSETQCKDLTDMMI
LLVPPASGDELQGIKKGVVEVADMVVVTKNDGRRKPLVQQTTSAYARAVMYTEKKQGFEK
PVIAVSAEEGANVPELWEAMMQIWNTRLESGQIAYLRRAQSAKHFYNYFEMELLAKARRM
ANLEMQNMAHRVWEHEMTPREAGDIMVLRTLREHLAAEAAVQHDAGKIA
>LTRL590_030011400.1-p1 | transcript=LTRL590_030011400.1 | gene=LTRL590_030011400 | organism=Leishmania_tropica_L590 | gene_product=mitochondrial protein 99, putative | transcript_product=mitochondrial protein 99, putative | location=LtrL590_03:230378-232408(+) | protein_length=676 | sequence_SO=chromosome | SO=protein_coding_gene | is_pseudo=false
MYGVTRYLCYIAGVGSSGGMGGISSTGTSSSGGDLRGPAISYRNSLQLADAFQPVQHRNQ
WPFDHVLVDVSFFANSLGYLTRDLVGHERDCETVKNVHRQLQTVILRRLQPRKSLAFLLD
GSEPLWMLEHRRLFPGRRYDSRVYRSCASPMPYLLEEKLRGTAMEQRTPPSEAVISGPAT
PGLAEGKMSAYLLDLATRILRPPTFPPLLDATVTAKDTVCLVGGPELAWLAVGMTPFRNI
TNVTLQQGELKSCSLQESMEWMRLAHLLKAAPEQVNGDGGAALALQRRLAAVRTDLVLLY
LLTNGHPTTGLPQVLATPFADVLDVYVDMEKEQHSAAAPSAPQNVGRLRSVLFDEEPVTG
AHLEQPGLRLRLVSLQQLLVRIVRALSGAHVGLPAGNRPTPHAATLLEMTLQTHGLLCGG
GVPSQAWSPTPDPADASSGGSSSTAALNGTVLLDKFPRLSAEMLLQHVTYLLSNEAKQRT
ASAADGAGEGSDSIYLSPQRTRHFGLTGVETLLLSATQAEQVNQVLPLYVRGHTLPDEVA
SDITQTRNIHEAVRKTQRVLSRVLQQASQELASQSGSGTAAVDDAGHSGPHPALAHLPSH
VFVRTAGARGPPPGWEYYGVHLGIKAEAMNVRYSLNSSDTATLHLIDSSGSSNSGDVTAT
AGSEVGAESTRSGMAG
>LTRL590_030011500.1-p1 | transcript=LTRL590_030011500.1 | gene=LTRL590_030011500 | organism=Leishmania_tropica_L590 | gene_product=hypothetical protein | transcript_product=hypothetical protein | location=LtrL590_03:232418-233044(+) | protein_length=208 | sequence_SO=chromosome | SO=protein_coding_gene | is_pseudo=false
MPCSAFPTSAEKTEAAPAAGSLRILTWNTQFSRHSGAPTRLGREGIDWCSPTRYAAATPA
SHRDVGPSAQGVRACCLVTLAERPAKLYKTPSGSEWKDAWAVRKPNFQLPSAAAEEKGYT
TDGAANACAQNLTEPKLYGRPHRALFASTQLPSNVDGEGVHTQVDKPSEEHPRRPLPLRP
LSRVGRVSDAVRNAEENTAIPLPPQRPW
>LTRL590_030011600.1-p1 | transcript=LTRL590_030011600.1 | gene=LTRL590_030011600 | organism=Leishmania_tropica_L590 | gene_product=hypothetical protein, conserved | transcript_product=hypothetical protein, conserved | location=LtrL590_03:234045-235028(+) | protein_length=327 | sequence_SO=chromosome | SO=protein_coding_gene | is_pseudo=false
MSFRYTNHLVATLKHRLFLEAAHRQLVRQTFTGVCNGIEVTCTAYGSVVGLRMLDRAVWE
PHYQVAADNKSEAAAAAATPTTPAAASPSRPLSSSSSSSTASGKTGIDLVKLSASIQAAT
WQAIQKVRAAKEEAHSRSLRRNPQLLAEARLRDWYEQDANTLHPRPFDGLKNLEATEWMQ
AVRFGVPQPARYRRPNAAPKDAGEGGDGAHTDQKPRETITVLRDEDCDPANIPIGSVHPL
FAPGLLQLEVDPNVATNGGSRVDEFFVLSEQRKEMRRDEEAFWERVELIRRSQLATIPKG
GVKRGYADMADTVQDSVEEKVQLRFTQ
>LTRL590_030011700.1-p1 | transcript=LTRL590_030011700.1 | gene=LTRL590_030011700 | organism=Leishmania_tropica_L590 | gene_product=hypothetical protein, conserved | transcript_product=hypothetical protein, conserved | location=LtrL590_03:235830-237665(+) | protein_length=611 | sequence_SO=chromosome | SO=protein_coding_gene | is_pseudo=false
MLRRTLRRCTAVRHTSVPSFMQHPVEMAFYFPRFHPDTHVNAAGIPELIDAVGLMTRHSR
PSRAESTASASTSAAESAMSRALPPTRWTTTVSATAQPTTDAAVAEAQKDNAKSLLLLER
GIDILNSVGGVRNPTVANLLRPLYAARFEMLNGSEHLPRSEYAKRMHVHKAILQQAAPLL
YYDAWDKSDVHQLDTSCVLVGHFMKAFCALHPRPFHPVAAPATSGGAGSSQASSTTTTTA
SSSSSSSRATSSSSAQSPPKGAFNPAEWKMAVGDDGEGACLTLSVVQDRVEELLRLATAA
YDKHGSTHPELRWLRPKLLVLKGLLTIPLTGRLLHAQRCIEEAAHYVDALTKRTNLLLDG
LKERTHEPELGLYMLLQAEIAARVFDWDVAPGQVDGDVVNMFTDAAGYYADPPNTTLDGD
AIMSERKLAEQRFEVEAYACCLRSYAAFLLGAPRPKATTTRDSPVFLAKQLFSLNPLLTV
ATSSSLIFSDVRNVSELPLDMCRRRTGEALDRALKLNRMLYPDFRQNAPAAATLMAMACM
YADTRDYLYATGLFESANKAVTYNFGDTSLEHVFLQKLRYEFLAGVGSEQEAKTASHEVV
HLLKRMDALPC
>LTRL590_030011800.1-p1 | transcript=LTRL590_030011800.1 | gene=LTRL590_030011800 | organism=Leishmania_tropica_L590 | gene_product=hypothetical protein, conserved | transcript_product=hypothetical protein, conserved | location=LtrL590_03:240141-242822(+) | protein_length=893 | sequence_SO=chromosome | SO=protein_coding_gene | is_pseudo=false
MATMAVMDASLPKTTTAMTNTCQGFSAPLPHPTAVSSPSPCQQPSSPTNTLARQLHQDRS
PQPKQYSERRRHSSSSLAASPSASSASSASHASHTDAYEAAVVAETRRTDVGGSLLQQPT
SLPLCTVKSYGTASDISDDGSRSSLSAVVAVHTPADTFDLMTTQTVGYRTPSTRAEVQPG
QLEHHAQHPQQRQGQVRSSYAVEFSAYDPHALTLLDGTAHMVGGVGQSEPAPLARGTPQE
PLAAPEGGANVGAAPAEGGRPASPAAGGNGPAPVFLSRSAQSPTGPPPSFVELVVRRVES
TSLLQFLWVVLLVVMLLVGNAFQVIFLNFWIHQFPTKLKPQIAPASSSSASSSSGSSSGS
GGHAKALASSYTTFVISAVLFPAFFVVLFITYALWRRPNLRFTREWAGWRLLFGIGAMDA
LNSALAIYAAANTPEVLQALFVSLVPIYSAIFTKWLLKDPRDYANPYVVVSFVLIATGVA
LASLFNYVVTHHHHTEDRSGSGHAGVKELLLAVFSGGSSSSLSPVALDRRLWCFLFFLSV
PPTVLMNVWQTMYMIRYTSNDQLMAYLAEQADEAECEESDDDVGAGAPGQSTPLLDGARD
SHGDAHHCPSPAAGEAVERVPLQPSAVSASRPLPDGWAHQQHRPHIPHSEHLLHGEDASV
KLVMLTSDTTIQAILAFVLMPMDALPWFGGSHSIREVVQNLDDGIDCVLHCPRNMRYCIL
YSTGFVLVYIASAYLNRYSVTLCSMVSQLSGPITALVLIAFPTLNMTDDASPWYVSVFAI
FLLSCGTVLYVYWDEMTVEEKEVGEMQLKWAMMQEQSPRHAPSSAEGQRYHEVDSGVNGS
SLATSQSGVSQPQQQQHRHARSRRYRRRRQSDYAVVVDQDASDASASGQPHRH
>LTRL590_030011900.1-p1 | transcript=LTRL590_030011900.1 | gene=LTRL590_030011900 | organism=Leishmania_tropica_L590 | gene_product=hypothetical protein, conserved | transcript_product=hypothetical protein, conserved | location=LtrL590_03:243738-246128(+) | protein_length=796 | sequence_SO=chromosome | SO=protein_coding_gene | is_pseudo=false
MSPIHKKDMEVLELGVKGTAGDASNTQRPAGALSWEEEQLPRESSLTSGATAAAAAAAAS
RDVRHGPLPEEDDLSNATIVLAAAAETTATRTPIFGSGLRRFSDSLASLPLRHLLIRGSS
FASPLTITSVCLEPCHTPGAEETAAAATRMTARSTAPATQHDPAGSIDMTFASRVRAAPL
SPATVPAPAHDAGDDYVTLMRSLPSRTASVVMPSLCAFRERLCKMSFTQILWIILLVALV
MVGNFMQIVMLNFWLISFPSDGTPGNYTAFAVPGIIFAVLFVLLLGAYTAIRRPSLRFAR
HAHGWVILIGVGFCDAFNSWLATYAASYTSEVLQALFSNLCPLYAVFLCKWILHDTRRYA
NVYIVSVFVLTIGGILAASLYGLVKDHNMGEGKWWILIFFLSMPFRVLMNVWQSLYMIVY
THDPNFVLWLRMRLATAAEAAEPVSAAVRGNNDVTPDTSDTFFRGGADVVAGPASPLDVD
YAKAASSIARYNNRTLMGGLEDEEDDKEELRNARPARHAKTELVNSVKPSSVDANDDDAV
GDSTEAHEPVASDSSDGAAGGDVAMAPAASPGEPATSLVNVHGAVYSLGGVEDGGYLRPT
ATGAPPLPTQTMFTVRYNQGEDTIVKLVMLAGETVIQLFFTLCLLPADALPWWGNSETVS
ATLDNFAEGIRCVFTIRDNFLYCFLYTLGFVFTYVGCAYLNHYSAALCSIVTQLSSPVTA
LMLVIVPSWNVQVDGDSPWYYNMIAILFLCVAALVYVMWEEMTDAEKVQAEYELKMKELR
VRPSSHEAPHLVTIQG
>LTRL590_030012000.1-p1 | transcript=LTRL590_030012000.1 | gene=LTRL590_030012000 | organism=Leishmania_tropica_L590 | gene_product=hypothetical protein, conserved | transcript_product=hypothetical protein, conserved | location=LtrL590_03:247085-248794(+) | protein_length=569 | sequence_SO=chromosome | SO=protein_coding_gene | is_pseudo=false
MRGKGHKRLAARSFQQWQKLHYNALCDRQMPTPLHATLRLPVRRVAHQPSSCPSAPASVD
VQLATNSSAVLQWWQREYDPFLLGCDASAHRTAGPTPPATTATHVLASTRVSAHVGPPAP
PLGYPDYIAIEATQHTEGVLRGETYAYHHAAAVGAVPAPPPGAAYPSPVKWIQQPLLDGF
VAQRLTAHTGVTTGSLLDTRRTAMALGRQLPPVELSPFYAASALLDRWCLFGEAAAVVPS
TPASSGATLDGTQQSQRPHDAAAHHLRIAELALGAGLLSNYRAVWLNGAVLSHPGTGRSV
LLVGPRRSGKTTLALHCLSAAAMQASSSASGDGGVRLTAAEHFFLAAGMPVRRMLDPAST
RLTSPTIFACSLPHHITVGLGAVLGTLRPNPGLAAAVELPSFLQCEAGLRAFLRNSDGVL
WDMSKTYRVRLEDTYRASSPDTSTQWAPVVVNTLAGVVLLDWNVEELASTSPTPVRNAVR
EIPLHDGGVEELLKRAQDYMFHGHHLLRTVYDAPQDAPARLADALADERDTAQPPSLTDG
TAPALHCIEGSVNFDLATQLVMSLLSERS
>LTRL590_030012100.1-p1 | transcript=LTRL590_030012100.1 | gene=LTRL590_030012100 | organism=Leishmania_tropica_L590 | gene_product=Uroporphyrinogen-III synthase HemD, putative | transcript_product=Uroporphyrinogen-III synthase HemD, putative | location=LtrL590_03:258532-259392(+) | protein_length=286 | sequence_SO=chromosome | SO=protein_coding_gene | is_pseudo=false
MSSHQILITAPEVYSKRFAQALEARSLIPMAVPVIETVATPDTADMRALLEQDLNGIDYI
AFCSRCAVDSLSAALDHRYGGGGEPVSECAGSAPAVNEDRRATPVVKVLAKCALAAIGKD
ADYVLERLRIRPTICPDEPSPAGIATKLAESGRAEGRTIAVLAPCVEGFTEPDVVPRFVD
QLKGMGMRVVRVDAYVTRPVSEEAVSAAVTALRNGSVRGVAFTSAGEIAVLLRRSPQCLM
DIDVACFGPYTAGFAAKHGVKVSCVAKDFSSFDGFAATIEQHYARR
>LTRL590_030012300.1-p1 | transcript=LTRL590_030012300.1 | gene=LTRL590_030012300 | organism=Leishmania_tropica_L590 | gene_product=DEAD/DEAH box helicase, putative | transcript_product=DEAD/DEAH box helicase, putative | location=LtrL590_03:261699-268340(-) | protein_length=2213 | sequence_SO=chromosome | SO=protein_coding_gene | is_pseudo=false
MSSHYRELNQLFVDANGQPDFDSTVEISASLPIKQLFQERSLLCPSSSSSEATAASNASP
STVKPVHETTALLRTCNAVLRWAAAEKAGHDQGGAAVAARAAAAGQIDSLQSPDECRMAW
KFLATFAGQPAALVCIDKALTEVAVDFHYAMARPRQFDMFVHLSAMEKFFIDGDSLLMAA
LSSPHVDWDLMQPLHVLHNAQVLLRGLQSRGGHFHIVFFRHTAWFWEPTPQKLFIREALR
ETLTAVAATNPDSRLVVDTFDSFHCEEFAAYVSKYEPEFLLMSDGEQLGHETELKHLFHN
HTEEELLRFENEGGIGEEGAPASAASVTPLTDEEKLELKQRVIEDQTMELKRPYRSLVDD
ESHGDTVAFYYHCFLTWATARRIKVAYSSRIITRENAVVVFAVTVGSGNFARSLVLEPNS
TRLAAALERAVPLPTLSDASLALTKDGQLSRREQVVLAAVHAYLRAGDSAPPRTEQQRQL
CQVMVITAYCTALVSAELRAQRGVTSPVVAAFLNEMAPYLLQAFQHCDCATGRGTEFDVY
DGHLITIMAHLLRTTPAEQLLDEDGITDVNLSWQDVVGDESAIITGSALSALPDVILAEP
KKAMKYPHLTHDLIDQLARAFQVEGHVSNRPYPATLGNANELGGWIVSQPFDELNDVVDA
YVERESQRNLTERERRKQLAMEAAFVTDAAQQAESMGIRGFTAGTLAVVCSDSDEDESAA
AAATDGAAGTSAGKAAKKVKQQHSGQKNKKARSREDIIREEANLRDANKTVQDWAQQVAE
LCKKTDQASRPTDVADSIGLLTAAITRMTGTSFGRNFDPGEVLKDGGAVPLQLAMWRLLV
DASGMREAELAFTITDDDADRSPAADKKRKKSAKDKRTTNLYAFGLIADLVEENITNAKS
GSHGSDDWGKLERLRKVKKDFTVYDATSYLNWVYLTYVQLHFQCKLMTRVVRLQLVQWKN
ERERARQAQEAPNINVGVPLFLYCHHKVLACIRDNGVAISTDDLDAVRSALAHFDFPASY
YEKVDGAIAKWQNSAVSVLPPSHRPRQKACFETPEMMQLMSMGHLLERPVIPTKDYRVVF
NPDGWQRELLDIVDNRGSAVVCAPTSAGKTFISYYCMYSALKTSNTKVVVYVAPNRALIN
QAVADVCARYGSKKYSFPGRNVYGVHGGADYHRYVDSCQVLVTLPEVLETLLLSPKYKEW
AKRLDYVILDEIHTMESSGNGDVWERVLALLPCPFVALSATLGETQQLCGWLNRVQQRLE
AQQPEAAKRDFTVHDIPSSGSIQRWNDIKKYIYLPPPGYHPQLKKLTAKYPNRYIHDLHP
LSILTLEQLQSGFPPDITLVPSEVVQLYQRMCTLFAEHVFAKWSKVAIVQAMKAQLSMLL
PETYFQQEIYITQQRARQYEADVKNAFAYWVYLNKGCDADGLETLSEGEAVAFNTDMREL
CETILQTFSQRLREDEAQLDKYATDAALKPEGRPVDTSAAEAEATASDTATAATTAIAQP
RKAFFPESKEFIADNIISVLRELNSRDMGPTIVFTFEGEDCDDLTKAIIARLEDAEAAYR
QTEEFAQYKATMERKAAAAEAARRQRESTLKQKKLTTDDGGEVDRADRDVDNNMNDDEDY
VVPDVLPEFTFIGQYCTVDPIVVKEAVEECIKRGDTLCARAIQRGVGIHHAGVKGKLRRM
MEILFRGRHCGVICATETLALGVHSPCRSVVLAGDHVLLNTTQFRQMMGRAGRRGLDYLG
HLIFLSVSMKKITRLMTSSMTVIKGNVQVDPITQLRLMQLYDYARHRDLKWAEEWSRRAL
GMAERLYVNPLFFAGRAAMEDGNMEPFTVEFAQMLLGFLHREGLHFKDRPSSLGSLLVDA
MYVFRNAQVGAEGFAFISMITRKVFAKARLARRFRYLAPSDDAVVQEAKAELLAYLFSVN
KVCGVPLELHRSALSDPAVIELWSGRRVAKQHRVVLAPLDVCSPATKPFSYVSVFRMISA
FYTYLASTLKEPADTRLPYMCAKTKKKHRIFGGTSDMPLMAKLKETAEPYAARDPFVAIS
GCGDHFVHTEDLVTTLRRGLFCDRRMLPVLDLTDGCRHDGAQVLINACITDFVRCKAQID
SVRSNFRFTLLEELNGLSQSESYAVLNQTERLLSNISGLTRDDKYTPLQVLSALYPERER
GENVAEEDLKFYAGTLGVMDFAGQLHELRPHIDKELAMVQWMARIAEMRRARK
>LTRL590_030012400.1-p1 | transcript=LTRL590_030012400.1 | gene=LTRL590_030012400 | organism=Leishmania_tropica_L590 | gene_product=hypothetical protein, conserved | transcript_product=hypothetical protein, conserved | location=LtrL590_03:269134-277680(-) | protein_length=2848 | sequence_SO=chromosome | SO=protein_coding_gene | is_pseudo=false
MPTKEYIQLLQRLYVYLKRNSGRNVPHGISQITLIDDDDLTRWFVQLLYKDENNADFYVS
LELVFNEDVDSEDSVAGGAWGVSAGVGGAGSRHRRPSRHTEPSASATMLAAADAAPRSAA
ATSSPHVHRHDTTTTSSPAPPAQPSSSLTSSGAGDKARATAERIGGREVAPRAVASSRDG
SNGARTSDRSAQQQQQQQNDDDANSMPTATTPQPYNDFQCRLVALGEARRPPLTSEGHMA
LPEDADGAGVAVSHINDPSQPLARPQTSAFASPPPLTVATGGSRRRARMPLVFVVAPRLI
ASFIHHGALCSLELMSQDWELTPENMVLLLIALFETLNPFAGDGRVSVDDAERMENLRET
VAAWGGGGGGGGSSTPAAAYSEEEHQLGMEYIRRAHPHLFRRYVGPLPESASAARDGMPS
LPVPSESRGGLSASANPNIAAAAATGGGMVQRDHRDMYFDSGSAVAATGSDSVRPSASPH
GAQTATATPSLMVFGTGHGHGGSGALAPHVLRDVSHLNTAVYDALVATYAPPLEPSPVSP
PPPLCPTLAQQQPRPTAATAKPVVMLLDSPALLADAEGVRLFQSGVRGVQQAVVSTTAAG
DDKHSAADSTTPDTPADRDGVGASPEYSGSAFPSLPAPLQQRTPSTRTATPPPSSSASTS
IFAPVMNAGRVLRARPPALWHVAYAPTHPHTEAAAAAAAASCEKAQLLQQRVAELWIPLT
LPPPPPPTSGSPTAVSGIPATSSAEESQVTQVLRLAEAGVSCERGAADSAAAPLPLEVHL
IGDAGDNVQQARVACVLRNVRVSATAARKLSSTSTTQRPSLRFSLQSSTAPSPAGDVHTC
HLPRGLTLHCRNMYLYGHLHVVGNLVLDSCVFVGSLTTEELASVQVSRSHLALMPDDRLL
LRQPPYRRGPSDPCRAAGRGAPRQRSSSTASPGAADAARPPPPPPALFYAQRKECVLVLD
SSRVEMSEDTHVYRLMPNFHAAAAAAATRGWRRSTQEAETEKRSGGPNSASCDRDEDEGS
DEVASVRDNGEDSGDEGKAAAAAAAVAPSLAAMMAVLRSLILVSNQARLRLVRCTIHPGR
NTERTVFAEQNAIVDMAYCTVTAAISSAVSVQGCRAYLEHCFFEGSPTTTAAATSAVLSA
EAAAAAQEAAADDVGTESGHDTPSDRSEIQQQPPPPIHVNDTTRCSGLNVELGGTLTARY
CAARHLYFAFCVIAHSVAHFYRCHAEDVVNGFTVDASAATLDGCSADTNHVGAFVLRKAK
CILTDDSGGSFPRRCSLLGEAHETACRAVTEALRQQHQETRGGGVGPPAITETESLWTSA
AAVAERTARVALLARRHYAEQLPRSDTLSDAAPVTTTATHAPHRRSQTAIGMTSPQQTLG
FFGGRFSLEVRDAALKATGVMLMNAHDTSVYAYENSAVELEECVLWSTAEAEEAASAAAA
TVAAALRSAESPAAAASAAALKLTGRRALAGADGTSDGQLRSGSPRQRSCGVKVVHASLK
ARRCLIAGYSFGLAAIQSAQAELQECLVVNAINGYTIDHSQCRLRHCGADTSHVGLFALN
GSRVEAGSTPHVVGVSSCGRTPPPLICGGVPAVFCGDVYGVEIQSSEVECTGITVLRGRD
SGFNAYNGSTLRLSKCLVDMSPTDAASYVFHRPSSGSAAGAAAAAGEANGGRRGSSTNKG
DAAGMAGLWTRHLHLDVSPAEELVLCTSDSNAAHAHSRNRLLVEQQGDTVPHRDEGGEDG
RGEAMRAAAPVATTTPTTATPPSAPSSAGRVGPAVRTSGVKVWSGSQCHAQDTEVRCVTF
GFASLGPETLLDAHHCTAKHVVNGFTSDGGALQLTKCSASSNHVGVYVLSHAHCVVRRGS
YTAKKYGIECRSGVLSLQGHVKIYGFSRIGMYLYDGAHCEADPDCVLDIHALKHASPGSS
ADVTAAAVPAPGSGIRSASLLPLSKTQQTQPPMSTASTTSLCSPEDAANVSDLLPACIAL
DEATAHLPQAVLGGGARCGVTCGDGATGFIGKCIVYDCSLVGVNVFYGAHLTLANALLRC
AQQYAVVVHVGGVCRIIQNAEGDETGDDDDGLAVDSSDEGVDRGARGSGGLGSILRRHGP
GAAVSAAVRRLRRLASHIVAVPWRVAHQWAGRRDPNDGAATAESVAEDSSGCGAVLSGAR
ARSLATGSMPGAPPTPRHPPSRVADKAQRLSSDASSRWRGETRLAVSPSSATAATASPVA
IGGGGGALLVGDDDDEVGGRRTVPLTCALRRRLKWLCWETCLGAPLPFRLNTLTMPVATV
GANGAGPEPGSTAAGVAERQSFSRSPSASGAAAPTSGAPAITSVFPPVRPTICGSCVVRG
TCTMERVVLRPTNHLPRLFAECSRADRARNSGKEHDDDATTATATATDDEDGAMDTERDS
AGNVAAMRARRSPWPGQEVRSSPAQHRHTDSSNSADDTTSTGEQGGDSAYASPLLATAAA
IKASLAAGRAVAAASARAADGWAALPSACVLHHLVRQPPGVHVCQHGVLNLTDCIVDASL
SPQPYLGARRAGQIVSAVVACEGPYAKLHCDYVRVVRGEGGDEDGRTAIEGGDGGASSAA
RPATFPAPTRSSALPALSPDAAPPLLAAAPSPPRRGAAVVAAAADVATVPLLLVSLVDGA
QCTLHMVGASLDDWPYCAYSAGSINHDGNVCSDPMTGAEKEDAGNPLGFAGRGGAAAAQL
SPARLISARNAGVMLRTTGDTLAEVTYASIAGIVASQRSQVRLAHCTVTGMVPIILGSGS
YSSLTCCRVVGGARAGPAAAAIRVEDDGSLTLIRSSVWTLSQGLAVECVGSGCAHAVDSE
ELTLGRAAGSADGHGDCEGTIDGAVGQP
>LTRL590_030012500.1-p1 | transcript=LTRL590_030012500.1 | gene=LTRL590_030012500 | organism=Leishmania_tropica_L590 | gene_product=Aminoacyl-tRNA editing domain containing protein, putative | transcript_product=Aminoacyl-tRNA editing domain containing protein, putative | location=LtrL590_03:278499-279260(-) | protein_length=253 | sequence_SO=chromosome | SO=protein_coding_gene | is_pseudo=false
MERCRQHLISKKAPHLIERIQAFAESSATVELAAIRLGCDPAHIAKSLSFLLKKPKSKAE
AKAHQKMVREVRTQQQDASGAAGSDRASASPASQPTATAPDDANIVVIVAAGDAKVSTKK
YKEKFACQPKMLKREEVEPYTGFPPGGVCPFGLNDDVRVYLDVSLKRFPYVYPAAGTTNT
GIKVTVDELEQYASNAVEWVDLCEGWQPEEGAAAATAEKATTDGSSTIAVVQDAGIAAKK
VENEASKSAEATA
>LTRL590_030012600.1-p1 | transcript=LTRL590_030012600.1 | gene=LTRL590_030012600 | organism=Leishmania_tropica_L590 | gene_product=hypothetical protein, conserved | transcript_product=hypothetical protein, conserved | location=LtrL590_03:279788-283069(-) | protein_length=1093 | sequence_SO=chromosome | SO=protein_coding_gene | is_pseudo=false
MTSRVGVSTRCSTALWRRSLCYGCRESLGVPAASLSVSTSQTPLTPIPAPPNTPHRHRDT
GGGGTASSSGGGVSLGNLAKVFQQLSSDNAGGAQQDQGGHSGRRDAAAPMTATTIAAAAA
AASPLGTPQEVNRGGSADAPQGRSEQASQRRSISSAGATSGGRPASRSTPPQPGKQQCGE
AAAHRSLISLSPLYAARLTTLTEAQFCTELESRLGKLDYGSMMQCLHEVVRRCSPTPTTS
AVADGAADGDDSDACRAKRGRRAACKRAAEAEDVMPSAARTLMANQRLLTAVLSVLKRMD
LCVMEAEIESSPQNTSAAAATAGAAATATRCTDGKPPQQQQQHPCDRLLLHETPFSARLS
RLLLQWLSREVSRMDATVSLQVLHLLAQQRLLHMEAVLKTLVDSIVVHLERCGSRGAATP
GSASTARAFTLEEYSLLFDTLARFQAQLLRLSYLRQFSTHEPHRVHPSAAELRDGTSVVD
ADGTEATDPCLVSAAAAVRRRALEQGNHPVANGRLFHHLAEALSLALMSGQQGHLPASMA
GAATNSIDAADTSARLLRMNATSFLFLTRALSKLQWWHDGLAAALAAPLTGYVRAHPESA
LVVVGLVGRRENRSGDVALLEVLQDSLITLLLRRRAALKARTEMGRAPRQGRAAGMDGDA
DVEGGTSGLVSQWAQHRGDGATGESTHHTTRAGTDDGDDHEAVLAEWEEGGEADLRLFSS
AAFDTTPATHRRSRGLFAAAVPTASSTPAVAASTPCGVTPAPPPERPASNSAASLTFIDL
HALPGTVEALCRFHTRTIAVVPPPREAGAGAAGTSGEDVRARLVRKMRELLGLMLDDTSR
GITSLDAVARTLAPAFLSRVLLTLLEATAQLPQAWGTIGLPDASLLRRGEYTSTATADNP
HHPLVIELAYAWILQVMRSRRPPRPPPASQTDERTAAAAVAYHRITASAYWRRAVVVHEA
LVKGGLLCCTRPHAAYASDRAAALRGKYYMPDDVLRAAPRVSAAVQLAKTRIEAKREGEA
AERPEVEAQAQERAAASRYASAAIPVSAQRRRASAASSSSRSPRHQRRRTTAEQPARTTD
VFAGYTKAVSRLL
>LTRL590_030012700.1-p1 | transcript=LTRL590_030012700.1 | gene=LTRL590_030012700 | organism=Leishmania_tropica_L590 | gene_product=hypothetical protein, conserved | transcript_product=hypothetical protein, conserved | location=LtrL590_03:284712-285929(-) | protein_length=405 | sequence_SO=chromosome | SO=protein_coding_gene | is_pseudo=false
MAAPASSATLPSVLQLTANTSAGGKRPSRAVTMPALKQAAKAAAAAPSPPPPPSPSFHVF
ADLPDHLLCSPDNSVWVYAQHTLSFLTSEAAAQAKLGRKVQRMMQEAQRQYDISCAFFHS
MSSDEQMAEVLRVGSGGGVLSLPPAMTAATGTPAKSDRKRLTGVHRALRDAWPTWRGPDM
SDAANSLTAREVGGAGEGESSENRYSAGLRVNLVLDIVASRKTLRAVPLRSRPYRLAEYL
YQLVMRPSATQRATAAPARGDMALHVRSLIIGISDADTTLVGCHVVCPYRHLTSPTPMMM
RLRRAIEGAADQERARALAAAEAANTTVSGLDTQWQASSAAAAAEAAASDAAPSPLRSLV
ASHLARYRRVDALFPAPYVRVPPQSLEQIDQSRLILCTPGKLLDG
>LTRL590_030012800.1-p1 | transcript=LTRL590_030012800.1 | gene=LTRL590_030012800 | organism=Leishmania_tropica_L590 | gene_product=cytochrome c oxidase copper chaperone, putative | transcript_product=cytochrome c oxidase copper chaperone, putative | location=LtrL590_03:286855-287109(-) | protein_length=84 | sequence_SO=chromosome | SO=protein_coding_gene | is_pseudo=false
MGNSASSVGGAVPPQQQDQRQSSKTPSCRICCACPQERRARDECTLLRNVDECETEIEAF
YACLRREGFSAEEVNALKRNTKTM
>LTRL590_030012900.1-p1 | transcript=LTRL590_030012900.1 | gene=LTRL590_030012900 | organism=Leishmania_tropica_L590 | gene_product=TatD related DNase, putative | transcript_product=TatD related DNase, putative | location=LtrL590_03:287750-290059(-) | protein_length=769 | sequence_SO=chromosome | SO=protein_coding_gene | is_pseudo=false
MGFVDRGGGREAKGASLRRSKNNPGASIAKNKSAKKDYTTPATRATPTPPPACLPVLKAL
IAAASAGAPAMEATAASTVTDFEKALAAVRDAAQTGGSPYIDAAVALLSRKLEEDREGIF
RRAAEEGKLAAVVCWCGEVERQSLLLNTCVQHNKLYRGTLEQQQQQRSNATGGGARHVHF
NVDGAVVASVTAAVTTSSSSAKAGILLYAVLGIHVNSIDRVNMRLHDQWVKELEANVKHG
DVVGVLTGLNLSREHGTHYAQERLFKECWRVAAEVGLPLVLHLGAADAASLTETVNRAAK
LLDELLAATSATADGAGAAPSAVVLHNGLRALHASTAMQQLVRAHRPAAGRTAAAVPFYV
LATADGLAVAKTEGSETEATATADSGPSVEALAALLPPRAGLGSDSDSATTTSSGGDAAV
HLSQLLIGTGAPWGTPQNLPDPYLCTLPNEPGNYAYVVQALYDAMRAPPPPPPTAAAAAA
ELTLADLSAIAAVNHLLAFFHECVWEQQQQQRSSSDDETTTDALQQQQRRWVESQQPVAV
AGLAESDAKRDLEALLAEAAKERERMEQERLREEAALAQARSEELQEKRSRRERKKNVKA
NNRSNFTHFRNKDFAPRQSKQEKPAHPREVVGTDVDGRERTPSSSSAASDSDSAGGPNSL
AAQVERLLEANAAHRDPECRAQRQPAGRGKGKGQNALSGSRKVGRSADRKSGGQPQQRHG
AGAGGKVKNGSPSDGSDDDGERYTRTHSPTTHVCARACIASGTEATEDV
>LTRL590_030013100.1-p1 | transcript=LTRL590_030013100.1 | gene=LTRL590_030013100 | organism=Leishmania_tropica_L590 | gene_product=hypothetical protein, conserved | transcript_product=hypothetical protein, conserved | location=LtrL590_03:290987-291949(-) | protein_length=320 | sequence_SO=chromosome | SO=protein_coding_gene | is_pseudo=false
MRQFAYRTVRTATASLAANATLIPVRNCYDSSRVGRGDAAAAAASSSSPSVPYRRSSAPP
RHARPVGGRGPVKDRFPPVPTDLADPRRRLAVLVDGSNPNLIPGGCTTVDQVYRTSALFT
TVLPAVLQVGVPVLLRVFAHQLPAVWEPLLAGSSSSSSSAAQGGSASASHHTPTDGAGQS
ISLLPLPLQPSSSASSSTADAVLVPQVQFEYFRVERFIPVAMQMEADARHLYEFRHTNKV
EGVCYVCHEVDRAMFISLMEEQRTGSVELEELLREVRGKGRRAEAKEEKAAAAAFFNQYV
LDELGMAGELLADSRLKNGA
>LTRL590_030013200.1-p1 | transcript=LTRL590_030013200.1 | gene=LTRL590_030013200 | organism=Leishmania_tropica_L590 | gene_product=Leucine rich repeat/Ubiquitin-like domain containing protein, putative | transcript_product=Leucine rich repeat/Ubiquitin-like domain containing protein, putative | location=LtrL590_03:292769-294424(-) | protein_length=551 | sequence_SO=chromosome | SO=protein_coding_gene | is_pseudo=false
MPSPSSSTPPPAVSFVDAVKQRYGSADDNTEEPPGVAFAQDAKWQFVGAQQTRAKQSRHD
RLTLVVLRSCGINVAMHEPSATTAAGGGPKELQEANMIRLEELDLSENTALSLAEVGKLM
PYLPRLATLQLCSIPDLLPMAPPATAALSSSHLSKLVLNNTGFRSLAQLRALVELPQLKE
LHLDSNKLTSLDVVVAPPPASPGTAEGMAANNSGAGAAAGEVVFPHVTTLSLAHNELSDW
RAIGVAIAQVFPALTQLYLTDNKLEDLVLPETLVARAATGEALTAELEDGGVLQPYRYLR
PLTLLCLKDNATLSNTSTVNAVRILCPQLATFRITYSTLLPTWNETNGRMYVVAALPTIT
TLNRGTVRPKERLDSELLYIQRGLLQRQMDEESRDGADNVSGSAAAAPLPRIAYPLVDVL
KEKHKDVVLALQRDGDTATTTGASYVIITVTLYFVNGYAAAAAAAAAATSSWSSPMTTQT
SKLPSTLTVAKLKALVQKLFQVKPVNQRLSYRSGDDGVLELQTPLDNELETLGYYGVSDG
SIIYVEDASLR
>LTRL590_030013300.1-p1 | transcript=LTRL590_030013300.1 | gene=LTRL590_030013300 | organism=Leishmania_tropica_L590 | gene_product=serine/threonine-protein kinase, putative | transcript_product=serine/threonine-protein kinase, putative | location=LtrL590_03:295229-304408(-) | protein_length=3059 | sequence_SO=chromosome | SO=protein_coding_gene | is_pseudo=false
MLHWAKHFFGKTSTSAAAATDASDGGTGEAAVHQEQPRRPRRGADVPPLKQWWISADAED
APAGAARPSPPASVTLADAGMDGDYGSPGILDLAASLNFGASAPAAAAAAAEAPETEVVS
ARCADVTTTSTAHAHDDDDAVDDFLRSVIAGKTDMLRKQLAQEKLEAAAAAAAANPGHHH
HNSPSCTRGGGAGLDKSTRRSSTSTVGAVTGDGAASMGSSMHLQKSITTATTTTGAALAA
GGASPQHHHARRSRYVSSAARSLQDYELIAFLGSGTFAEVTLARSKVTGEYFAVKKISKQ
RVKEEGCVERTFTERQLLAKLQHPFLVRLYQAFQSQTHLYLVLDFAQGGDLYSLSVQQLW
LRSMKRSLVKMQYPYYQSTSSTFTPAPPPAAATWNAQQHQPRASPVSAPADGAQLTARPA
LPRLPSSAAVAQPTEVVPDAQRQQPRGSSGTATSDRDAILASSAMVGSVGPSTVSSASQP
GNTVANTATGAALPLPSAPDGHASGVADGAHEAAAAVADEEATKEEDTNTTEFDGATDNN
RSMAEAPPSAVRQRQRQSIRHAQRGAADCPSHHPRLATDLFYYTTDAIDEFSTSRNVGSG
GSRSSPTTPTTSRTPEATESAAATVAAAAGDSAPAATRDGEVASSTASVASSGRERYRLL
RRRTLPAVERDGGARGGRSVSSSSSSSADDDNGKGRRRRDTADKDGRVSSADSATPRTQV
PLPRSPVHFQYDERRSNSGQSNNGGGGVDEALRDGESSSAVSVKSTPSLTATKRRPMPRR
ASASELADIFAAAASSAAVTVPATSAAGGTSAADVKRSKTTKSARPPATGAEQPQLASDN
NDNSHTATSATCAAATALPRRQKGKSKVVSDKDAGSSHSSRRAPEKKATESHDASEAAAD
QRSLSTDITDAAKPLSATVTTMSFVGATAAQDAAATAAALRVDLAAPFHQVAMEGSASVL
RTLPSAEFAPDGAHRFPLRLIAFYAIEVALVLQYLHREGFLYRDLKPENILMCRDGHVML
TDFGVAKYRKGAAIMPSGSGDGVHGEVASSPSSGAGAGTDGRANSFTGTTQYMSPEMLRG
QPHDSRTDWWSYGCLLFEWANGRKAFNAQNQFALFRSIVEEDVKITAEDYRLTPLEVHTR
VAQLHYRAEEVRLAYEQRVARRMQRSFTPLSQSTRPPATPSALTAEVIYNPDNRSFDVQL
RTPAMSALSFAQSGSDSAGAAAEGAEEALTNDAVKSCTPHPKDSRQLPPPLLPPSDAAAT
HVTPHRHAHRRLHSYSYASPHSTATVPKASVAVLLNDSFANQLGALGVSRTASAEEDTQG
PSPQSTLNDSFAGVESNSVVSLCGAPTNLSMRLTTTEDGVIAALLSSASPTAVHLQHQQQ
QQERHRRHQRRRLRLSCLNLDEATRDRYIDNAVAQMAEAQALLRDLTMKLLDRRMEHRLS
GEAVLEHPFFTCPYIVSQLYYDVYQRRVLSTEMRRSVRAAFGSNNLPADLVAPMWDETLQ
QPTTVTSPLPPLVPGSPAPFATTTTAAAAAPVSRTHNSSLAIPLPSQTRPEDWRELFMER
HIRAPYAPRLRTRDDLRYFPAAVTATGLSAAAEQHRRIKEVKEQQKELMMMRANKTAATA
ANNSFGSATFPATLSCPNMQLPANGSGSGGGSVVLVPLDAEAAQQVQQLLVASASSLSLQ
NRDDASSLPELDSDGAAAVHTDGVRTALDVSHATAAPVALTSSGAGAAVSTPAASSQGPT
EKIQPLQLPAVEVIAAVTADLGDASPSHKRLAEVPAQSSAAGDARRSDLAEEAQLDTAAT
TAAVALPSRMWEPQLAGHCLAGMGSAKASPMDMALSVGSGSGSVATPAAAAEFRPDLFDR
AATLPQSFVDAALAVAAAAQKQQQRSADSGTAPKALIAAPVETQCSSTGAVAAAETTCAS
ASTDVTRSTGAAMPPTSLEALPQQQPARVEGAAPKSCVLPAFREMAYAADGRADGRLSGA
LPTCGGVGAHSTADAEAVVEDAEKAHAEVLVDEDEDHDGGGGYYEQDALAEDDAHAVDGG
DDSTIVEEAAAAVDMTSETDTITVAAVNSTMEASSFEDSHASVRLPTPTRRGTLVKSSVV
VSSASTSGWGSSAANPLSPGVGGVDAEADSNNNVCRRGNVSVTGPPPIVPVEVPPTANAS
PNLRSHSRTSLGGGSTRPMHGSLKEAPVYASPLLSHSGEVHCDLSGFTMSPVSSMTTMLL
EDSQRSLSTSLGPSGAGGPCGTSSAWATPSSADTQVPEREYQRRVHHHRPTLSYADGSGG
QDVPDASPHMLPLPPSLAHREESQQQPPEKLLSAATSFENALLPATTSFSSTTNTTPLGT
IMMIQSAELTGVGRSLSAATTTAGTASDAALSCTASPAALQALAAVRDGTTTVGGVEASP
ESPCGGELHSAGAARSGGPPMPAAFSAAEHRGARPSSTTAAAVTGVASMNVNHGIADDDD
NHDVGIADEAGYERSGGEEHSSGGDDDSDTMTTSGSASEGQGEDDRKSDASESVDSARRP
APSAPASARGENVAGSERNADAVSSLLDSSASSISTTTSASVHALSMSSDASLTSSQGDN
NRAAAMYPTAIHPPMALLAGADRGGDGGPSGTISERRQRGDTISLSPYDTPWPFDARIGS
RSGGGDHRRRGSGQCMPHRYAHLGRDAAHGGVGTSMPFAATDVTVAVNPTMYATLSANAP
LSVDSSSSRLFSTAVASSLSLDTIGGGAGDAAGFLGPLTTTLSGVAYNVDDEASMSTFAA
APMMPAEGSDSDSGAASPPPSGYGGRGQGGKDAIGATASSGAGSPSAAGRRRGVQAIWAQ
QQRKRIARERQQQQQQEPNPSAAASLLCEAGAESGRRGISDSGGWWSYWSKHSSNDATIS
STGKLVGLTSNAGRAEPQRRQMGLGVPCDRSISDDAKYDAAAAGRRGSPLQRQSGSAKSG
GEQGRSDGRGGKRDHRNLALTSGGNEGGADGRTGATGDGSSGGGLSSFGVGGGGSGGFDH
FQNFSFTSPQILQQYLASSSSSSGGGGGGGGDVDEGRRRPHYQRLRRGRLDGGDSDREP
>LTRL590_030013400.1-p1 | transcript=LTRL590_030013400.1 | gene=LTRL590_030013400 | organism=Leishmania_tropica_L590 | gene_product=hypothetical protein, conserved | transcript_product=hypothetical protein, conserved | location=LtrL590_03:306140-307447(-) | protein_length=435 | sequence_SO=chromosome | SO=protein_coding_gene | is_pseudo=false
MQVLSEATPMTNGEVYALLRRRRDERNAARHPPFGLQPVLADSHQRAAVATGAAAATAVA
PSAAASASAISRAASVMSHSSVGQHSGSKAAPAGAIESAASAAAASTASILASPSSVHLV
VLLTEVTMLNYIANHSSLLLESARPTPAGVRVRTCTPRDVYGPTSVYNRVVGTEGRSDAA
VEASATAAGSLLDAELVSSCYAKLASHRPGTRGHVRGVEELLEHFEEVGRAQERFYAAGV
RRAVQQLWRRRLWVPAEGLYPPPSPPFATTAPSLRNGSALVKTEPVAEEDVDGTAEAVQR
SSQDKVARQSGAGETNNDAEGAQPTNASHLVTPLLLEPTPLWGPAARNGGGTGSADGGVA
TASTAHSPLSYHAQLQLQQASRSLLSEAEVLQLVVGRPQRALDVYRLLDDVDDRLQYREE
AVNAFVEAVTGVFAE
>LTRL590_030013500.1-p1 | transcript=LTRL590_030013500.1 | gene=LTRL590_030013500 | organism=Leishmania_tropica_L590 | gene_product=6-phosphofructo-2-kinase/fructose-2,6-biphosphatase, putative | transcript_product=6-phosphofructo-2-kinase/fructose-2,6-biphosphatase, putative | location=LtrL590_03:308342-315604(-) | protein_length=2420 | sequence_SO=chromosome | SO=protein_coding_gene | is_pseudo=false
MSEVSVSPAADDQEGVGQGDGGDNHGCLPQPQQQQQPHRRDVSFLMYDNQALQQHMQSRT
GRALTVSPPSPGDVGLEPPVRPRLSPFSTPTYSATTRTLEDRQGWRRGVGGRGGGRTRGT
FGAADGGSRSRGTGSLVSAASELATHARCGSSGALEAAALPQNQPLRHRLGTHSRYSSVG
LASPTSPSTAKSSTQRSPAETARCGNASMPGTAGFNEHLPAEAAQRTPVHVNASPTTATS
PITAGAGIDRSSQRVCRKQRSNPVGLTASAQAWHWGAAPVAAVAFQQQQQKGRGRQRRAV
AASSEGALGRRRGGNVPAPLFSNVPTTAAMGAAVAAWAHKSASNPSTSVSSPTTKVPLRR
TAPTSSTSGRAAVFPSPHATPMSSGGGSLSGAESPTALESSPTQLLSGRGTLATNTPTTE
LKRALSPTEAAPMSLTSKVSGEDAQAPSEATTAETPFSTCAPAPSAAVSAGAAAPATSYD
AAPHPGVPHTFATLDPTGTTRFRPATGGTAADGAEAEDDIAAADAAGQQHLLAAGQRKHG
DDSRGDLPRVTSFASGEEGSIYSLVDSHQTSEHACALPASATDEDVVEAAAAAATAGTAR
AFTGTEARTTLYPQGVDDAHMQKAPQSLDIGRATAFGGASSQSRAADDDAASGIPFRSEA
AGAHVLGDRRRRVGRGGVTGGAVASDSLEEEALLRQGLETGGSAGIGSVNRAAMLKRSLT
APSYVTGMSSAPASGGLLGSGTATSLLWPKQQHANNSGVLGVTAALGQRTTSVASNSFWS
SSSANMNAISNNSIAGIAGGVSAINVGAGGLGSFVNASTLFSGSSFTTVAGASTLRDPFA
ASVVMQQNKSALIAELERRRHRLHKQLELLQKEATARNIFALVRASNASQLQYLLQEGLC
NVNDRDYNGCTPLHVAAGEGNQAIVRVLLSFGADVVAVDNNGRTPLDCAAANRHSGVARY
LLTVIRSKHLIQDGGDGAVTGSGGDDGSPATVRSAKRAADEGSADMSAYPSSSTSPIGDS
SARRRNLDNAGGVLPLGNSPAGSLTLCAGTGTQIDTSAQYQSASSGSSLMQSPGLPPPPS
RKRQQQRHPVSSSSVASTPSPPRPSNLNRYPAKATASVATMDAESWSDSDVPPHAVGWGI
HSALAEAAAARSAPSQPSAAADTTAASDAPPAATPKPPAWLTMYDTNGPASRSLPQRLAS
QQGATAMANSAGAYSTLTTHERVASMSTPRWRHNNIPHGSSPQRPVFLSSLDSTAAAHSR
GLIAAESNPGAATTAPSSPPFSSSRSHESTAPLPITLGINGPATSFGSGSASVGGHLLER
HVMSAPTYLADATEACGGEDTGQAAMQHPPSRTHSSASLITTAAATAAGAMAGWHDSDEP
LADTNVEGIFDAFLGRRGYCSTHRRRMQSESGSSPHGAFASASSDWLRSGSPPILSAEED
KQQRSRNDYNNFNATGSFPGEVPSKLCPPPAPTAATGAATTAVATPATSAAAAGGGAQQR
QMPLRPPRRPDSRSPATERGGATTTADAVACPMRILHPLQLLGVDSHEELSGYHGRAATS
MTSSTTAVTAASGGGSPRGAGAASSSLCDMGQQSLEEHHHHYRLTAFGALGCQQQLKGKY
SCDGHLTPPPLLQAPRAVSNPTKMEAAVAGPASPSGGGGGGDGGNSSSAITKNGNSDVTP
FFSVPAVAAPSSSSNTTAGPAETTKTLFAAPAAAPAAAPTAGAHIAEEQPFLQEMHHEPV
ELAALHHSSYTTISDTVSVIVCMVGLPGRGKSFISKRLVRYMNWKGVPCKVFNAGNYRRQ
LLGVEATAGADFFNPDNPQGAQLRERMAELACEDLVNFIASHSLAVGLLDATNTTRKRRA
WLSDYFQKEAQRHAVPYRLLFIESVCTDDTIVTENILRSKCGNDDFRNLTDVSAVIAEFR
NRILQYEKVYETLEPEERMPYIKIVNVKHHVILHRVPNGLGSRIAFFLLNLHPIAFPIYV
ALPGETVGDSKHVYGGDERLTVQGEAYALALKHFIQDRYVPHMVVLHATNYCVLSTLAPL
MEGATQEEDASALQVSSSANQRSAPAGQQCAAKATLAPADAVATTGSGPSSPNASSEAPQ
DPQQHDEGAAEEQSMHEDDSDQVDADEEDVGDEVLCAVPGLDNINFGRFSGHTAAWVKEK
YPRLSALLYDVDDEDVVGDARAGAAAAGQQHQSRKGSGEADATASSAPVGSDTAAEWLST
PLPPRVHYATHEEAVSHLQRALSGADPRLSYCTQLPNGESCRQVNVRLEPALMAVMRTQS
PVFVVAPAVPAQGILSFFMDVIPELSPTIRIPKGCVIEIGVKDGITVHPLLPNALPERMT
RSPLTVLPEIQNAIREVAAASSMEVCAARTCAEVSASTQAGGCTAVGGGGAAALLSAVAA
GGEAGGGVKGDACPVSASAS
>LTRL590_030013600.1-p1 | transcript=LTRL590_030013600.1 | gene=LTRL590_030013600 | organism=Leishmania_tropica_L590 | gene_product=hypothetical protein, conserved | transcript_product=hypothetical protein, conserved | location=LtrL590_03:316827-319991(-) | protein_length=1054 | sequence_SO=chromosome | SO=protein_coding_gene | is_pseudo=false
MWHPSAGAATAGYRDPTTLLAESVSSTVTGSDESDDNYRTLQDLRKAALGKQAATSRALT
GSRHTGSDAERVQRQRELQEHRFFRKRGALDYRHSVVFSPAGCEPTEGRGSGGAPSSAAV
EAVPSAHPRRQRQGTASKSGFAADEPDEDCVPEELRAWYVASNSAVRVAKQAKVRQSSTR
AASAESRDALTDRPATPGLADGRSDGEDGVFGDVVVRPSIRSGGAGTASVNVLQSRAAPR
MGGGAHPPEGGRVGAAAGAGKGQTPASATAAAVTDDTSVEPHAWGGRPPLRAHRYVEQPN
GLFIDHARHADLLAEYAAEAELRYDKEREDARRARRWARVLYGRSSGARRDGGRRQDGTT
AVAASANASGTAMARSGCYWLYDAATYRRRFLSTLRYLQRVHVFLGALAAGVSLLTLLAI
TVPFPAPYIGGDGVVGADAVLLLALFANASATPADTAAAAAAAHVLPVLEQGYPAFALFI
TLFQVYHASLLLCLCLLLVITGYAPVPWSVAEGYWMAQRWRWLQQEGNDAEHASKWGGEA
GKRRTPDGGGEFRNDSIASSDGTAFASASTGAGFGGPRGPSSMAHRDATSSSSVLGGGTR
HSDQLDDGSRSALFAARALHHSPDDRLSMSMGGGGGGGGVGGGGWANRGAYGSDELDYSA
TNVLCGSRGATHGRQRLDSMRYSVNLGASTGPSGLAATYAAYGATLSGLPGTGDWGTLGE
AQHAFPPATMLMSPRGPGGGASRYHPLHRNSDGGNLAGSATTDAPGRHGQQQYWSQRGFT
LHGDHPAAAQRGGGAAVNRALRAPPPQRHFPASTPEGSLSANNALTRTFDRIERRAAQGL
RDALRALPRVFCVLRARCGDDAIKSSGARRARGGAVREADAWPRYVEGGATASGQELASS
LSPQVHHTNPVLPVVLYLHVVLQPRLWCVVVALVLTVVEIALVDERTVELLWLAQPASWW
SAAAVPSQRTTSSGDVILPHAWTVANFTPTSARTSGGGGGVRFAAAASDMAFLPGGALPD
GAEDTSGYLWRVLMAVYATRTAVLWVAFLLNTFF
>LTRL590_030013700.1-p1 | transcript=LTRL590_030013700.1 | gene=LTRL590_030013700 | organism=Leishmania_tropica_L590 | gene_product=hypothetical protein, conserved | transcript_product=hypothetical protein, conserved | location=LtrL590_03:320723-329518(-) | protein_length=2931 | sequence_SO=chromosome | SO=protein_coding_gene | is_pseudo=false
MTSIADGAEETTSAVVDAPAPAPRPLSPLPPPLVSPVGERPQLQQGSQEAPVAEQQDASL
PLPLPASPMTRRRKRPLTATTAAIARGRSPRGSAAAHPAAAAPSALLPPTTRHPPQRSRT
ATAAATRTTPSPPKPAPPPPPPPSSSPPSLGRDSVPPPRGKTVPSAGGRCTSAARTPSSQ
QQKRPPQPGAARRLATAATRASSSAASPSQSLVDAVLDEQFATGSSSQQQQQQTAAATGV
PVGGGDPIVVAVVPSERRARGGGVAVRQQRQRQTPRRPQRLAVTGRTEDGSDDSEDGGEV
AASALAPLHQQALRLQPLPPVTPAAALMEEVSLAGGDDGELAETLADIVAVAPTQARAAT
QSAAQSALAVERARLLHDSPCSLDERDAAGRMGSLDAEARERLWRPTTEPHVVARAFSHA
GAGAAANQGHASAVSSRAPNRMRTAAALPAAVVEFLKAEADAEAAVKGTAATATGAAVRQ
RRAASPKRSRDIAGARVGASSASPPTTALSASSPLASFPPVLSPAAESAAVLRDLKDVQR
RLHAHGHLRGTAAAAAGATPPEAKAHSPAAAPSNSTRGPESCSPCDISVAASSASSTATS
SSSSAAMKHSERHGSARRNRMVGLRRASAEYWATASLTEIVDALEGRCTAAPARGHRKHK
RQRGQADFDPASYARRLLDTAARSCTSSTISDDDDGAYTDGGDAGYNPTGPRPLSAEEGI
RGNERCETTEDSHDRRSRSAPPASCGPSPAALKREALLRSGPTWATAAAELGLTPTEVQD
LLRYSLSSPDAATTWLAAGSRHARDVTRVVEATADTVPDDGVRRRRAGRAKKRSSGSVAG
GSPSDVRPRRPHRLSSASLDVATQTALVQRIIAAMPAVPAELQDELSRQRRLLERVCRDV
SCMSAPAHAAVRARLASPTVSSAAARQPSPLEFSTGASGGGAQTSPSAAAETHNVQVQHE
EDQQLLFASLPRPAAQALKAVSGLRGAAADPSRPLPPFHAVVARPTLYPAPQTPASTTGN
DAAAPREPYEVALRELAERETRHYVSELDRLRTMYDRQLQEERRQRQQERRHYAELLESQ
QHKMLRHHRETVHLLQRECRLQQQQQESLVQKLAASQAAAAQRQQAQHEQTTKHMLAGAV
DVMKSYATAEGLGRGGQAETATPAAVAVTSRAVQKHRRQRPRVHFGSAASGGSKSKRAVG
SPTPSLAAAHSPDDSDTSDAGRMHKAARAEGVSAAATVASVAVNTPPRPSVCPPAIDVAS
RRSPLDADIPTAECLTPPQPARSAAHLGLSSVSSLSVSPSRITLPSPPHPNTDSDGGRAP
SARSTMRPSPPAAAPTAVGRRGEQHRTATVTLSVAPSASTLVPTPAAATPAGAAVASAGP
PMNTPAMLRAVYGGDAGPPPRQPRTQGRMTLPLHVRLPPEDDTPTRQRLGVAALEAELSD
VRAAAAARDAGLAEGTRLYGVVPRRPRLPHAPSSSDTGEAAVERLNQAAPRRALSASPSS
AAATRHARTPDGEKAVGRRSAEWRRSGSGRGRGGQKSRGRVGKGPGSSAGRRGRRTSPHA
TVGEGSGGVADRSRRLLLRCFDTEVVSELSSEAGTAPSHARPLHGAWGTPAPNAAASSTA
YPSSVAPHGDVMDGRGVVPEPAQYRGMWSEAMRVDDQGAHGGTSPHQEAADAAGVTAGKP
SVGRLHVVLSQPAGGEVAAVTCATRIAGAAASPVPRIPQAVDAQLRAALYHRAGVVRELR
HTASPGSSPVQDDGSTGNTDGRAVLNAAGSLPPCDSAFFGAPAEVLINATDSRAVGDDGD
GALPSNLDVAPVPLVMLSDYARAWARYAAAEREVESHAQALAAEDTGVLEAVSIAQERRR
RGRGEEDDAVSAIVVATPHPASTAAAVRYREQELGYGDPALRGGSVHVSPRMAAEARALT
EARRRLSAIRACFIAPPSLGAASALGSASMGRVTEPDAAVRDAALVRELVDATVLSVLEV
QARGAHEDPVQQVMAAMEHEILRLMLVGCLEARVEIASGAAKEGNAHPQRTTSQQRRLDA
ELARALAEAALEDVVHAALERSCHDKKVREAATTSSDATATATATGATTTTTAAPAPPMD
ASSAAEVDPREHVSVPRTSSTAWLQDDPAPPETAPQQQATPQPKDVGNAEREAKAITATA
TVVLPPPRGDNRDATSPAAPRAAEPTPQEVRVVVDLSPVVHHMIASRIPAAAVPAYDWQQ
QQYCTPPYPPIQQEQLPSRWMALEDRRDVIVEAESPLVVTETRAELPAPTVADAEMAGEH
TPVAVPATDGGGLPSLAVPAPPLPAVVPLPAAASVDSSCAHVEDTATPADRTTSHDAPQL
TLIRLLQSALLDQERLQRASLADREEEQRRAHELLREVSKVAAEQRTSKAPAAAVAPAAA
VAPPSPSAAAIPTAESQLALSPRPVVNAVTDGTRREDVGTTETARSRFSAPSPSQPPPIA
TPATSASRCTTPPRPLVRDPVMGFVLEWVRQFGALQQQQSSMRGAATATSSASLVEGLTA
AARTAARHDAAPPAQAAGHRSLSGPFMRYAASRPSTRNLGSSTTTASSSLLSPSLPSSLH
TRSSSSSSLLEDETWGRARRTGDWHSGEQRARVPHRISSGAPLEAARAHQCAPIRKARPV
LDTQRDDTSACTATTRYTTGRSSAAFAFADELREGRAVPSGSSGLLPPRASAEVQAAMAA
ALRAHQQANRAEAWTAAPEDCSRLGATDISQGSAVGNSSYAVSLPARSAQTTSAIGAPPP
MAAAAGVPPSSPAKLRAPPPTWSATTREPADARDDGNGGAKDAVDDAWMLIPSACTRDKV
AGTVAVVGPRDAWKQRATQPRPRSPLRTAEWACVSLTSTSTSSHSNDRGVSGREPNHAHA
AQGNGLAPPAISDAAPASSALPFMSARARSAAAPARRNGVVQAPPSTARPR
>LTRL590_030013800.1-p1 | transcript=LTRL590_030013800.1 | gene=LTRL590_030013800 | organism=Leishmania_tropica_L590 | gene_product=CDP-alcohol phosphatidyltransferase, putative | transcript_product=CDP-alcohol phosphatidyltransferase, putative | location=LtrL590_03:330573-332432(-) | protein_length=619 | sequence_SO=chromosome | SO=protein_coding_gene | is_pseudo=false
MFSYLPADAKEKLALYVYRSEDRSYLYNHMWRPLCRRVVGYLPVWLAPNMITVAALAFVG
TTHGLLAYYMPTLTVSGEHYLTCSETGTTPLPPVECPPPPPPPPFVFVLAAVALLLYQLL
DNLDGHQARRTGTSSPLGLLMDHGCDAVNCIIGALSVAAAVSAGPSWKTWLIVLNTVMTF
FLNTWEEYYRGILVLPVINGPNEGILIAIGVYLWTAWVGGPQWWYKNAIEVPLRWLPQAL
RQPAPQAALDIEAMVLRTVCPYLTWPEVDADGFAMLPFLFHLNCTAAYRADPPQPTRILL
AGNPLTAQHGEAVLGRVWSGHSVLQSAVLRLYGSGKPVLSVRYNTLAVVLMTVGAAVTSA
GNVYQVYRAIRRTPAAELEKFGGRRFSIRFPFLHALSRLVPLVVVTFTASAWLLTSHADI
FRRHPRIFCWTVGLLYTKLAIHLMLAHLCSAEFLPFRRTLAPFVLLGVHICLTYVRSVSQ
LRQQQQQQHSRRAGVSGDGGNGGGASWTALPYTVSGSAARSGAWPSRGAARAASSDTHSD
YAYNLDEELVLYELFALSTVTFTHLAWSVVRETAALLQVPIFTVPREKQKALRAAMEATR
RAKTTATLAAWPGKLRKCK
>LTRL590_030013900.1-p1 | transcript=LTRL590_030013900.1 | gene=LTRL590_030013900 | organism=Leishmania_tropica_L590 | gene_product=hypothetical protein, conserved | transcript_product=hypothetical protein, conserved | location=LtrL590_03:334852-336045(-) | protein_length=397 | sequence_SO=chromosome | SO=protein_coding_gene | is_pseudo=false
MWQRIRLLQTSASQQGAATAAAGAASSSPSAATAPPLPAPSVAADNERSFLRNLIPMRVY
SSGPPSIYLRHAFLNQDRLIRRFLGALEAVPLPSLPRMLLAEGFQRMLEGDVPQRELREL
FEDAEVECRKMLLHLDVSKDGHRRYHDSHADPRDQETWHAVRHDPLRRLLAHELRAACSH
YARLMAVSSSPYVPAAVIVRTIIASDVRTDNFLVKMTLAFERHPRNVETGERVGEAMPPV
VEELMKELLLLERDAFGCFRFDPRGDNHHLVHSLKLADMTKTPRSFSIMRDPLMKRYGNY
CVECEEVHKGRWNQYKVHCGPEDHRIDPALPLFESVVATDPITGGALNMLVRYDEPICLR
HKHSSREEKGNFGHTEVFELAMDVTNRTFWERYFLDR
>LTRL590_030014000.1-p1 | transcript=LTRL590_030014000.1 | gene=LTRL590_030014000 | organism=Leishmania_tropica_L590 | gene_product=hypothetical protein, conserved | transcript_product=hypothetical protein, conserved | location=LtrL590_03:337140-340058(-) | protein_length=972 | sequence_SO=chromosome | SO=protein_coding_gene | is_pseudo=false
MTDTAAPRQVACQGCSTQTTTAFQCPLCQAEAAADRGFFCTQECFAKNWLKHRNTLHKSG
VVREMKRPPADAAAAAPAGATEKGRKARGGKRSRAGDEAASGTGTDTSADKEAAPGGTLA
PWPPLPNAAACKNNNWAQVTPELPLDVPRAVVRPVVTEAAKGSAEQPLQRCMWPAMLAAA
QYVALSVQRNAAPSAMQVLVVAGDVHSAHAFAWAARCVGLAGMLQLAVSEQPTESSVAAA
TRNSSSNTASTAAATAASPSRYFTSHRRIVIATSAVVRASALARTSSSTAASGAASLWLT
GAPSHSLLVTLPDVVDAEDLQGVQTRAVFFTGPAGPTSDDAAKDDGNDGVVSYTYTSLEV
LCEDRQPLCWKPAARSAPGSSTPSSSTAGNGGGAAAAAAAASCLDDEVCTCFANGDMAAA
LQRLVRCYQHQPGHLESKLYYTLCCNWGAASLVHAHHRLAYVARFLCDRSVRFEAPKNAT
LADAALRAIAAVCRLLPRMADVEAEAAAAAANASGQESASEAANKSKKRRLHKSEVAAAA
PYAPSLASTTRPTPAVASGVSAPSAQEVARYANYYTHLPNLQLQATVCHLYPIASPAVLD
TFAMAWGLYRYLPGPSSLDGADHARSAAVHRVRQRFTTKLDSANGVFYVILMHLMYDAVG
PYSLPVDEVNRRLQWDLTLAHDAGSLEAYLRCCGLLVADDGLLLPTSSKQRVRKMKKGDR
SASAPAVLSSRLKGSRETTQSRTEQLRCFAVKSMAGTAGAAAVASSGNYGVIELPWKTFP
ITGERQRQVARLHQAAVEELLMAMPRVPRPMYIGDVGNLIGKWMHFNSRFDGTLGVNLQA
FLEQHPEAFKVLDNIVTRRTAGKTEQVRIRFDGDDEHDNDDSDDDTDRARKARDRQLLTG
QRLSKSRGKGTVELPARARKKRAIKEFNKERFNRNYKSIDPSARVPGYIKRGPRRIKGRG
KKANKRGVKRGA
>LTRL590_030014100.1-p1 | transcript=LTRL590_030014100.1 | gene=LTRL590_030014100 | organism=Leishmania_tropica_L590 | gene_product=hypothetical protein, conserved | transcript_product=hypothetical protein, conserved | location=LtrL590_03:340911-347990(-) | protein_length=2359 | sequence_SO=chromosome | SO=protein_coding_gene | is_pseudo=false
MNLPPSSKAPDADSPRSFRAESEAAMARKPLRLRSPPPTASRPPPAVMSASATLSPPLPL
HRSSSLANRPALSGARRLMDDSLPPPDAAHGIAELVAPHELQLYNAEVRSCGHPQRLYVK
VPVSPSSSMAAERDHQDRGAPVPCTEGTEAATPQHHPASSLAHAFSPPLAPVSSSSTAAD
ATPPARDTVCGAPPPPLASPVVLASPYAAESARASVGSEPLQLVVTDGVRTPASSVSTSL
TPAATAETSAMKRHHEDDDDMRDPYQPQLQQQQGRDGREIGPQPSPPLVELHQLAMGAST
FIPTALSALSSSRQRSVSGNTEERAIIVVVPAGDATHSVPMPAAPASGDERKLLVQLTED
TTHRGASAHTSPAEVHQPQEGVPSAVMPYWAGHEAAEAAEEEAMLPVNLFTTTVREEVSA
SSTRSVSHVQSSTDRSSIHFSSATAATLPSVRVERWVETEPAVPAPWQFAEHAAYTTPHT
QPGPIRGSYPSSASAAPASTAPCSTGREELVGARLDDEAGGNGNGDNREGSSDVRSLSGS
EAEAWLLDVPGQPSATAEAEQQAQLYVLQPSGAETSEVPPSSVGSDEDRPAVVPVDASRS
PVAPSLPREPSAVQHRDDVNDATATAAVAELVQQQQQQHARREDIAVADTRTTARDGIDE
VVEGSREDGVWHLATVLAASPAVVTADARAASSLTSLSSSSRPSVRVEKGTAERAVAAAA
AAHFPVEMLEDEVEKAPSALAAPESPAARGGCAGDDDVDAVMPRARQPIDGSGDFSAAND
FENAPQNQLADAASDGEEVVVEDVREKQQRTPIPRAAGGTVRATCVVARSFPSDRVLVSP
PTQRTVSPAVPAAMIDGGYGAHAALRARDAPPSAAHTASMWRWPPQPSPCDRIQCDHHHH
LSGGEQQQSWSVASLFQRHPVARDLLADVDVMNDEEDNAWEKCGAGQPRSPVRFEGRDDP
LVPQRASSSAAAPPPSPPAADVVEALVLAHRRLIADAPLHELIELEREGRRTVMLDMLQD
REAVLQEKAFDFSMLSLLPARPSAVAAAAATSSRTGTGTDTSSSVANDGAAAPRRAWVPP
LPPSPLTPAASAFTSRSAAASVLATLTAPPPTSREEVERLLRMRGLSGSLSLGIVSAALF
ADELLRREVVEGAEASARTILLRLCRCGAEALNPCSVVMQEALARQRLMATERLEGRQAR
SLENSPAADTLVLRSIGRELALCRMTEDSERREVIEKAEQLGRQRLRELHVRGLAARLRQ
RELLQASMDVALRDAIDDVVFDETQAREELRVEAIREMTVLLESASGTVVRDAARQRQRQ
LQQQRDDATPQRSHEKVRLSATSVKSGSSAATGHEGARPAAASEISAPAGEDVEDCSDWE
LVEEVDDLSVGSDVVVFDAAEKPMTSATANTFPALAEDGTPDFFEWNPTSNSASSLATRP
KARKRHPSSSQQQPPHPQQQHTSTSSPSPHMTSMTALTVTTTADTSAITTATASSGQAAG
GDSAPQVKQQGVATNESGNTTSDGRRSPTTVLPSEEEQQLVHGRERVNPAEVSVLLHALR
CAEAAVRDKHKASHQTEVTVEKGSAAPAWPQDQDNSAAGSAGNLDGGAAQSSNTLSRPPL
SQQQYQVVSVGNVVDAPHQPRATSHSRHASTTRGPSFINRHTIPCSLTDSPRRGYAALMR
KYTPQRESQSSSPLLAATAVSASSPSTSSSSSSRPYADGDVYAYDPQRTRHGRPARRAAL
DTNPDRRAPWAHSCEDISGEEAALGLCDDSGTGAPASVYEPTLQTSAREVSPAQRRRALS
ASEPSHVPSASTAPLVLEVITETRSTRSSPAADVTVSPMSSGARLSQSPTRARPPQAYAA
PTAAWAKYVQEQQLVRCVRDRGAAAVDGGGQGALHTSPATSIRNGGAATHVNLDQSGCSR
RRWGHAEDHTVQHVSAPQAPLLITRLPLECGPGVWMSSPRYAHGGVHVVATTTPPRARPA
PATLADAFSQAARTGGVVHLPATVAELLRAPQHTHLPCPAPAASARLMKESPCQLAEDRH
ARRQHLTPYNYVDVFYKHRDRSPRGSAPAVPSSADALVQPPSAPSAAFISARCTAVRERE
VQHDLRQLRQAPSPSHARRAPPSPPARAGRGGSSTRVASSRRGSSTSSGSALIATAAAAR
GEDEVLPDASAESEDCYFDDDDAFALRTAAAVSRAGRHRAVARRRQQQQQPCHGALRAPA
WSPASLSAPPPRQQRRQSASDAASGHHGRDGGRVLPAGYRVPPAPFPCSHLSSRTPPSLS
SPASPSTAVVPSVVASSWRNTPAPPAPASLWGPSRHGMLHSGRRSGGGNATRSSGDHITR
QDRRAPSSAAAPARAVSIA
>LTRL590_030014200.1-p1 | transcript=LTRL590_030014200.1 | gene=LTRL590_030014200 | organism=Leishmania_tropica_L590 | gene_product=hypothetical protein, conserved | transcript_product=hypothetical protein, conserved | location=LtrL590_03:349035-353666(-) | protein_length=1543 | sequence_SO=chromosome | SO=protein_coding_gene | is_pseudo=false
MKSSRSHVSSSPPRERTLPSSSAEPGATGDPAATATAAATSLLSRLQRVATTGPHAAVED
TELSELPLLWAAIESSVSMATAAALSPWTPPSASTSPEAVADALHEGPHARFITETTAML
WGGDYPSWMVQQWVRLGDVEDDEEDGGTDEAAVAVESGGSSATGVDNVETAEGTALGREE
EIEGMRGKSFVEPQLSGQGAPLPHQPPSRHSEAERVETAASAVVSRSSAPVPVPSPSWTF
IMQQTLEALQLHLPLHHDHPPPQLQLASTEETPVTTLAKHLVQDAPLLWLRYLLVPMYTQ
WTQQRAAAPPAAGAAATTTTAPIPSSSSSPSATTVLERDGAITMHELLGALGTASVREAL
RKEQSWSDDLVQLVAAAAAAPPSDASATLKALNGRQAAMRDQQRQHIGEMLYFTGALAKA
AQSFMVLGQGGYAILAGLIMRLLGRARAAWAEWASPLTEADVQRAAQVMCRGGGHETRAD
CDSSSSSSSVMAEGNAEEKAPAEKRIRVEPPPRRSAPRSDVPRIAAVESFAALRAAVSSA
AQRQAHLVWRCWCVLYGYYGADLYTSEVLARSLEEEDLEKAGVRRMAAAQQAHWRRLRLA
ADVKQHALSETHWLWCSTLLASVETTLMAALSEKRADEHAPVGTCASAFTTAATDVPPAC
ATELLYRRLLEGTIRAFTAELRDTLRVYGEAALALRSGGLHSSTFTDPSALQTVAHNVVA
LQDAFSRCLAASLGYAPAAATSPHQRKSALRTQVGVYLWQLYPTLLRVQVPEEASWMSTT
GTEQAGDTLVGSGSAEVAAGSFSAQFHRHWRRRGRYLSAVMADAFHCMEQALTHGRRRAT
SPSLLPLSSSTAASITATAPVPKACDGSGGASDDVRGRNDADDGAATARFLAALVHSPAG
EFAASSSSASNDAWTAALCDIAADFYAVYDQSCFFLLRPERQRLFTLSVRRLYHLLMSPP
DGSSAGSSPSRAAASGSAAKTTPPLPHQPLVCLLRRDTRLWMLLTHGVLLQLERRGRVAR
EDEALLASYLLPLMTLLGSRQHDGEVERGSADSSLPYIATEASPVWADIAVAEDILLLLA
SGLASLPWNLEEVYVTVQRHTALCLRHCMRHQGRLAASGAATVTEMAAWFGAAELASTSA
APSSPTTAVASPWGFSGVAEVGPPAARSDRGAAALARETAQIDAQCRRDNPLLAHCGDEA
ASASAAADAHNPTLTAPPCLSEDAVDARFAAALARHGRLASASLASAPCGLLMVVGAYRS
CGRALHGLRAALEEQYRMAREDEVGEFVGRTVTFCTSEDITAFRGLVTTVHSCVFGYACQ
PRGLLRLWLGYLQHLFDCVVPRSASSSSEDPLCTEGEDTLVLMPSSWQRRHHITTLFGAR
VYRTGWRALQHDGEPASQTRLREVLGECLANLMLLPYSHPRGDADRSENEAAMSTVAAEH
NGAAAATQAILQRTLPHTVLEILCELLRIPVEGNRDSVSYREKAAAVDAAGKTIEKSFLG
LAGLLAFLRRLELLVVPGSLQDRRLVHLLRGVYEAADAAALGI
>LTRL590_030014300.1-p1 | transcript=LTRL590_030014300.1 | gene=LTRL590_030014300 | organism=Leishmania_tropica_L590 | gene_product=Leucine-rich repeats, bacterial type/Leucine-rich repeat, SDS22-like subfamily, putative | transcript_product=Leucine-rich repeats, bacterial type/Leucine-rich repeat, SDS22-like subfamily, putative | location=LtrL590_03:354402-358565(-) | protein_length=1387 | sequence_SO=chromosome | SO=protein_coding_gene | is_pseudo=false
MSAHAEFAERLQAFFTTELRRQGVADTEGWAEKLNTYCSYVPSTSADDRSSGAGDRERAS
PSTVLVIDMTNLEVGDKPVVALSESLLKMAGPSWRGRYADVSEWQVLWRRCGLTDRVVRH
LELLLLGCQRLTLLDVSANALSTEGQASLLHAAAEVPCDVVIAEDARATHSGSRTREASV
PSSSLCTPFPREFAERQRHRPASRHRRRSGGDGNAAEGTRIASHGAIEQQRSSGARRQST
SPPGQAATPRPLRQLSPPFSGASASASPSLRSYASGSAEALQKRREELFGRSNTAAPATA
AVPPTAATASARDLPTPTRSVDVKKGVSTGSTTTSDGVVEFEAVPSTATGSPAAAERPHP
QRRPAEEGTRTGASHSPFAAAAATKGQPSAHRTGGAHAASTPAKADAASREPFVDRNDQI
DLTANLSPVLDSVLDLSALMTREGALREARMFGGALTVWDVLEAYESAAEQQLHGSVSHG
GEASVDAATSAKLPSALLGGTTYNAITVLNLSRNHLTALCALPATLLRLDVSDNNLTELS
GLQGCKMLTVLNARRNRLRAISGLEKNLSVAHLFLGHNGITAVEGVAHLVLLETLDLTFN
ELRTWASLRMLSLCSALRHLLLRGNPIMESAKPGFMAVLRNLCPTLLVVDEHRMANSCLA
DRALAQRNWGRQPNMINNTQPYARTETLRGGSGAGASSSQLSHAAKAGSSASVDGSAMSS
VAFTSSRRREGSRPAPFAAGDEDVADERSMNLLHMLTRGVTAPTGYGDSVRSQHAAQQLA
QTRREKEAQAQAARERRVTANGRLLRGAVVKQLAEESRKYLEDTIVRRMTTAQQQHLQGS
HSALPDAGGGSSDAAGVAASNLMTRHGSVERNAYGGVAHPERMENPMADVMGYTAASPEK
RQRASTEGGVQDKTDAELLRRYKPRAARLRRDPSAKPPPSLTAEASVGPPSQQQQQQALQ
RRTASACRAPSPAANGGGVLHGPAVVTRGQSARRTHRDSDDAALAALYAGDARGRLSGEA
ARGASGSYAALHVADQRQPRAPEDAEIECSPISKDPQARVVASLNTTASILQDNAQPYRV
NDPPHSAHLRTPPTSIRGHPSPTAQARRHPTPQDYREPAEVDVTAIYPRSRSQRSPSPGV
GGDTQKGQRQRYQRMPSRRNASASKPSSRSRSTSAAAVASSAARGSSVGGRGAESGAAAP
SVASSAGARSPSLRPVHIDDAQRARVRGWVRQLHDDTDALQDALQTLVDLLEAQRQKRMP
VPESSRELPPTYLQERRRCVQIIQDSGMLQDTYVPMDVVVYYGFSKAELEGQTDRSMQVV
ARRGGSTEADERAWAREVAERSDVLRQVHLMGDAKTCLRYVALLVGDGREKLLQQYVDQL
KESLRSV
>LTRL590_030014400.1-p1 | transcript=LTRL590_030014400.1 | gene=LTRL590_030014400 | organism=Leishmania_tropica_L590 | gene_product=hypothetical protein, conserved | transcript_product=hypothetical protein, conserved | location=LtrL590_03:359495-365512(-) | protein_length=2005 | sequence_SO=chromosome | SO=protein_coding_gene | is_pseudo=false
MSSRMYARLSQRPSSSASSSLVRRVWHVPLGAVKVTDGAEAAAVVARTASSAPLLTPART
YTHVGALTTSGVMLAASAKKTKRRQVFSAADDGVPAATAKKPKKQRAARQQAAAPPPASA
PVERAVHLSDAVKEWATLRRRCRWQRRHLVAAGASSSSANVAASERSTTAGNAVGASRGG
NTACTGGGGGALPAEISVAERTQLLSTLANEPNAYPQLYTMFYPRGHANVDGALRASLAS
TTAVGETRWRIEGTPALVRSEAVAMELFTLLHVHHQVVCHSDDVAELNEAAWSAYLSALQ
ARLEADMGQPVRQQCTSVALVLRTLMDVHRGQMDRRTTIALSQRLSREQQAQSREEIALR
RRVLEALTRLMAPTHALVRQLEEAARSETGKSSSPSSVESTYGDATTLLLMAAVSAVAVE
AASALSHSKPVAASVGVSPIDAVLVDEWTTWRDNARGRLASHLQALEASVHKSGLDVVAA
VFVDILRCMRWIEDLGVVLLPAMGSAVEEACQRILLQACRCAETVKGADLFESICTPAVT
AELRRLSPERTSYAQIITDVCTVAAAYLRQRPQRVPQLVEHLEKEHRDALAKAGAPRAPP
ARPPLHSPLTELLYAMLCAGFPPESLLTSSLCVSLPPRDVINVVRAVNRFSALCATTPLP
VRTRAVLVDQVAGMLAQCNKDSYRVVVSSTDELGEGDAAAQEEAGVIAVAAAGKGSGHKG
AAASTFNLMQRMAAGAAGAAVLPGASVVLSATAMRSPQSQAAAAARKRRVGSSSKRGQRR
TASDATDGDGMAAAASAILTPALYRRQVNHLLFVGLEALVECLLRGDAAAVEVLTQALLP
LLQREGREAALADALEVVWEGFRSRLTEMGCDDVNDLTSGSLRSPASAAATAGRSGRSPA
LPVALSEDVEKALALLPALFLPRLTESAVKLLGSGLERAGSGSGAGTSKATGSLSHGTVG
CHHHSPTAAAVPMSVEELTEVALRLSTAAILCGMPADTVAQLTALHSTLNKSHGKAAGAG
AGGGGHGDAAGAVAWAFAVVERLERLLSQLSRQSQGLTRHPHSAHARNSGLAVYQLLTIY
IASTAAVANSMTQSSRSSAASASTTRQRYRHYLLTVVHLLYRLRTEYTVLVEPAALRMFR
LDVFDPALTAVMCTPSRGAGAMPALPMPLTTLTEVMVVTCVADSVQHVSPALVRGVVAAV
EQHLKVRATALQTPEEGPRAESTANTADVADTATGVLATQLLCAAATLCLRADDALTSML
LQLLDLLSPLLATSQAMTVLQRLHATGAPLPAPPVRRLIERLVVALRQDLHAATESGGGA
ATATRRATTVAQRITILHTLSAVQRTAEAAVDDGDAATLLQLLRTVPYGPLLQSFLKPQE
LAQRRYTVGECGALVEVVAHLTAGEAGTAKVSGSQRGLTGGIDGAATEAKAVASDEARQP
QQSPPREAKAEPTASAAARWTASEAEAMRLLPRTLAVYVLQAVQLPYNVHDIPLLLRGYA
ALSGESQLQQQVLRGFVSRTMRAAPTLTPDEIVLCVEAYCAGGVYHQQLYGVLLGRVADM
GRKFSLELSVRLLRCGTQAGNASVRTVCVTAVQPIFSAQVRGLLQNDPHMLVSVASTALA
ILHCLRDCFPHDDIGAAVLANVARYHHDASLPVVKAALELAERRGSTDYDVVHILARHCT
ERVLPACSAVELANVSYLLIACGLRTAAVMEATYRRLSELVHTMQAHSLSRLAQGLLRAS
VEVDTAVMEKVCKRIVELAEESAMEASGDVAAAAPLTMRQVCVLLQLLRSVAGRVMTTVM
TTVDALLSYVQRVVLQERRDGEPLHGDQPPSYQPPRLLAGMTLREVEAVLRCCIDLSSMP
KRFQRLTCSLADYTAYVMAQDASSLAASGGGSEGRLPNSTADRLLNGTLLSTSSASTRSI
GAASLSATPAWQTDLILLVDLSSLLIRLGEAAHPVVQQLFERQYDRRGVLLQRALLVKTT
KQSLEAAGRDVHPALYKLVVDGELL
>LTRL590_030014500.1-p1 | transcript=LTRL590_030014500.1 | gene=LTRL590_030014500 | organism=Leishmania_tropica_L590 | gene_product=NLI interacting factor-like phosphatase, putative | transcript_product=NLI interacting factor-like phosphatase, putative | location=LtrL590_03:366238-368469(-) | protein_length=743 | sequence_SO=chromosome | SO=protein_coding_gene | is_pseudo=false
MLADIVKYARWLWDAVLLPYVITSISSLASDGWESFIHLKESVIVLFFFLCGCSHRTFPL
SRSAVEAQRSAATAAESTRASARMTQRIYGCVSEGEDNDADSEADVKGARQVSVSVAAAS
ATEGATASGQCAGEGNGRRDGIDDGLPLIQRRLLFGKKGEVEGWMSAVRSRLLVPPHHPL
CTSRSLHQLVSIVVGPIQQPTVSTMPTRHPEPQWPPHFLRTSSSVGGTGGSSLLGDPSTD
DNSSSNSSAAPHTLRHRTNAAAAARYRQASSVVYKRVSSRNLDFSSSCVAPHLIASITAH
HVLSYPATRQKVLVIDLDETLCHVSTTTANMAGPPTFSEVIPTASGAELFHVWERPYARL
FLSTAAKLFNLVLFTSASKPYADTILQRIDPDRLLKYRYYRQDCRLVPRGLLRKMCAAAG
MRGLPLGSGGDEGRSSVARGSSDCDRSGGGGSGSVAGGGVYGSSSSSSSSSARPLGHLSS
AVSIRGRHSGSTTNTDDDVNGSGRGGRGSTRAWGNTHSSEAKGSLLGSGGSAAGDHAMTA
SALAGTAADRGGVDTGLPAVEKAAMNEHAKVLVKDLRLLKVPPELLVMIDNSEECTLVNP
ENALVIPPYIPALSKMAPPARETTRRRGSRGRDEQGSGGGAVGVQPRNSLKTSDNDAGGL
LEGRTATDASSNVDDGGAGHVQAADDDDIAGGSSDDSSAGDDIAANDGTEDDEDEVLLAL
LSLLECLLVVPDVRSILRHGRLY
>LTRL590_030014600.1-p1 | transcript=LTRL590_030014600.1 | gene=LTRL590_030014600 | organism=Leishmania_tropica_L590 | gene_product=peter pan protein, putative | transcript_product=peter pan protein, putative | location=LtrL590_03:370683-371807(-) | protein_length=374 | sequence_SO=chromosome | SO=protein_coding_gene | is_pseudo=false
MGKTAKGNSAMPGKLDTTEADKRTPKSIIIYRGDVGIHVRSLMHEWRNVFLPWSSKKLHG
KNKSLKDFLAVAATFSASHLQLFTAPSQGTSLRIMRFFNGPTLSFRVLSFTLHKEIVAKQ
RRPVAVDRAAWEVAPIVVLNNFTHPALAHRAEVPLLTATFKALFPSLNVQTIQSSEIQRI
CLFHYDHVEHVVEVRHYYVNARTVGVTKTVKKLLENRRPTKLGTLESIDEVLDREDAWSD
TDGEGEEVPLVQPFRQHREQCRVKLQEIGPRMTLQLSKVENGFAGGEVIYHRTEKKTLRE
VQVNASKVRARKTEKAKRRALQDENVQRKRQKREDKLERKHQRREAAAEAQQANPFEVAH
GDGDGDGYAAGDEE
>LTRL590_030014700.1-p1 | transcript=LTRL590_030014700.1 | gene=LTRL590_030014700 | organism=Leishmania_tropica_L590 | gene_product=inorganic pyrophosphatase, putative | transcript_product=inorganic pyrophosphatase, putative | location=LtrL590_03:372966-373757(-) | protein_length=263 | sequence_SO=chromosome | SO=protein_coding_gene | is_pseudo=false
MLSRALRLLSSKSVASAVTLPVYNTTEEGPAGSKAWRMFYKVCATDTIVSAWHDLPLYAG
ASADPLVLTCVTEIPKGTRAKLELSKEEPYNPIKQDIFKSKEGHPLRYFSYGDMPFNYGF
LPRTWEDPVHIDPNTKCIGDGDPVDVVHIGTPHRVGTYGPVRILGVLGLIDEGETDWKII
VESVSATVGEGYGTLSKVPQELQATIIDWFENYKVPDGKKRNEFAFNKAIKDAETALSIV
AQCASQYNALMEGKCANPGYWLR
>LTRL590_030014800.1-p1 | transcript=LTRL590_030014800.1 | gene=LTRL590_030014800 | organism=Leishmania_tropica_L590 | gene_product=Got1/Sft2-like family, putative | transcript_product=Got1/Sft2-like family, putative | location=LtrL590_03:374478-375134(-) | protein_length=218 | sequence_SO=chromosome | SO=protein_coding_gene | is_pseudo=false
MTMVDSGRQRNPGVLQDDGEKTLQQYWSRFKCKALSLVSDEPPPDTALLTEMPPEQGYME
GLSEMTDLTYTQRITGFFMMMGMGILFILLGTAMWFRPKKFSFFMTCGNIFCMCSTMFLA
GCAQQLRTMFEANRFEAACLYVISVVMTLLSALWLQSKLLCVLFALVQLACILWYALSYI
PYARQTLKIALSYASMIFGPVVSAIAKGVSSCIGVILG
>LTRL590_030014900.1-p1 | transcript=LTRL590_030014900.1 | gene=LTRL590_030014900 | organism=Leishmania_tropica_L590 | gene_product=Amidohydrolase family, putative | transcript_product=Amidohydrolase family, putative | location=LtrL590_03:376202-378295(-) | protein_length=697 | sequence_SO=chromosome | SO=protein_coding_gene | is_pseudo=false
MTSVLAVVNARRVWRGASALQPTLPSSYPPEVDALLVEGGRISFIGSTAEVQQRYGALVA
AQPVDAAAAAPQPVEGGRPRTASHRVIDCEHRHAVYPGFIDSHVHFLDGGRMLLAPQLGC
ATSRTQFTAIVRDFVEHRYNREEGGWVYGVGWSEAVLGCSPTREWLDEVSTKVHLVMYSK
DIHSAVMNTAALRSCHIIAGADDGEPLITSVEGGVIELNENGQPSGVLRDNAIQLTKRYA
PAADTPANQRRALEAATEHLLSLGFTSVFSMMSTTYTDNVSEINFLAQMEREGAMRLRVR
YGVPLNDVERFMDKFYCVMSTDAAQSGRSDDFTLPYRFTMTPPAAGGGYLLLGAVKLFAD
GSLSSRTAAMNRPYGYNVTTEGDIDSDLDDAAISALLKERSGKQCQCGLLTMSRLELQCA
IRVAHSHDLQCVVHAIGDRAVATVNRALCASADWLRERGAEAGVVAAVARFRADPRSRVE
HCQHMSNMTKEVKRMAQYGIIASMQPCHLLFDGDYVDMLLGQRRKDTSYMWGTLLAAKIR
VDLGSDWPVAPADVNDGLRGAVTRVPDVMTALVAEEAQYRSQQQAQPSADNTAAGAATAL
RRYHDAWNPAECISMDAALRTYTYEGAHGMFMENYLGTLEVGKYADITVWTADWLDDAEM
EQMAGVEGSNARWWPRHQEPHVAYTIVGGVVEYDRSH
>LTRL590_030015000.1-p1 | transcript=LTRL590_030015000.1 | gene=LTRL590_030015000 | organism=Leishmania_tropica_L590 | gene_product=hypothetical protein, conserved | transcript_product=hypothetical protein, conserved | location=LtrL590_03:378924-379910(-) | protein_length=328 | sequence_SO=chromosome | SO=protein_coding_gene | is_pseudo=false
MFKGLLCPVLERRAARRLATVANSARRGCRQRSRETVLESTRLLEKLQKRQGPGRTRTAQ
QRARRSGLTNPLNSTESWAAAQADALAQEEANWRVADPLRKWKDEAEELRRRQQGAEDGA
HSVPGSAQPTSSSHYDAVNADTGNSAVQERFDALVHRALLRYGPPLPVEVAMNNNVISAA
SFASGTRRSAQRSYSDAKVASDKGADDSSAVYYDEVALKLHELMTVLRKEEPHFSLRDGC
DGVPLSLMVKNCCYLRAFGGKVNYMRFVRRLRADELQSGGNNQGGGVQGGHEANAAVVSL
GKYMMRELPSQDGLRKGPQPWRYTYRML
>LTRL590_030015100.1-p1 | transcript=LTRL590_030015100.1 | gene=LTRL590_030015100 | organism=Leishmania_tropica_L590 | gene_product=Multicopper oxidase, putative | transcript_product=Multicopper oxidase, putative | location=LtrL590_03:381382-383289(-) | protein_length=635 | sequence_SO=chromosome | SO=protein_coding_gene | is_pseudo=false
MRAPLALLLLAIVVCLHIAAGNAADAAPLPVILPRGRSNTKVTLYVRTGRVSIPLEWIDG
KEVFFEYTGRFYEVGNSGPMLPGPTLKVNPGGRIVLTLVNDLGKEGMANMTGRMNTLHGP
NITNVHFHGMHSDPKMDNPFKVALPGETLVYKINVPRDHEPGLHWYHAHSHGAVYYQVMG
GMFGAIDVGEGDFMKTPRHPFHGWDSQILMVHLYRLNSSERCDGMPMSSLDAAMGSLLPF
NPRIVDREGNEYEMPAELFLVNGQHRPTVRVKRGHPMLLRIGFAAGSCYINMSLPKQCAF
HMTAIDGAQLRRTVEVVEGWLYFTTATRRSLVVVCDAEGTYPVSHTGDPSDAIFYLKSRG
KRQKGGRAVAFPVTMPKLSPGYLQLKGQNTFYREISFSQRDLPITEPYYVLGQGPNCQSL
QNSSTCHYEYFQGEIGRRIEGYHGFTVPLQAVVTARVYGDPTDKRPHPLHFHVNHFQFLS
FEPRPGGNHENESMAMYGVHSGEFRDTIPILDGVTTIRWKAATYVGEVVYHCHALQHEDR
GMMMSYLVYSPRSKEGKAVQRYEQSQTGAFLSVWPHRPHAYSLLFVLLLASAAAAAWGYL
RHQGTRCSAGAESAFDARSYAGTPGERVPLLERRV
>LTRL590_030015200.1-p1 | transcript=LTRL590_030015200.1 | gene=LTRL590_030015200 | organism=Leishmania_tropica_L590 | gene_product=hypothetical protein, conserved | transcript_product=hypothetical protein, conserved | location=LtrL590_03:383947-384261(-) | protein_length=104 | sequence_SO=chromosome | SO=protein_coding_gene | is_pseudo=false
MVYTRWKCDRIPVLQLKLFTQEYNMMAVVGLLSMVFLFKHASYCSEETERKNGWWAGYPY
WRDPIARRNEIRYKQLINSNDVDITDPKWTGCSKEQLERLRAIV
>LTRL590_030015300.1-p1 | transcript=LTRL590_030015300.1 | gene=LTRL590_030015300 | organism=Leishmania_tropica_L590 | gene_product=MORN repeat, putative | transcript_product=MORN repeat, putative | location=LtrL590_03:384806-385870(-) | protein_length=354 | sequence_SO=chromosome | SO=protein_coding_gene | is_pseudo=false
MGFCRPLFRARRLLAQSDVTFNRYPRRATMPSDGEGKVQQVNIDEIDAVTGFKKAELYVW
NAYAAAFLAEGGEPETDVEAWIDDFCQRSEESGAVFDRNFVKSVCTLGIYAGPRDEFQQR
SGCGKATYASGDTYEGEFFEGKKHGRGQYIFVSKGRSEADRVVSKEVELLTSAGKDAKAM
VTEIATKLQLGRHVVEGIMQYGQRPCYHGDYVSGKRTGRGVMKNKDGTLYQGEFLENKRH
GQGVYYYLNGDVYSGNWKAGAKDGYGTYHFAEGSEYRGEWVRGNFVQGQWILQGGSYYEG
KFDKKNRPLDDAASLHYPSIQMAQTGAFKRGVWAPTSALQVCSEVPVDGMAWAD
>LTRL590_030015400.1-p1 | transcript=LTRL590_030015400.1 | gene=LTRL590_030015400 | organism=Leishmania_tropica_L590 | gene_product=eukaryotic initiation factor 2a, putative | transcript_product=eukaryotic initiation factor 2a, putative | location=LtrL590_03:386511-387752(-) | protein_length=413 | sequence_SO=chromosome | SO=protein_coding_gene | is_pseudo=false
MASYCVTDSPETVDYKTKCCCRTTDNIYYAVPKEYFRLNQSLARRKLLLAEPFSVPVDCK
TLDHLLVLLEKATILSAQVVEGETKGSNNERPEWMRDLNKRQQKFVCGCLGITSWDGKDI
PFYVETMPKINDVVWVKITQVNDTSAVVQLLEYGKREGIIPYTEVTRRRVRSMGKLIKVG
RTEPAQVIRIDKDKGYIDLSKKLVTPNEAKACEAHFRQGNEVRSIVCHVAELCDIPAMDA
MEMIAYPLYQREPGKHAWTWLYELNQTEDVERILGPLKLDKVISDCLMSTLKNAMRLKVL
TLFAEVEITCFACDGVEAIRDVLILGRSYGEGSDPQIHLSVNIIGPPKYGIRARTDMKEE
GIQRMKEAIEAMTVEIKKRGGQLKVVSPPQPHGDADEGKKGFDGEDDDDEDAD
>LTRL590_040005000.1-p1 | transcript=LTRL590_040005000.1 | gene=LTRL590_040005000 | organism=Leishmania_tropica_L590 | gene_product=calcium-translocating P-type ATPase | transcript_product=calcium-translocating P-type ATPase | location=LtrL590_04:4159-7230(+) | protein_length=1023 | sequence_SO=chromosome | SO=protein_coding_gene | is_pseudo=false
MAKLVLPDDPASMDGHLICSLLEVKEAHGLAQDEVDKRLHEFGKNEFSAGPSTPFWKLVV
GQFEDTLVRILILAAFVSFCLAVLESNMMDLVEPFIILLILTLNAIVGVWQEDRAEKAID
ALKDFVPETAVVVREGMTQRILAENLVPGDIVEVAVGDRVAADVRLLTLESTTLRVDQSI
LNGESVEAMKQVESVRGKRERFPSSMVYRGTAVVYGKARGVVVRTGKSTEMGFIERDVRE
QEETKTPLQLKLDEFGVLLSTVIGYICLFVFVVNLLHWFRTHTPATEESWFERYIQPTVH
SLKVAVALAVAAIPEGLPAVVTTCLALGSRKMARHNALVRDLPSVETLGRCTVICSDKTG
TLTTNMMSVSEVVTMEPSGKAHEYSIHDSRFNVVAAAVSHNGTPAGDALGNDAALDMVAT
IATLCSDAALICGTRSAEVEKVGDATEAALLVMSEKLYHSAARNGVDGAHLPVDRCRSLK
RQLWLKKATLEFTRSRKSMSVCCTSTADARVHSLFVKGAPEEILKRCTRIMFKDGHILPL
TLKMVNTVTANIDRMSGTEEALRCIAFAFRPIPDPKQLDLSDPAKFEAIESDLTFVGVCG
MLDPPRREVADAIAKCRTAGIRVIVITGDKKNTAEAVCRRIGLMPYEPTKGLSFTGYELD
QMTPAQRRAAVSSAVLFSRTDPSHKMQLVNLLQEQKLICAMTGDGVNDSPALKKADIGIA
MGSGTEVAKAASKMVLADDNFATVVKAVHEGRTIFNNTKQFIRYLISSNIGEVACVLATG
LFGLPEALSPIQLLWVNLVTDGLPATALGFNAADPDIMEQAPRRGDEPIVDGWLFFRYMV
VGVYVGLATVAGFVWWFLTNGFTLADLASFTTCTDMTNSKCAVLANPQTARAIALSILVV
VEMLNALNALSENQSLVVIRPSTNKWLIAAICSSIALHLTIMYIPFFSRLFGVTSLGVDA
DVVATANPWDVLLPTDFTDWRTVLVLSIPVVFLDELLKLFSRCSNHHRENYSAEPVVGGL
SRM
>LTRL590_040005100.1-p1 | transcript=LTRL590_040005100.1 | gene=LTRL590_040005100 | organism=Leishmania_tropica_L590 | gene_product=hypothetical protein | transcript_product=hypothetical protein | location=LtrL590_04:8816-9307(-) | protein_length=163 | sequence_SO=chromosome | SO=protein_coding_gene | is_pseudo=false
MLQAMISFFTSKTPHRHTCATNGETSCTAQSSESRSPHWISSALSFCDFHPVLDVGSCSF
WTRFGAFANPASLSSVVDLLAAFVNAFCLSRNQWSSWRSTMFLSRHQLQTKTTIVIVYRP
AEAKMPIVSLSNSESSNRMAASITWPATMNAKIHEAKYAPGTG
>LTRL590_040005300.1-p1 | transcript=LTRL590_040005300.1 | gene=LTRL590_040005300 | organism=Leishmania_tropica_L590 | gene_product=cAMP-specific phosphodiesterase, putative | transcript_product=cAMP-specific phosphodiesterase, putative | location=LtrL590_04:12203-14449(+) | protein_length=748 | sequence_SO=chromosome | SO=protein_coding_gene | is_pseudo=false
MLQLPPMHSTPKQSSTPRSADAKMRPFDVLASVKDDPSLSPQLREKIGSALTRLREICKT
ADQPSVAKALPKSCAHNYFEEMISGHAPLRFSCHSSESTHTRAKHFDIASSRLPGSIVMS
SSKTLMQRTTPALQSPKEIFAELNAIAFQTLRYIDEVEQIEFDVTNVREHDGSIMEDKER
LFLSVCCSVFANFSFFTSLRINAEKFLHFLRKLFTCYPLDNSYHNATHAADALQMMSLFF
REPTVNFLFSDEEIAICFLAVLAVDVAHPGASDALLVALDHPLASVFGDVAITEHASLLV
LTSLLVLEDNFFFSTPDEAVSVDSAHLLKEALYDVVLNAALRSRPSLMSALRDIETSGRI
TDADAPKLMAALLVMACNSFAFRSQAQCCRMGAWFLSELHREECEMERHGIRVTLPHVAG
ADCAAVLSDYINVVVKPVTAATLALVPTDLQDRLEWNADLVDAAASTGGRACKVVVESSL
AQWMTSSLSVMEILKKVATHASSVDRKASKCAILNASPSRSQGAAPDMMRADSLSSNSST
SGSMSAAKRDEATSNCPQLSFTWEPCSAAGSPTARPGRSEHYFSFLRLYDKCERAGESAK
DFVGQLIFLALQLDPRYIAAYARKEYGDDCCGAECAEMGLLISKMEEAPSTAEVIASRPP
GGSFSNRVADEVDHTDSFILLLMDMYCSREAALAEMESVVLVSDEAKTPPPAEPAAPKAA
PPFQQNSPIRMPVNTESKNTGPRLRLVP
>LTRL590_040005400.1-p1 | transcript=LTRL590_040005400.1 | gene=LTRL590_040005400 | organism=Leishmania_tropica_L590 | gene_product=hypothetical protein, conserved | transcript_product=hypothetical protein, conserved | location=LtrL590_04:15434-15655(+) | protein_length=73 | sequence_SO=chromosome | SO=protein_coding_gene | is_pseudo=false
MGPRVAGFLIGGFVTAMASAVLLQYDVLRKQELTTRKTEEVVVQADMIVHRFHVIEAGLR
TLSEGGEARPSAT
>LTRL590_040005500.1-p1 | transcript=LTRL590_040005500.1 | gene=LTRL590_040005500 | organism=Leishmania_tropica_L590 | gene_product=hypothetical protein, conserved | transcript_product=hypothetical protein, conserved | location=LtrL590_04:16169-17488(+) | protein_length=439 | sequence_SO=chromosome | SO=protein_coding_gene | is_pseudo=false
MQQRMGAMPMTVLYPQSYLPHGAVPCPAPGYGNMFGSYGAAPVMMMVAGNAPYPVNAHFG
HSVTPMYFAMDPANSDAPMAVAADAASACATPKAKLAHSGSGNSLSTQSCCSGGETPSLL
SRSTASSTVKQRLHHNVNVWGFALVDQLHPSLQRIPVPLSCLHEPTMGISLYDNDVMSSS
TRPCKSSVCLLHAQGLGCAEGSRCRCFHVSNTYLMQCRATSESLCCALHNCYYSQEMLGA
NCAPHVSGRCYALSLDDASKFPQDGEKPYLIDLSLLNLSLTVGLETLPCVNGVYVVSWKK
HVCRLNVDGLCKWTKDCGHIHVCRQLAKFLQDAETLSIVKTLQERTKPKSSAELYRDIIL
SENTLRYVRSAAALSLVAALLEAGDVEALKTLARAKCALLPSQREALQKLGIVLSGSDST
RSVTVSPKLLVLLTPKGTN
>LTRL590_040005600.1-p1 | transcript=LTRL590_040005600.1 | gene=LTRL590_040005600 | organism=Leishmania_tropica_L590 | gene_product=hypothetical protein, conserved | transcript_product=hypothetical protein, conserved | location=LtrL590_04:21602-22105(+) | protein_length=167 | sequence_SO=chromosome | SO=protein_coding_gene | is_pseudo=false
MAQWIPKTAWKVSNLNKRYGAPYVAKGSASLDPRCSLDAYSSFQQTVTSADVKKALLSID
CTSSGALIIDVRSEPERRLRPLLSPAIVALHPHDILSGAACPILPSNKERAEMFVVASEA
QRAVNACTALRRWGFSRVAAVSVDAVSEAIAVVQKPADTATSSSTKS
>LTRL590_040005700.1-p1 | transcript=LTRL590_040005700.1 | gene=LTRL590_040005700 | organism=Leishmania_tropica_L590 | gene_product=hypothetical protein, conserved | transcript_product=hypothetical protein, conserved | location=LtrL590_04:23241-24836(+) | protein_length=531 | sequence_SO=chromosome | SO=protein_coding_gene | is_pseudo=false
MHSTELIVERGPSRHEAHSMAYESPSNQPQEKSSLERKLEKVTTPSCESSSEEAAYPKGN
EEEERIATRPHYPRKLTDVSNDHYAKNPDSEEEEEAAAASLANKEPEEDAQDEAAGDGSH
VGAVPAEVAKTTRHHDLHKAKKKHSNHAKEAKAEETVERPAAPRKKKPMYKVNIGNVERH
PPVPEGVNTPRSVALCKEHGVNPSELARYDRKHFQGAGVSDEVAELRYQSYEKRRCARMA
QLKPAYKESIKYDLEDPVSVSAAKCKEQAAEEAPARRAAAVHAAAPPPKLLDEEAEMQRQ
FEAQHQRLLEQERRKTVTPGYDSDSRRRSPPRAGHFYGASVRSVGSAKSPGRHSMNTSVG
ARPTVDQPYSAAKIYSASIVESRPLTQSEVIMIDEINEREAHRIDTQERAFVIQENKQLM
HVERELIRERLACVRVQKNAEDREKMQQKMHKRNEARQNVVAERRKKLEAERQARIQDSI
AEKTVRYHATNPYASLMLRQMSGFSTRRTSSSFPSQGADVSASQEQSSEAE
>LTRL590_040005800.1-p1 | transcript=LTRL590_040005800.1 | gene=LTRL590_040005800 | organism=Leishmania_tropica_L590 | gene_product=DNA topoisomerase type IB small subunit | transcript_product=DNA topoisomerase type IB small subunit | location=LtrL590_04:26966-27760(+) | protein_length=264 | sequence_SO=chromosome | SO=protein_coding_gene | is_pseudo=false
MQPAQSPPVAPPSVPAAAPKKTPIDISALKLKMSPSVRATLAAAGVLGQCPRPIEAADED
ALLKLKPMKAMVPPVKKVVAPVATTALPPKVRRVESSSSSSSDSSSSSSSSDDDSSSDDS
SDSDSSSYSPDDRSSSSAESVVSGEATLFHIAQSQGLVNKEILTQEEEEVPTLVPPRPPV
VRSFPSDIGKALERYRERLNREENIIRIKDDNKAVSLGTSKINYIDPRIICSWAKAQDVP
INKIFSATIQKKFPWAMNAENFDF
>LTRL590_040005900.1-p1 | transcript=LTRL590_040005900.1 | gene=LTRL590_040005900 | organism=Leishmania_tropica_L590 | gene_product=hypothetical protein, conserved | transcript_product=hypothetical protein, conserved | location=LtrL590_04:28501-29238(+) | protein_length=245 | sequence_SO=chromosome | SO=protein_coding_gene | is_pseudo=false
MMEPSRNAEYSKQEYWDRRYTEEEHYDWFPSVYPMCVAAAFETVEAVYRVQRCTGAFDGT
LKVLHLGTGNSTLCADIRATYEAKYPTEDSRPYRLVQVATDYSAVVIDHMKAKYGLAHPL
EGVHWVVADIRDLSRVREQFGPFFDVVLDKGTMDALQADKANQNMEDDIERMLCEVSRCV
EGGAGTRVYRVFVQITWEIPYLRLYYTTKNATHTFAWGTNVTYRFLGESDMYRVYTYEVS
PPSSE
>LTRL590_040006000.1-p1 | transcript=LTRL590_040006000.1 | gene=LTRL590_040006000 | organism=Leishmania_tropica_L590 | gene_product=hypothetical protein, conserved | transcript_product=hypothetical protein, conserved | location=LtrL590_04:29938-30414(+) | protein_length=158 | sequence_SO=chromosome | SO=protein_coding_gene | is_pseudo=false
MRRCLTPAGAWVSTWRRVTTVSRAVGYNPSHCPPLTEADANRTTSAASTTAPLAPTSEDY
RALLLDLLLYRRETLTPVVEALRLERDEVEKKMQQLDTHVRELSSIRDELRQLADAMLDA
ERTRLHNFVREPSGPPAAERTTAAQAAAESEEVEEIVL
>LTRL590_040006100.1-p1 | transcript=LTRL590_040006100.1 | gene=LTRL590_040006100 | organism=Leishmania_tropica_L590 | gene_product=hypothetical protein, conserved | transcript_product=hypothetical protein, conserved | location=LtrL590_04:31480-37074(+) | protein_length=1864 | sequence_SO=chromosome | SO=protein_coding_gene | is_pseudo=false
MPSPPRVVAYSMQRRVAPPYSSLRGRPIGAMGIDSFPVQLRMHVASSPLTASVGGSSSCF
TSARLFTDAAASLSPVADGASSAPPSPFEVHQVIARAAQRGEWEHAIRLLVGSLHSHCVP
LAETYQLILLAALRGGGWQASVQLTKQVATSTLSTTALYHTAADLLLAKPTFNLETSGTS
LDRVVLEELVPLMLADATQHVVWRPRHREAALRALGKAEKHQKMSALFRRWTAATALLGG
VSRLRCSEEEATLFMAAFSVTGDWRSAETLRTSLSQISAPLLVSYVRVFAVAVQHAETSS
LAEPQQLVPWEMALDTAAAGKQDAPLLEAVAELLSAARHTAAPAGGARWWWAASTSTNAK
LAELRRRVAISAREAAQLLAECHVTTAQVRSLLDAVRVSGVLSSAAAEASPYYEGWVKVV
LALSQYCPHALVSVDGCADGLVPLLPHPHLQMWQQQGGAAPHTLALWRHVAQSAAGGDVA
KPASVAWYVVYTSSVLHYLRHAALQPAQLAKAEGTLSAALARQLRCPGHHPIHGALLTGF
AGKPDALFILLRTVSAHINVPSAERCVTLVVRDETTSIGEMVDELLLSFLEPLDALGTPE
EMCEAVCAAGEAALRSSPLSYSSTQFVCLAVWYTCHQLRRGVSLGSLRPALRRTASLAER
LPGSAEALTLLSAQLQWCWGASLEALREQAVPILLRREEWGVLARLLERCPQPLSTQEQH
ILQRCKNGAKVAALQNLVTVHRATAAWEYWQGELCGAAREAPLPTSLHDSLVSLLLAHGL
VTEAHAVLDSSGASEVRVSHTTWSHTGLRVYDYARRWRRREQGMQLAELWDAAALAEEEA
DRDGSEVRRREATVILALYAGLALEHTHRAVDASQVIAAAVDYVLRYDEVHHHRGAQPPL
DFATLHRTDAQLAARLPDYVRCAAPRLICAALNCSGESSRQPATKAACSSVDSGAVSEVL
RSVAYLLPLTSTCGAAVMAWSETVLRLYTVAGACALDTMPAVATLGQRLLYQAAEQNVAV
APSFLRLVLATGPHSTMLLAAVRQCLLLRPGNAPTGPSSTDVAATAVQVAVSLADSGNHS
AALEWVEEFELWQRREAAGQEGTEPGLQTVVDMATQLSWLQAAQGAAQRRADQRAALCQH
RRAAQAAASRGSVAFELYSRDALDRLIDCDAWEEALDAFLHVLAAPTDVKSLFSEESMKL
MELRDAYLSADVLNSVMLCVARCAPWPTTVQAWMLLTSQVPLLPWNACAAALTPSIHELL
RVMVRQCALPHEVGTVVAWMVAQLDLPRSATSPLCSLFADCISASSSTGVAHAWTAAEAQ
LCAELVAQLRRLCSEKRVREAGHAIAEAQAALFPASLHTPAPHSEEGTVPPAASWLPPGR
PPLSAEELDTLAVVAPLLLLASTPQLESLAQQHLGGTFQAHELKALLHLYREELLQRVAT
VRAPDAALVQYLAQNATLRVLLSQCAEVKSATHPTRRTRDRAAAEWIAQHVFDGFLPLST
AEELWKACEEPAKKLGECRWSAVAEAELCGELLRRHGKPPEKLCTAPHLTRQAISHYWSC
FHRVLLPEMHFGPLELCCLASYAPALAEARAACPDTTQPAYADAVAELANHAYKSHFCPS
SVPVEDTLSYLRRPHCAAAIAAVMTSAFKKLKVLHAQLSDVRSTAACGYRLPFPWNTVSA
AAVQLPPELDRQCLADAARCIAHDAVPVTKVAPAHASHTCIVSPLLRRWTQWATGMASAS
SPKLLPQAASLLLVEWTKEALQSGCDLPRADQVRSAALTAAGGRDDKVCALWREVARAGK
RELQQQRCRDLSAVWQLLAGAEVWRFMDPGHVMVLRRLVCPSNSKVTALPSKRDAARHHR
KTSQ
>LTRL590_040006200.1-p1 | transcript=LTRL590_040006200.1 | gene=LTRL590_040006200 | organism=Leishmania_tropica_L590 | gene_product=hypothetical protein, conserved | transcript_product=hypothetical protein, conserved | location=LtrL590_04:38229-39977(+) | protein_length=582 | sequence_SO=chromosome | SO=protein_coding_gene | is_pseudo=false
MDRSCPSRTSRRCACAPWRRRVPLVCAWAAAAVLLSNCVLAWPQFLYVRRREELPAAVQA
DADDAHARTSPRLFPGAVERGEQARMLWEEAEAKGRLSPCWKRSLQLLHAKCAEVRNEDT
MRSRLALFMATCDANSDGRAHPSFHCVSAATQPSELSAHAVRQCVQGLSDSAYAAFLQYR
LHADVLCAYLEEELYQQRTEAAVAAMHLQMQRSSHMLTALQHSGAEVVALMKDSQTLQQE
SREAASSLLHQLGLLHNGQAAALQSLQQAVSAILRTSSHTDAALGELHTRVQGAAAEALA
SVQALSQETLKRFAEVEAQTRGVVRLMQQMDALHQLLARQRLPRHRMAWVLGCLCGVLAL
TCLPQTAAARLPATLLTVVGCAGVPLLRWWTGQARWLFLHETAWESLCLSLAVGLVGYCA
YRYTPSNTCRHRSLAREEAIRVWGELQLQQQAEQQQLGGAILQPYVPQIPILGLQPHPRM
VRSGAPEASLSVAHAWPPLSIVVSPRDDEVEATSTTADGSHCTASSEGSVSVPDEVSSAA
STPNRKRGRPLTAGDDAARHHATARTRRSTARSTCRTTRRKE
>LTRL590_040006300.1-p1 | transcript=LTRL590_040006300.1 | gene=LTRL590_040006300 | organism=Leishmania_tropica_L590 | gene_product=hypothetical protein, conserved | transcript_product=hypothetical protein, conserved | location=LtrL590_04:41102-42145(+) | protein_length=347 | sequence_SO=chromosome | SO=protein_coding_gene | is_pseudo=false
MLACSLKQADRTRSDASLVTVEELGGWASVAEALLGECACAALVDVAEPSARARLVVEYA
DSLVALVHIHAADVAALQLRAATAEEKRSDALAHQLHAAVQECETMGSNLGSERTSRAAL
EEESRRLLNELLITQEEREVLRAERTAVWCAVREAHAVAGVTCAAKATMEEHVRVLCEWV
RSAQAELTSAAALMGATTPLPVAVTPHQPARLLYRRILPTTPMNPVTASLLRVKEQVQQL
REPSVAELQVAVGMYRHRGNEAAAPLTPSPQTRAATATATVLTPAPLPVNRSLGRSRSCT
PHRSTNGSATQREEDVVASPPWRTRMMKLQEELKGLRRELGTATASP
>LTRL590_040006400.1-p1 | transcript=LTRL590_040006400.1 | gene=LTRL590_040006400 | organism=Leishmania_tropica_L590 | gene_product=exosome complex exonuclease RRP40, putative | transcript_product=exosome complex exonuclease RRP40, putative | location=LtrL590_04:42814-43812(+) | protein_length=332 | sequence_SO=chromosome | SO=protein_coding_gene | is_pseudo=false
MSTVSTSSGPSRGITELAPLRGHVCLPGEPVLMTQPSAVVAIGGGLRLLAQPAPTPTADG
SSQALTDVFLSEYCAPLQRSSHHLHTHVPRYTVPTPASRRYTPRAGDPVLAIITRKVSQH
YYYCYIGGSALAYMDALAFDGATKVSRPRLVEGDVVYCYVKPREGSSYVDGVHRSVASGV
FDTTGEVEVSCTAAEVGLPPKDWTSGEAVFGPLRGGRVLHLPLAYVRRLLTPMGSSPEKA
SAQQRKRDHTEGEGSDGDEVPASYLLQLLGRRVPFEVAVGLNGLVWVRGLSSEADATAAA
RRTVAVSSCISEAQYDVTRAEMEARVEVYFPS
>LTRL590_040006500.1-p1 | transcript=LTRL590_040006500.1 | gene=LTRL590_040006500 | organism=Leishmania_tropica_L590 | gene_product=hypothetical protein, conserved | transcript_product=hypothetical protein, conserved | location=LtrL590_04:44720-45196(+) | protein_length=158 | sequence_SO=chromosome | SO=protein_coding_gene | is_pseudo=false
MPDFSQFIKYLNANLHAPTGQYAAQGGLGGKGAGGTSGATEAANPASHGDTSAFTRSCDT
TWRVLLPSDAAAKESGTRSSGPSAAAAAAHTSPSHPSVTIGRMMVSTEDRWRIQAQMRRE
EARTGQARKEYNKKVTRAIKVTKGPSENAFPPGRGRPL
>LTRL590_040006600.1-p1 | transcript=LTRL590_040006600.1 | gene=LTRL590_040006600 | organism=Leishmania_tropica_L590 | gene_product=hypothetical protein, conserved | transcript_product=hypothetical protein, conserved | location=LtrL590_04:46256-47560(+) | protein_length=434 | sequence_SO=chromosome | SO=protein_coding_gene | is_pseudo=false
MLENDNGARPLHDGTVLISPDASPNLTRRATNHHSAENTEAPPLVDLLMRASETIREERG
RADSLEKENAKLQAQLDGVRLAYQRVATQRAQRNSQTLGRVTALDKAGDDTLFAYVRDRL
IGPDRHPSSEHEGCGCTRESSSRARLGQRQRRSNTAAPPVASAAARPPSRSSITAATRSC
TKRGNAGITPPESVSPKAAEPHISVAAEAREEHGYLPTTLRNCDLKSAKDHLATSLTGGG
SRKGEGNAEMVEGGSDTEESPTHWMARRLLRALAPRPTDSVVGDIVHTMVTALQQDVQAE
LSRPSDGRHAAPSRMRGFALVRLQPCVYRLLVGPPAEVKAMECAGRGGNRNARQTTPRLP
SAALHRDHFLLYSGNPEANTAPHPCPSKITNTVIHLTIDTGTLRVVRGGGHIDFIDYLER
RLQIKLYTRRSRLA
>LTRL590_040006700.1-p1 | transcript=LTRL590_040006700.1 | gene=LTRL590_040006700 | organism=Leishmania_tropica_L590 | gene_product=surface antigen-like protein | transcript_product=surface antigen-like protein | location=LtrL590_04:53759-55888(+) | protein_length=709 | sequence_SO=chromosome | SO=protein_coding_gene | is_pseudo=false
MRGSRGGSLAVAVVAVCLAVLATVGTCVFDSQEIGGSSFTFAGWSSASKEESYQSCTLTE
KAFRIQGAASSLSDDATLPGGILRFSSLLVSNGYIVVDKYFPRNTNITIKDASGTVAAGM
PFIDANTAIYSDQLSIVVTDSTLSWAAARSGQSIVRAPFTIQLSSSLFVLGSTVTQASSV
VEVTGPSSISQKSALAVDYAKCTGCAQGLVYFTDFVRVWDRSLLRVSHSSVKGAAGKPLI
GIAQSAGASLAAENSLFVVENVSSPTSNLIDAAVSMGTDAQITLRAVTVKSIGATMAGSV
TAQLLTADDIAEQIPSISVVPDTRCAAACVPTATVDSSCQCACDADMPNMNFCTAMKDPY
ANYAYLGCSAGCTTCFNETACLECRPSYEMLPNMTCSLTGLQCTDPNCKTCTTYGQCTDC
NDGYGLTSSSACVRCSVAGCKSCPTDANVCKVCLGGSEPVNNMCPCTDANCASCPSDAGT
CTQCANGYGLVDGACVRCQVPNCFSCDSDANKCTQCAPNYYLTPLLTCSPVACNIEHCMQ
CDPQTPSRCQECVAPYVVDSYDGLCRLSDACSVPNCKKCETGTSRLCVECDTGYSLSADA
TSCSSPTTQPCDVEHCNTCVNGDSTRCAYCNTGYYVSDGKCKAMQGCYVSNCAQCMLLDS
TKCSTCMKGYLLTSSYGCVSQKVINGAAAPYSLWVAAAVLLASVATHLA
>LTRL590_040006800.1-p1 | transcript=LTRL590_040006800.1 | gene=LTRL590_040006800 | organism=Leishmania_tropica_L590 | gene_product=surface antigen-like protein | transcript_product=surface antigen-like protein | location=LtrL590_04:57125-57673(+) | protein_length=182 | sequence_SO=chromosome | SO=protein_coding_gene | is_pseudo=false
MSMKHLLMAAMLVAVACSVVMASDASSWSSASAPAHGSISLVTMPTAPSSKSSSNSSSAT
GANETASTTSTTTNTVKTVASSCAVSNCATCSSTNPNVCTTCSPGYAVDRLGQCMAVGSC
NVAHCVTCHTNDNARCLSCASGYMPTASFKCVPEPSRNAAFRTSSVVVSVGVALVGTALT
MA
>LTRL590_040006900.1-p1 | transcript=LTRL590_040006900.1 | gene=LTRL590_040006900 | organism=Leishmania_tropica_L590 | gene_product=surface antigen-like protein | transcript_product=surface antigen-like protein | location=LtrL590_04:59850-60734(+) | protein_length=294 | sequence_SO=chromosome | SO=protein_coding_gene | is_pseudo=false
MPAFAFRSSPHKRGVAAVLLLLAIAVVATLTVSAQTIDDYPPVACDSTVPNCLECRKVGM
LSLCSNCKEGYSTAVSPMNPTEFGKCKPYDLSACRLTNCLRCAADDSTKCVQCPVGYPNI
NTYLCDRTTAAPTTVAPSITTTTTTAAPTTVAPSITTTTTTAAPTTAAPTTTTTTTTAAP
TTAAPTTSAPSSDCQAPSCAICVPGNQYTCAVCESGMVLMASGQCMATGSCSMTNCAQCY
PNDNNRCSSCESGYALTVSYTCIPRKSGNAAASPTPLLAALAIVAAAATVACVM
>LTRL590_040007000.1-p1 | transcript=LTRL590_040007000.1 | gene=LTRL590_040007000 | organism=Leishmania_tropica_L590 | gene_product=hypothetical protein, conserved | transcript_product=hypothetical protein, conserved | location=LtrL590_04:63885-64949(+) | protein_length=354 | sequence_SO=chromosome | SO=protein_coding_gene | is_pseudo=false
MTPHAAVLAVATVVAVLLGYGTKGVCGYNFVTITSLFYVPGATGTRSEDAGMCLERGGYL
ATEATAVLHEADVQALESEGFTTYYAFLGGGIVQPWHMESYEMGFCPFSVKDPDMWWNTS
FSQANGDNNNCYWRWSVGRWIEMPSTSGLPHDEEKTGIIFYRGQSTLGYDRQVNGFPLFF
PFNPPMYHPNMQLGHHLVLYRGGLHPTEAVWGDTYARGGFTYGDNFANKPQLVEATLKDW
KLVCQTQGPLRLNYEMTDTSSQLQERWWVIFFSILFVLCLITFLALVFCQEREDMDEPPE
DAPEWAEKETAQRIVSRRYVSQRSFRGSESSSSGNSLSDGSNFSKDEDGESVSR
>LTRL590_040007100.1-p1 | transcript=LTRL590_040007100.1 | gene=LTRL590_040007100 | organism=Leishmania_tropica_L590 | gene_product=hypothetical protein, conserved | transcript_product=hypothetical protein, conserved | location=LtrL590_04:66566-67336(+) | protein_length=256 | sequence_SO=chromosome | SO=protein_coding_gene | is_pseudo=false
MATMENVAFAGYAYYSTGGEGFIYALSSKEDAESTGTPVILVNAASKAVNFFPFLFLVVG
GVLMVGLMASVMVTFCCRRKVAKLEKMYWELQYTFADVNNTLVQETSRRTASPASLKQKH
TPQSTSRLVAGSQSPPQMMQRHGSIARVASMRPSQYILEPLPPAAPVFPAAPLPYGMNAN
PLYFQPVTTSAASPYTCSHGDKGAQVTVFAAQPPPIPSSPQPQTRLSSGPAAPQSPCTTP
EPPLRRRASKVSFIGA
>LTRL590_040007200.1-p1 | transcript=LTRL590_040007200.1 | gene=LTRL590_040007200 | organism=Leishmania_tropica_L590 | gene_product=GRAM domain containing protein, putative | transcript_product=GRAM domain containing protein, putative | location=LtrL590_04:68741-69613(+) | protein_length=290 | sequence_SO=chromosome | SO=protein_coding_gene | is_pseudo=false
MQQQPRPVVAQYAYIELLPLIYTGPAPPPAPACMDPTPDEQYRRGVAEKKAALKQKEARR
QMSSSGSGMLASLKSAVSQAVMTMEKGAADVSTRTESQVRQLEYQYDCDRFNLHFHELAE
NGEVLLADYRCYAMHSGLRVNGHVQITRHYLCFFAETTSSIAKTTDAVMGVFAAARHPTS
ANDEPRNRPVGIKQVIALADIVSIQPSVVLESISGQAPFFMLLPAPTVRPTALQLYTRDG
KLYQFMNFESLVSRASGALNDAVKGTALDQAYNYLDHAWRETVNLQSKDV
>LTRL590_040007300.1-p1 | transcript=LTRL590_040007300.1 | gene=LTRL590_040007300 | organism=Leishmania_tropica_L590 | gene_product=RNA pseudouridylate synthase-like protein | transcript_product=RNA pseudouridylate synthase-like protein | location=LtrL590_04:71483-75886(+) | protein_length=1467 | sequence_SO=chromosome | SO=protein_coding_gene | is_pseudo=false
MRAAWAVAVSRRRSHIACGSSSSPLWALQPRRASSVHCDRVSQATSGTSSNTSSSHTSSR
RGRRPSRGQLNARHIASAAETRFSASSHRMGCDHIADRVKRRRHLEDAIHAAQAFRNWCA
MHAPCTQAAVGASVSATAALRPGELSPSHAPVLHRVGGSVATLADIGYEEGANSRTTRHH
LGFSPPTTPTTNPPLAAGGAVPLTERRMLEHYAVLLHNVRAAAARVATSDYHRFYAAVVE
ELLTASKSGGGSGAFSVPRSVVWQDAAASTYHGESGEDATAQAERRLAAWASYWYKDLKQ
WHSRHGTHTPGAGNAVDAQQLLLHGELWQDVLDRGEGVVGTREEDKSMAALLLQGQWRAA
IDSLLEADAKPPRSASAAAMVPNGSSTTASQRLSVAELFSAASVRRRHRVPWRPSPYRGS
ANSSSSTLPPLPRRLALAPVTPAELRLLRHPPSPGLRVLPHSLAAKVQRAGCQERPAGDG
VAAAPSLLLEAAVAAEVAGGRATGVPPTCVVRLRRRLWVLQHLPRHLPASLVRFQEPQRP
SLRAGGGNGREVRSGAIPHAHLLRSHALEKLPWYTLCVLGEVLEASGNGGSTVATVLRNA
RTHVCAALFLSVHADYAALHDYVHTLFLTLGSSMVARAVAARQRQRGRSDGGAAVAVFES
AFAQTAIALLQPPPPAAYAAAGLSPRPASSSGNAASFLARSSSARTPSSSTDITDVHVVP
PRVFRRLCAAVQDWRNYHLSLYCETLSQIADSDGMALRELARVLAAQPHGEDALQEEVAV
VLAPESAAAIVTALLLQFLDQLSRPSASPSSTTARAPLSFLSNAARTAGAHASAGCDPQG
ASPSLPPLPPVLCFSVPHDKAHAVASYFKGIFHPSFFRRVVTAAPRTNGDECQLGDDGAA
ATSTITTTITAGARTADEANGNTSALPSFVLPPAEWERNAAARLVGRTLRRLDRYPTRTT
EAFFARYVRGDDVDSKREVGEEGGSEAAEAQSASTTVAPPLAMSFFVVNLQAAVNHWRER
HHSPILGVPPPASSHAQPQEQVSLPAQPSANAAGDGRTADTPSAATAAATPAGAEASLTE
TGKDGLPDPIALLASPPMLPHGLHAVYKPAGVNCTLHAHYPSLVYPFLTRELPWRARGAA
TADGSDRNRGAGVSSSPAPCVPVLRQQGLVNRIDVGTSGVVLVARTADALHGAADAMIRE
HHMRKTYRALVQRWPPFSSSSSASTLLCDDDSAAAAPLFSASPFLSPMVSAVVCAPVYAA
GATASSIRRRAALPLSHGRQLQSPEQRSADALAASRAGSTLSWSSGVPVSPSALEHAHQH
YATLHAALQDQRNAITRYRVLEYFASAGVAYVQVELRSGRRHQIRQHFAQLGFPLVGDAR
YHAGVVAGHAGTTFGMQRAALHAYTVDILATTDGDGLASGEEVPDRVVVQAALPADMHRA
LLALRQAEQAKPGQQQQQRRQPQQPRG
>LTRL590_040007400.1-p1 | transcript=LTRL590_040007400.1 | gene=LTRL590_040007400 | organism=Leishmania_tropica_L590 | gene_product=Tetratricopeptide repeat, putative | transcript_product=Tetratricopeptide repeat, putative | location=LtrL590_04:76560-77366(+) | protein_length=268 | sequence_SO=chromosome | SO=protein_coding_gene | is_pseudo=false
MALPSPASSASAPPSSRDKASYCLQQAQAAKAAGNAALQAGNPRGASFEYKKVYLYLAEY
LPSDVAQSAAPVGLGYGNGGGSDAGGHSGLVQMLQQQQRRKEPKNVAAAAVTGGESSASP
PTAEEAARLKLQEEMTQLYATTLNNLALAHMKLGRYQEGVKCATAVLEQPALRAALDAGA
EQCTSARFSDTPAGKALLRRAACYVKLSDWALAEADIRTLRRATPEGAPAASGGDALDAA
VVRLTQAVEQGRKAEAAKEKKMMRLMFA
>LTRL590_040007500.1-p1 | transcript=LTRL590_040007500.1 | gene=LTRL590_040007500 | organism=Leishmania_tropica_L590 | gene_product=Mitochondrial 39-S ribosomal protein L47 (MRP-L47), putative | transcript_product=Mitochondrial 39-S ribosomal protein L47 (MRP-L47), putative | location=LtrL590_04:78037-79479(+) | protein_length=480 | sequence_SO=chromosome | SO=protein_coding_gene | is_pseudo=false
MRCSARRANVAALYEFVDGNFLNNKRPAIPGGAWPLESLRRKSLADLQQIWLSLLKERNM
LSTIKEHYLRHQEELGAMPAPSRLKMVEESMENVKKVVKERDAEATAEAVRIFKERLAKG
IYRYPPGPPPPPGAHDPTSTVKLVLSRRVDEERLRELLGRFDVFEAHKGIVTLTMQLPED
VLTQKRDAEQLWQQYMAERRDVEEYYKWPGSSTGSAESASVYDHTVVELAPGVYSGHRGT
SAIESSCVGDSNDGAHGVVQAARLPVPPPKTRPPPPRNPLEHIKYQQRSVLSKAVIQLGY
FPNITTAAPRFTKADDVPRPVHPDEIEGPWEVRVTYDAKDGLAYVQSLSLTSIDGAAVLS
VEEDFPAAAQPYAAVDPVYQEAVRREMAQEETLMKWPNVPKWKYQYDLYTKKHLAQVVQY
NYSNVVDYVDREVLLTGRSVWESPIDIDPTCGGMKSVPAHAKKPRRYMTHGLGEVGVTDI
>LTRL590_040007600.1-p1 | transcript=LTRL590_040007600.1 | gene=LTRL590_040007600 | organism=Leishmania_tropica_L590 | gene_product=AMP deaminase, putative | transcript_product=AMP deaminase, putative | location=LtrL590_04:80246-86107(+) | protein_length=1953 | sequence_SO=chromosome | SO=protein_coding_gene | is_pseudo=false
MSVHATEEAISLPSTSGHAGRQHSASIVCAEDRADNSSGGGNSAAAGGPLTSWRRSFSPS
SAANALSGGCAPINTVRSSSGVGSGASTQSRLRPSSLQHCRSSSVMWGRLVGARGGTAAA
GSNSNASAVTNVYTLQLPGDDGGIEMAAAQPLLLGALRMRETYKGVDKGHCEVGVGSTGS
GASNSLTSAATMAADASRTTHPMQGVQHPPQPASQSQHLQAQQQQQQQVPSPSLMTGPTT
LQQVDGVFHWSDEKTPIASWAQFRADVLALAACVQDPSCVAASKYRLEVLEEKYHLHRLY
NADVEENSDRYRRGGGLFANACRVDSCVGATTAMNAQVLVEYIQRTVDERGDDIVGVSDS
TPLGSGLATAGAGGGGVVGAPGGEQLTLARVCELLDFPEPYLLTVEGLGLQPSVNRALPY
YDALDPSMNGGGRNSAALLRLFLSLDQRPQWGAYLAGVVLPCLRRNELRTGDVQATEMTL
EITGAPTQEWERTAAWVRTHELDSFCSNQFQLAFPVTKWCSRGGSVGSGAFSFLDMHVGR
AYSGEACDDRSITANDMHGVGRGPSDSLANGNVASAAALPPGASPDEAVNYDNYQQLLDH
IFLPLFMATLAPEDPKYVDLATLLQHTGAILLTGNENADVMGSTAAGGGGHGCASGSRAD
GGAAAGNAAALHVDAMSTDWRRRPADTPYTEPVSLTYLCYYIWANLCSLNALRRRRGQNV
LQLRVVASSATMPNTSSAHDASLLLLSYLIADVVVDAVALDRQPVLQYLYGLHQIGVAMC
PIARSSLGTTSLDEHPVARLLWRGLCVSLCTLNPLYYHSSQEPLLEEYTTAAKMHRLSPT
DISEMALHSVCMSSFEDEVKASWVGAGLLRDGWRANAVELTSVPTARLQLRYESWKAERK
LLLLPSGSPAGFPIGAAGSVAEIGSPLDDTQSMVRRDMATAARRFTTTLSPHRNASSALA
PDGQAGMGSTGGAAAALQSQAPYAVLDPAVDFPRATLIGPFDRDIQNAHLVQALHRALDL
RHQYCSLPLPPEPSSSAAAVASDSVSNSDVKAGWLAALTHDPHAVLPHPTQSMSWAFKGA
VPSSSPHNKMSGGHATGATGASSMVHGASSYLQFDEDEWKYKTVEGIIVPHEVHQIPRLP
QDMYHYTEFCSHVEEIRCLIDNIRVRDFALRRLQLLEHRFKLHAAVNHSRELGSTAARAS
HNRDFYQSTKVDNNIRMETGMTARQLLAFIVDKATHSGDDIVSHPKGKEPQTLRQLLADL
HITADSLTVDDLNVQAGATSSNGGAPQNPFASEGQQQDELLTLLLKTDNQMNGRYFAELT
KRTFEELSRDQHTFSESRLSVYGASAEEWALLSHWFDTHGMSSSHNQWVVQVPRIYSSLR
KAGRVASFAEYLEHVFEPLWRISLHPNSDPRLFHFINHIAAFDCVEDERRPDVPLHLAMR
SPHEWTTEDEPPYNYYLYHLYANLRSLNRFRQRRRFSVFSFRPSCGEAGSVDHLIGGFLL
AQGVNYGVRLADSAPLQYLFYLAQIGVTLSPLSNNTKLQLNYLHNPFPQFFRRGLRVSLG
TDSPLLYHHTQEPLLEEYSIASKIWKLSPNDLSEVARNSVLLSNFSLRFKEEKLGAMHFL
SSSAGNDVAKTHLSDVRVAYRFEAYHTEVGFLEYISGLHFHRALLTLEMEAQCMQLYGVN
TNDSGGSTGGGVVGLIDKTPKEADLVQLEAQRTCMQRQLWELTSAVSELHRQNRLLTTKL
AEEKERDQLAAQLRRQRVDAKLRELQNLVVQKEVRPHTRAAAEHHQPQDTLDDDKGDVHA
DGSGVPSIPHQLTPSAASVSPPPLSSGSLRAGVAAASVPPVAAVPAATPGALPPPSPPTL
HAAADSASSTLRRQQQQQGDAVAQTRRLLAHTESLWRTSPVQADGLHRADGGRGKQPPSQ
LPPLETTTSSSSQLSASPASLRKRWSPSPLVDD
>LTRL590_040007700.1-p1 | transcript=LTRL590_040007700.1 | gene=LTRL590_040007700 | organism=Leishmania_tropica_L590 | gene_product=Alcohol dehydrogenase GroES-like domain containing protein, putative | transcript_product=Alcohol dehydrogenase GroES-like domain containing protein, putative | location=LtrL590_04:87633-88976(+) | protein_length=447 | sequence_SO=chromosome | SO=protein_coding_gene | is_pseudo=false
MRSSRRLCGLPTVRTVAATGWRYHRHGAPEKVLQYERYRVPFDRTSGQVVVKMLAAPVHR
HDKNLIEGHGGPIAVPKACLPHVAGVEGVGVVEEVGSNAKLALKEGDMVWINNPSVGSWA
THIVTDAENLDVVPCRADVDIEYLASLSLFHTAYHLTHDFVNIQPNDVVLQTGASSSIAQ
ICQGYLRAKGAKLFQTMQLGRTEHAHLLAFFKLRGAFAVVPYNYARTNYMRRLLSDVPPP
KLLLNHTCGGYASNLVNLLGDNGVCVTYGNTSHQPMQISNMDAIARGVQLKGFFLPSWIQ
RHTREARMRVHQNVVESMTITQGHGIFRAQRFKMDGDSAFAFSNAWDAPLASRKAVLRIV
GEYGEWRRPRSDQAGWNIGRAVWEDMLQQMWESASTTENPQSMKYYTPFDDIHSSFYDAK
QSKELGHRDVFFRRPNAPRHNAAEQQQ
>LTRL590_040007800.1-p1 | transcript=LTRL590_040007800.1 | gene=LTRL590_040007800 | organism=Leishmania_tropica_L590 | gene_product=hypothetical protein, conserved | transcript_product=hypothetical protein, conserved | location=LtrL590_04:90418-91350(+) | protein_length=310 | sequence_SO=chromosome | SO=protein_coding_gene | is_pseudo=false
MGSPVPKRAVRTLGGVRCWTAAATSLCQRGACVGLTLGSSSMAPVAAVGSMSTRGALCMA
YRHQATDQFHRFLHNPHVVQPDGVDGLPRVKGDQQQWLNTEQWHGYSDTYLQRHMQYPAT
VELNNPAVNARHHLLYECLGLVHELYGGLAEDLQELHDDPLHPHFHRRIARIKRDRERIA
AELDKRYPKLHPTVKTVYDAFLVRRYYHLADWIEHVERKRERLINDLSPDVMEKTMRMRG
IAEQYLRHLRVLEHALYEDPLMGLLEGDRGTNALDQYTPGELAILRQKAAYFRKMRRFGA
NQLDTDLHTH
>LTRL590_040008000.1-p1 | transcript=LTRL590_040008000.1 | gene=LTRL590_040008000 | organism=Leishmania_tropica_L590 | gene_product=beta-fructofuranosidase, putative | transcript_product=beta-fructofuranosidase, putative | location=LtrL590_04:94770-96356(+) | protein_length=528 | sequence_SO=chromosome | SO=protein_coding_gene | is_pseudo=false
MMNNNYSEPVMMYTCTEPENIQRQCIANPPKSDLQGKRTLDTLVKSALNVIMSEDMIPGV
VAMENFRDPTEWWQDPTNPNRWLIAFVARIKDREGDNAHVIVFSTEDPSFQSGYSFSHSL
YVYKYDLDHMFECPDFFTLKQGGEHYLKVSTMPSHRDYIIYGSYQLNTTSNQYVFVEDPA
RSFTFIDYGPFYASKTFYDPILNRRAIWGWTNDELSNEQIIANGWSGVQNMLRTMVYDHT
EKKIKTQPAPETRGLRLDKLVDLRGVAVTATPTEIIASNTNNTLYHEIVARFTLADPTTF
AAATTYPSDSDVPEVGVMIRANANLSQYTTVSVRMPGGGPSALQSTEQIETYPPIKIFAG
PSAANCSAECDKMRLCESYTFWGKNNTCKLYWKTNPMRSKDDATSGTVREPLLYLGRTQS
GTIGSTAPLHGRAPFATATPNGFELHIFVDDSVLEIFKDEGLETLTGRLYIDNGADTTGI
AVYARNAGTVTVDVEVYTMDTIWKAPTPNAAKNFTDSLYNLLDTLIAV
>LTRL590_040008100.1-p1 | transcript=LTRL590_040008100.1 | gene=LTRL590_040008100 | organism=Leishmania_tropica_L590 | gene_product=mitochondrial exoribonuclease DSS-1, putative | transcript_product=mitochondrial exoribonuclease DSS-1, putative | location=LtrL590_04:97576-100140(+) | protein_length=854 | sequence_SO=chromosome | SO=protein_coding_gene | is_pseudo=false
MRRRLFMFVRVCGTAAVGTPTVGVVAALQRRGAASKVTSTTLGSPSKSSHHTTSSTAPRT
IIANAAAQFSGTYLDVAWTRQFILGSLLQRYDPLRYAPSSPSSPSSITARLVESALLESQ
RLLSSTWKLPVRPLDAVSEARILRLLARYAAGEGILSDTTLEMLQRVLARLPGAPACISD
PLHMRALLELIGYVEPGDNLNRVAYAGELHYPPQAHAFMTELLAEGRQRDGGDAFDAIRE
RRAGPGYAIDSATTSEVDDAIGVCVDGATGAKYFVVYVSDATVYCPFDSTLEQLTARRLT
TTTYLPEGVFFMLPKPIVEAATLREDRPCRTFNVIFQIDESTGEVKNYSVAVGWLDQLRR
ITYDQVQEIINKEEGREEGDEHDSAAAVAAAHDTDTSSSPPLLAECADSAHPPPAWMTRE
DKDNLFYILRCARLRLRARLERQQRQQQQHHHRAGGKDCGDEGVPATPPADFSLPDPLIE
VKGTKVLSVTDQVISTQDARLAVAELMIAANEVCSRVAQANHIAMPFRGTRALSSDHLVA
HYYTEPEGVRTLMSLDASHIFLAEAMQSSVRRLSTVTRAIYHHVPLHHAGLDTTFYTHST
SPLRRYADMLVHHQLKTWLWQQRRGGGRSDHTSATSTSAARAAMVAAPQQLIPEHAMASL
CAMISAKQERASLLQDNSTRFWILRYLEDLERVSANAAAAARGGSDGDAHHKKTYLCLVG
ETRRVVAAPAYSRFACSSAEMSQLLSLPLAAPSTTSSTVRRPASLQMDAVARWRQETPEF
TYVSDVYIPEVQLAHTIAHHRDDVLVGAVLECHITRVQPTQGVLELAIERVLPGGDERNY
ERLWMGGFVSQLDA
>LTRL590_040008200.1-p1 | transcript=LTRL590_040008200.1 | gene=LTRL590_040008200 | organism=Leishmania_tropica_L590 | gene_product=ADP-ribosylation factor, putative | transcript_product=ADP-ribosylation factor, putative | location=LtrL590_04:100732-101286(+) | protein_length=184 | sequence_SO=chromosome | SO=protein_coding_gene | is_pseudo=false
MGQLFTSLWSIFKGNKSYKLLILGLNNAGKTSILYYLQLGHSIATQPTLGGNTETLTITH
PQTNNTITFTCWDLGGQEQLRESWKLYYDHTDAVLFVVDAADAVKFPKAKEVLHQLLHGE
PSLQHATLLVLANKQDMESAAAPAELIEYLELGKLKDRTWTLMGCSTSTGESLREAMNWI
AENV
>LTRL590_040008300.1-p1 | transcript=LTRL590_040008300.1 | gene=LTRL590_040008300 | organism=Leishmania_tropica_L590 | gene_product=hypothetical protein, conserved | transcript_product=hypothetical protein, conserved | location=LtrL590_04:103305-109775(+) | protein_length=2156 | sequence_SO=chromosome | SO=protein_coding_gene | is_pseudo=false
MRYPRPTSSQKGDVVSDARSSNSPTPLSLDVPSPEHAWAGVELTHMLDGTPAGGEGGAAL
GAARTSAVFSFPFNAAAGRPLPSFAQLLPTRRTPLWVDTTSTDGSAHVPKQKMGDDASAT
APSAPPRSISKPPFPSVPASGAATQGCGEGHESAAASPAARGQVQLSQWAVSPLNSPLSV
PSVAASTRSRNKRRFEDLTALEQRLESPVASSFTDLFVGLERPRLRSRRPREGLQRRGHH
RRTHADGVLDVEAQASLLSSSSLSLHQICSTSRCDGTFSDEDDIDDDSYESTTEDEDGAN
TPTVYRSPQLPHWWRSIATPVPGTRVSLRPDTCRHEFWWIDRLGFEAHEIVRVVLKHSLE
GVVLRRSGETAVVVEFRILPKLLKSTSYVVARRSREQRDASPSLAADASASESPKMAFTD
SARSLTPTVSLTGSQPIDAADLGDQRIRSGNRGSRTVGMSSPDVCLQLPQLVRADSSGKA
ECSQREFVEPATSTANGTTTTAATTVTTTITATAGSIGGQFTSPSSFPLSPKPPTRDSVS
GSRKESASTTQVSVRTSSPRSPISHLQQPEATGPSSTLSPSAHPSLSLAVGSIAVTVAGR
SADSFAEQDPQWPVLARVLDTTTTQQQHQHQSLRLPVAQASPQTGAVAAVAATVKAAKSM
RGKGEAEVDATATNGGGVGESARPLAPKSVKTNANGSSTSVLPVAMPPVRRLIQESRPAT
KLNTVHNTSIIGGADDVVASVESTSFMGTQGSLCYPSPWRSSPRPQLPCGELLPTVKVNS
MAANGTGSGSSHSCIRNNHSGGVVTAGGGDAHLSSISEEGTFLVHVELHHNLKNVGVHQR
RNGAAVVVPPAASGSNPLPSVSGHSGPALPGNSNSDWQHGSQRSQQPHPWTVGRQLSSPQ
PHHQHTLSSPISVANLHPDTTEKLVAAAAEAARLEDAVVPTTTAAATASQQQPAVWGTPQ
RAMAEDDDSVVAILTLPISVCTPIVVARLHAMRILHPLLPAITALHGPAFSASISGDYRN
SDNTDTDSSDEALVTAPQPSNATPPFSPAADAQGPDYAGAIRLLSEAIELFKEEKSAEEA
PPSMMATPDDHAPTRARDLSILYTVRSHLLFHASPTCLRDSLQDAEAALRCCPAWDHINP
TYEVLAANLISFGYVSQVEGLAGHLRHRWRAASPLLLRLGRVTQVMVSYASIFLRQQLPT
STLRLCAGGSANMMLPSNISDTAMGSPSLTAMSLSPRSTPLPTELTSSYLSHRGDERSSR
PEAAATTATANTLLQAHTLPYEVCPLPLGRHGRTLHNLDEPPRQSSPISTSPLSLPATGA
DSAGADSMSHLRSPLRGSRQSSRPFRPGADVCHRRLFLLEMLFPSMNPAPVKPLSLPVSR
GYHGATGRRGWQLNSTKVTISGGNDNATPSNVVIVPKTETTRRVRAEDFMYDRNSMLALL
AATADTTMQWGTVPMCYFCRHIRLSATRRIQKDEVIFVERPAILMPFWPLLPPRSASAST
AAAAPRSSSGTGAGVSDKSVSTTPEPSCCAQCGRQRLAKPVNCPGGCHAVYCSEQCRQLA
LRLYHVVECGGVPPDPNKAGVLEPGDDVGARVRRTVAVLQDVFSEWNSYLHHLARWDTPS
TRLTVQRAACSPLTTPGVSPVSPSPGGETPGHDASQQQPGESSGETPAQGKRSCAPPPIL
AVTAMRVVARLEAMMLSLALPLELLPQMQNHPAWTAERHAMMRAVARTLRQRGLMVPAST
TRSVNLYCTHVDPQRLLLLEVLLQQLSVPFFADFNYRASSTVWEELSRIPCEVARSSDNA
VVTAAPEKSVTSPVDGLGPGSFRRLPLPHTLSPMPAKAQQQRNCFVELTPAQLEELLCNL
HRLLHRVYQVVAKELADVPSIPLCGAEAEEKNSLEWGLPGRWNCVELLGFLNNTRAFQQI
SDFALTSWAVVYPRDMEPPNVAAAMAADHRSMSQARSIIVGDNRPLNIHPHHHHHSNQSS
TITNEFSHANPSDISNTVAVPLVVISPWSCLTVDLHPILGNVPGGFIHSRFMIEHEQRRR
MLAYCAAAAGRRGGDGIGGGSVSEDSFLSVHSASSTSAAALLTGDDSARTGSLRDDLNLQ
LLEEAAQHSCSNLHISLVYTPSKEPALLAVAKKNITHGDVLWWESLSCREYLSALL
>LTRL590_040008400.1-p1 | transcript=LTRL590_040008400.1 | gene=LTRL590_040008400 | organism=Leishmania_tropica_L590 | gene_product=hypothetical protein, conserved | transcript_product=hypothetical protein, conserved | location=LtrL590_04:111290-111862(+) | protein_length=190 | sequence_SO=chromosome | SO=protein_coding_gene | is_pseudo=false
MALLAPKALHKRVKGTNVEVRKEVTDDNTDAQLALLYSIHADDETELRWLHNTLRPERNL
VHPSDAFLHGIKALHPAAVFNTFDVKKAKLRRLTKYEKDKETAMKRRKKEVAPTAAYKAA
VNPHKTPRTGGAAPADEVRVLSRGMNKAQKARSRTRTAHKSGKVVNGAEAPKAFFTKWKK
RKQEKIGRGL
>LTRL590_040008500.1-p1 | transcript=LTRL590_040008500.1 | gene=LTRL590_040008500 | organism=Leishmania_tropica_L590 | gene_product=Phytanoyl-CoA dioxygenase (PhyH), putative | transcript_product=Phytanoyl-CoA dioxygenase (PhyH), putative | location=LtrL590_04:112959-114020(+) | protein_length=353 | sequence_SO=chromosome | SO=protein_coding_gene | is_pseudo=false
MRRALHAAALPSRAPPTPRRYKSYVLKFLRGQLPHDLKDCAGALGCLYGTLPDVDEYRQF
VVPLQVLQQYHQLGYAKLPRPVLDPPQVDILADEVNQLANNVEHHPKSEHLYATSLADLT
GGPLFYCQGQWRCAWGMHDLVYLPTLTVAASQALGNRLVRLWYDEVFMKEARTGPCVPWQ
QNYVRWQHTTPVNHVSIMIALDTLNKDRGAPCLIPGSHRWREGQLLPPVPYDPTQSEAQQ
LNTIWDITNDDEQEMLADTPPATVDLRRGEALLIHPKTLFATHGNRSLDAARCCCVHYMG
EATCAVQDGPLLPHTTRFRAGTRVSGPFFPVVFDPAMTEDLLMLDNKGDGAAA
>LTRL590_040008600.1-p1 | transcript=LTRL590_040008600.1 | gene=LTRL590_040008600 | organism=Leishmania_tropica_L590 | gene_product=anaphase promoting complex, subunit 10-like protein | transcript_product=anaphase promoting complex, subunit 10-like protein | location=LtrL590_04:126670-127692(-) | protein_length=340 | sequence_SO=chromosome | SO=protein_coding_gene | is_pseudo=false
MEYDDDEYGRESSVEALAQSQESAQVASAASGLPESSSSAGSAKPSFRILSTRQLAQWAR
VRHQMDVGCSGNTVWTVSSAKHGNGVLHLVRHHDLNNFWQSDGVLPHVIRIQLGQLTPVE
AMAVYVNSAVDQSYSPRVIRVKAGTHNGDMTEVAKADIGAGQECGWVLITLREMAGDDGD
DLEGGGANDGGGGVAAGVKIQHQQHEVRPRQRDGGAPEGGAASSHSPPIPYSEVAAALRH
GNHATPSSAGAQTPAAMPMIPHSARNAADRWLWCTLVDICICENQFNGRDCHLRGIRLMG
PRYEELERVSNADATRTVTCARPLQGGEPLEGTADELQLR
>LTRL590_040008700.1-p1 | transcript=LTRL590_040008700.1 | gene=LTRL590_040008700 | organism=Leishmania_tropica_L590 | gene_product=hypothetical protein, conserved | transcript_product=hypothetical protein, conserved | location=LtrL590_04:129223-132615(-) | protein_length=1130 | sequence_SO=chromosome | SO=protein_coding_gene | is_pseudo=false
MRRGSQHAAAVAAALPCTQSASNSMVSSPHSATVTTSRDVFGGNSPAAASPSSGRRQQRL
PRGSLSKACPSPTPSVSYTSQQQQQQQQRSQRQMTKGPHHHRGGGGRREAQRRRLPASSA
SDAAMSKPKVPPPSSLPGRRSSSSSSGSSGGDGDVAAGMCTVEDVVKSAVDPQAQFTMSS
NTSRTTTITTDDDDGNEADSSCSPLPRQQQQRPPDQSRRTTRNRDSKPRIARGWANTQRW
ENVQQKQRKQRRHLESRQDRRRIAAKSSEASVEAGAAAHNVANEEDEVAGNVQGSAAAPE
EEEVTVSCKPRNGSRFSSPLVTTAGAAAEETLENEELLPTAGTRRVPGRSAKNAMGTPSR
RPAVTEGGGRSRHRRRLSPAHPVASSPAVSRGSSINDAVGDAAVDETQLLPRLSHAGHDG
KAAVPAGGPRRPLRAGNKQSRRQKQMSTAVPQPQSGPGVSTGMAPVTAVAAFSTRPPPLL
FVPQDPIIVAQQVRHTTHAVVAESALPDPPPTVIRLAAFSSAKGSITDPCVVAAVLPISA
GAPVHAVGPAVPHGGRVTGTAAPSTAGPPTVVSSRSMPPPPRSEEDQQLSRRGLRFGAAP
FYPAATASLILAMAPEAGPNGGDASLPSLAAAVPSPQSLLGSYSMSPARSPPLVHPTSSP
LGDSMENHSRSSTGGLMSGQSTFAAELAAATGTPWTLTVIAPSHSSPPSSIGRDDTDGDG
PSSGTPSVPVKSPAHGAATAASNSSNTEMQNIVGDRPSMRRSALMVTNTATGACVSPATV
TTPSGSPTALWSGSGGLLPPMRTSGHTSGASSSTTAAATTSPGGAGHHSATHSGSTPQGV
VVREFPQAPYPVVNRAAELHQSTQQHSMRSPRLMSESDLDCVQHNRVAVSDVVAKDEGTL
VDTLFADVNMIEDDESEVDGDDLLSSRGGGERWTMQPAPSPVASGDGSPLVASSPDVRTP
HSMNQQLQHRSGSFSAGVRMLGKEAGGQVFGGGYWYPSGPWASTDATGRGSGSGGTGTGS
YRGGGGDVKTTLAAAVTASIGSGSGAAAWRGLSTPPHRHRAFSASCASVASTMSLIDPKQ
PQADGAAYDMMGKDDEWEMNSSAYADSLDEAQIQWIEEQLRATENPAGYF
>LTRL590_040008800.1-p1 | transcript=LTRL590_040008800.1 | gene=LTRL590_040008800 | organism=Leishmania_tropica_L590 | gene_product=Tetratricopeptide repeat, putative | transcript_product=Tetratricopeptide repeat, putative | location=LtrL590_04:135003-136088(-) | protein_length=361 | sequence_SO=chromosome | SO=protein_coding_gene | is_pseudo=false
MAEAQARKRTESLSKMYSKKPISEGYALWDREYLLAAMRVFTFKAEGAPPFVLAPYLDSV
AEITLQMHDLEDAAEQFAIAAGKYQLIDQKVLADLMRFKVTEVSSSAEIALEQVQAYLAA
QDPQGNGGGENSTAQIKSAFARVYAYLADLLLGSVDEEQASEAVLAQALTAAELAVQLGW
DRDHCGWLIVGDVHAASGNYEKAKEAYGKALQRCPHYAKALERQIGVVQQLVRAAEECGD
DAGKATLNTELLTLLSRSIEVHPLANTFREKAFLLSEVHGDDAALAFVAETLEHPPQEEI
EVIGSSAKEMTSTLLKAKAAILADGNQLDAALEAATKALEVDPNDEEAKSIIRDLHESMA
A
>LTRL590_040008900.1-p1 | transcript=LTRL590_040008900.1 | gene=LTRL590_040008900 | organism=Leishmania_tropica_L590 | gene_product=C-type lectin (CTL) or carbohydrate-recognition domain (CRD), putative | transcript_product=C-type lectin (CTL) or carbohydrate-recognition domain (CRD), putative | location=LtrL590_04:137429-149803(-) | protein_length=4124 | sequence_SO=chromosome | SO=protein_coding_gene | is_pseudo=false
MGEARSAAARHTPAFGSFTRVRAGVPPSPSTSRALARWTVFAVVLLVVVAALAPGVFESV
RADDGFRAATVASCPYGWSLYSPPMPINTTDSAAEAHLCARVFIRTPVPDSAAESLCTSL
FLSGSDAPLSMDGVTPWPYATYASPHGVAVHSAAENAFFRSLFSDAYNAGAEDDGVVVLG
GAAGYGVVHWYADASSNGGNALHQRQKMRTRAELLEMRSPSWLNSSRAAHTRGGLPQQLA
QTTAVEAASAADVSAGSAAYTNFAADVDWQRHSGLIAMRASGQWTLLTSAASAHAFACAF
KADFAVIPPATSPSSSGSGNAHGTSSSGNSDSSSEGGSNSGVPQRGSGHAKRPAAPQPAP
PCLSGWTALPASVDTSDGAANAVCYRLFANASEVGGRLGKNFEGAREYCAAVNPKGSLAS
IMSQQENAWVVSTLLSAMAAPPTPCTCDGSSMAEAPAHAASVVPMSGVTHSARTVFLGGS
FMRDSSGAGLIGSWYADQYLFNASEYAAASPSSPAWPTSTNLYYSNWGEGEPALSYGVVG
ITPPPPTECDCGNASTSSPSPVSAAGMWVGLDPRSTQPFLCSYLNDGSVFPSVPPTPMPN
PSSTTSPTPSPSEHCLSGWSHLALTNSCYRVFPSASTEAEGGSAVTAATMEEHCEQVLRG
QVVVSKIGRVRAVAMQSIAESDYVGSLLSLYLKDPRNAVVVPEGGSSGSVDSTSSPLPVS
LAGVSFIDHGAGGFYLSGVRELDPLLADRLWAAGEPANVKGCVAVDVGGLWHYIPCSSSS
ASMPANEAVRVLAYACQYRASDIDPKQDLIPQATTQPPIPTSNPDWSSDSDSSSPWLPLG
QRVQALSGAVHVVVAAGSTGVYALQGPNVTIPPVASVRGLHFFFAPLSAYYTYPAPRRAV
DGTVIVPPVQTTPGMSVDDLLSIAITGESSPAAPCAGHKEQSRIARVRANVITVQHTNHS
EVGYVCVSQDGRNYVPTAITYEVTEVTVDGFINTPSRSPAANSTAAWLPPLFCGTAIEVA
TTTPSAAASACALQRDVAITEHATGTVQLVLRRSGGASAAGTVTTALSPEVDTVVSHVRL
SSSADCMGEQVPFQLLDSEIEVRHVSSGRYTQSSSPLRADSGRGRGNATLQYSVFSYQHA
SVHAARLASLDPIYNSSEVSSTLAQFQHPAEYYVCVSVHKPPSTLTSDVAEIGAASRRLL
ALWGASVNTGISSSSSSSGASTTLSLSIAERLAARTSVSPAGAAVRTYTAVPGLKAHLVP
PPVSVKGMWALPPRRLRQQRAWSTGASGSTTAAGSPWATLVPAAATHNRSAHYLLRTRHP
FDSTDPMSAPSSSTVLPSTVHLHISQYSSPIILLDGHHAERGMLALLSQNPNDCNRHQPL
PLDDPTRAAATWPRHLDTMVPLSTVTMTVEGSGTAAATATVAYMQLNLNHTGLWGHHPTR
TDDPAATQQTWYVCISYGALSPFLPVRQPALRITVHRQRVDRFLVDSSVPFTSSEAVAAA
EAAGASTTHLNVNAGFAGMLWLHGLDVRLWSTTTLHSAQVAFSVVLPSSGTAGDTAAQCA
NANLFYAQRALGLLTPESCRHTRAAGGNSSADDDAACEDSEAARAGMVVPLGFFTQHSLR
RMQLCLSVPLPFATNTTGGSSNLVPQRRFFAPLVNTTLDVRPIQLLYMGRYSSIPASAAA
VPPNPAAPPSTGATLIRLAEGARDVVLPLTGYGIRPDMTMFLSSQLCHGVPISSIGRHDN
LVKEQSALNISVVSLYDLPSSYWAPMGADTDVQGDGGSESGNAHQPRVFVVLKHSDLLSN
SAAQRLFGASTATADGARKPLNVCLYAPGTATLVFPTNFQLVVEPPRVTAIRNLPSDAPL
LARATAHMPPYSSSSSSSPLPPSSVATVVYAGTMDLIVEGFGLDGTNTWLTPAVDCGNAS
SHLWRMPVQLSALPSSTTTTMRIAVESGSVTSPLYAESTRYVDPQTSFSSWFISLRQAET
ARVGADANVSSGTYVDRFQWCVRIGETNRDVAVSPYVSTGLPYRLVIPATDGFVLEDSPK
HQNHISTVLPLPMQHATGGRWFSMKLAGPIVDVVQAIGSPLYMFLAPQHLSCYALKNSYM
HQGLHSFGSASFSAVNGSAVLLPRWLTVPGIYQLCASTLYPTLDSADEGIEAALQFFSLH
GLQVQLTNAVYGVSALNHTTSVTVEQGQEWALPISGSLLTNRSLVRFHTSASQCSQPMVA
TKSCGGAELPDIRVQDAFTGFSLSGDEDDNRDSEDSLTASAHYIVLPQSLIRSLAAPATY
VLCFQPQNHLDWRVAPAISLVVKTHVRRPTAYSYFPADGSEDVALLTALPPSKVALEWNT
GEEGMVNVVGTAGRQVSLALWCLPAPTKSSNSGVGVKEDLVPCGDHRRVMFVKPMDSDED
PCFVDAEAVPEDVVRGPYVLHIGVLTMPYALSTRGSGNGDDAVPVIIPNMTQPWIMCLET
GPERWREPVHPMFQLQYTHAMPTGFRVKADDASNTTAPFPAHKVGVAATTSAEVDRGTGM
PAGGNTTLILYAQDSSQVVYLNGYGIERGHRLRFGAYCEETTMEPPASSRSRGGVSSGGG
AGMVNSTLSDMADYHHRVAARQLLANTRLYTDPLPIEDDNGVFLVPSTHILLSEEATSGA
GGIAACVSTDGGATYAKTSLTLRVLPSRLRIDTETTQRNLLAQILTDTLLVPENSHGSVD
LTALIKAGRAIGSSTEAATASPSSVGGSGMRDADMYLPPGTQVLLSTSCSYNSHGIPLLT
VSVSNMLTLAKHHTGTVTPQRLRVCVRDPEAAVAAAAVLESGVSEDDGGTTTAFFVASGV
YYRVISVQVGRVSLHAWTPTEAMQADLIEQVVLRRSAREDLLLPVLLKSTARAETAVTVA
SSPEDELLQRLELSPSALSLLSLTRFYVGQPCYRSAQSPDPASAIAPYVSSYAGMQLNFG
ADRITVSPLPLSRRQQQQQQLSSLSPPDSLGKTLVAALPSGNTYSVPHYTLESRGSVCFS
VDGGLHYLSVGIAHFTEEWAPTLRATLNAEEDEKGKDVREEADTTTTASPSTNAMRVYTQ
SSTTRQLLDTRYVDPGTLPPWTAAANHTEAHLLADLGQLTTAMLWTGFLGDNGFAVNGLL
FLPASSHAAPSAETSPSGLVPGGGPQPQPLLFSLDNRLQNISTNMTVTVVPWSLTCYGDA
QQREFYVHPPDVGLLAATTPGRCSAGMRDGVRVRVVPLSMAACNDTVAVDKLYLFDLSTV
QPAAWGATAAAGEAASSPARAMQLPIGLRYTPEGLYALCLRQDLPYVSSLLSDNNARAPG
DLVTATYAATPLRLRVARNWTVASVSSATVSNSSDNVVAIAQSSHAELPVTGTAVRVRGM
PVLFAFAPPSAQTVTRRGGGGPWTWSGGCAAVPEAWDPVTGMPLVSASASSASGPDGLLL
TAPWRNAQGGVLRVDAAYVSRVEWDTAAVVPAAATNGNSTTASARYADRLRSYALCYSVD
GGLSFQAAGTAGQTSPRTLAAVVVPPTITSLSCNRTTAADPAQRLLGWSADNATATTVRV
QYLYSSPGADASITSSPQVVTYAARPPTYIYAWTSAFAGNGMGAASGRHLPTVTTTAADV
PTVAAAVALVRTSRYGARCDGAAAVSANFTHFYGTTVFGADTWNVSAVNTSSPLAMPIFL
INLQHGGVWSTADTAAVVAWRGAQTAKRVAQFERMNPALSQETWVNQTAALWARYKDVPG
APLNGQSILGWATDAATAASRSNGESIVACLSIDGAHFYSADVARAAALAPGAQAQQQVV
IATASASSSSSTTTTVTRLSPWPLYLRSTVGPSISNASANTTMASVSTQLLWMREISMVM
ELLARPTINAATATAAAASGSPYLGYTSASLALFQEAMAAALGIDPSVVVVQLHMSGLVA
LPKAAASLHAVEAVAVAAVQAGHRAAATLGGLQRASTALTDNATADPQPVLLPTYALVLS
IIADAVAYNAAVNTSTLSAAPDLLYRGVQLLRDNVSGPALLATLARGRDAVATASLSSLT
VNFTLRNGVDLHAANATMSAALPWSPPQEVAWRRLFLSIPHTTLSPGPVPDDKDNDTTSK
VRWWAIPLLLVLPGIMVYGTYYVYKKYLQPANEPTKVPVVEKHQ
>LTRL590_040009000.1-p1 | transcript=LTRL590_040009000.1 | gene=LTRL590_040009000 | organism=Leishmania_tropica_L590 | gene_product=serine/threonine protein kinase-like protein | transcript_product=serine/threonine protein kinase-like protein | location=LtrL590_04:153427-157530(-) | protein_length=1367 | sequence_SO=chromosome | SO=protein_coding_gene | is_pseudo=false
MAEHAAIAAMVPTSKGGGRHLNRLHPQRYQLLQLASSSLAGCETSRSAAPKTAAVEGGRI
NSVSGSGAQPRQHYRRARSIHITLRKTRSGSRPVNAQRDSSIGVSRDIGAATGVAEGRTP
NTRQRHGSFGSASGALGDAVSPTSTATVTGTPTGAGGAAASLPFTFPAVSGCVSPKLTPR
HHDAMSASLTVTAGGAHRAPLFDDVANSNNNPNSCGSSRIMNSPSYTPYILHTHGRSGDG
TASDGTTAAAAPAVNMQTTAAAPTNVGSSSSSMLGGAGGSNSSVGPSSGSCVPAVHGVGY
FNTFVKAIHPSDMKQALLPPNMRERAVVLGMKHGDQAAEATAAHRRPFSSGAISRRNSSF
SGSHGRVHHHPSVSRAQAVSQRSLASDYSGGLLSSSMSGCHTAAGIYNGKNSNHCHSTAT
HGLNDCALPYLESASVAPHPQPHQQQQPGHPPSPAWRGHLSSMPTVNLGTSPRLSPSAVP
AAASDQQDQHRRHYRARSYTVGGRVRSSSSSSGGGAVVVATAADATTPSASGSAGYVDSA
PSPSPNRSVSLASSSPTAAAPVSGAVATTAAGQCSRTSTLNHHPSLSRAGSSVETTMMAI
TATLPPAPPLPAYTESRASSAVTGTMTPRTPRPANAAIEAAAAGVSSARQGIRLIEHPSH
GAFSGQQRSVSSDIVNGLDDSVDSVRCGSLPSASNTSAANMMGSASGTPDRYNYGSATAA
SRHGGTAVFAASHRYARDSMASDDKTDDEGRRHRGPLRRYSTALTNTTTEDEDEPPQQLA
QPSTLELLRGNHLRRESGAGGGGGNVNVAAVLSRARAARTSATGAAAAAGATNRDGSPTT
AIERWRAQEQQRKRDEERQQQQQRQRLSARQWREAFHRLQEKRVRWRMRGYIGRGTSGVV
YEGVLEDCKQTPVAVKVLEVGVPIPVDLDTSGNDNDGQSSRRARNTENSGTPTSAADAAA
ADAAYMSPSQQEALLVLLREVEMMEKLHHENIVTCLRCQVTPVQDRYLELHQQQQQQQQQ
CRDGGSNNGEDLSGTAAARRDSEGVGKRRHDSAGRHYVDNGKAAVCNGAFSASQSPQRNA
AARIPVQVEIVMELCNRGTISSVVRRSPGGQLPVRVARRYLRDVLKGLAYLHRNNFIHRD
VKGDNVLISAADVAKLADFGCSRRIVLTNNVHGAADSEGGTSSIATTRTAATDSRFTTMV
EYQWFDTTGVAQTMVGTPMFMAPEIIQASGPPCMTTPTASSPASSTGEGNDGGHGSSSKA
TSPPAPVGYTASADIWSFGCLVLEVFGRTPWPASGGNAYHLMKQIEQSVADLPPGVPDGT
PVELLGLLRCCFHRDPHRRSTARALLRAPWMTCKDEELEEMPPRRRY
>LTRL590_040009100.1-p1 | transcript=LTRL590_040009100.1 | gene=LTRL590_040009100 | organism=Leishmania_tropica_L590 | gene_product=cysteine peptidase, Clan CA, family C2, putative | transcript_product=cysteine peptidase, Clan CA, family C2, putative | location=LtrL590_04:162904-165477(-) | protein_length=857 | sequence_SO=chromosome | SO=protein_coding_gene | is_pseudo=false
MSYPPTEADVISNDSLFSDSVEFYAAEKPIAAEDVHGFADANDQPLGHDDRGLPTDDAVM
RAGSRYPEEEPAGPPPPPPVTNAFMKPRKTATKPPREWVPVSLQVPEEDPEDEFDIGTAQ
KPVYESPATPAATGGAAAPKVRFVNGEPDITGEVTNCFEEPGLLYRIVDRPNKTWAFYND
SRSFEVHVVCTFGKHSKITPLENTKMTRDENTGEYVMELTVYPGETEPFIKGFVNGFASK
LSALPLSQEYFQARSEAQNQQVVQVEMDAIRAIAGDETDAERILQICLENGLPFVDLSFP
PVQSSIESGAAKPFKRLPWGRPRMYVKPELHDQIRLFRHRICPGEVEQGELGDCWLMCAV
ATQAEDPTVVMRMFRHPKGADSARCERTIGAYRVSFNKNGLWRSILVDDYFPVIAGAPAF
AHSRDLCELWPAVLEKAFAKMHGSYAMIQSGDPMHALTDMTGFPAMRIDEMVAKATVHGG
RDLESQMIQWQRKGYQAILTTPGKAPAIPADAQSSPDFSDQPEMEEAFAGTGFLPGHAYS
VLDVKEFQKGQIRLICLRNPWVHGSGWTRAWAWDALEWQQHRDIATACGFSKHKGDTSIV
WMTFEDALKYFIGGGVLFCVPAAHDARVPITFADCKPGAVFQVSVKAPMDVTFILSNMDH
RGMHVDEAGAAESDPNNMDYPPVMLSLAAPVPKETDVYQVVQNSSTDMTQPSDNAWLFLQ
AREIAMTCHLEPSAAPYLLIPRLMEGDETVGNGNGGGEDMRDFVHPIYYVNDHVHLSRNA
SSVKAKEIAVTIGFEADEEIGDNLVVVMCKIGEGNAVFENFPKFPTDDVEPHEEELYFQT
KESDCGYAQEKAGTAIY
>LTRL590_040009200.1-p1 | transcript=LTRL590_040009200.1 | gene=LTRL590_040009200 | organism=Leishmania_tropica_L590 | gene_product=hypothetical protein | transcript_product=hypothetical protein | location=LtrL590_04:167546-167911(-) | protein_length=121 | sequence_SO=chromosome | SO=protein_coding_gene | is_pseudo=false
MVISGANSLTLRLGVKRCVAFIISMNAFVAHHISHTICMTLMFTGTIVGVLIVNLVGDIG
RGNGTTLLVVFLIGIAFMWTSSSYGETVDLLFVQRYPPHIVGTGGRGGGVRASPAPSRPF
P
>LTRL590_040009300.1-p1 | transcript=LTRL590_040009300.1 | gene=LTRL590_040009300 | organism=Leishmania_tropica_L590 | gene_product=adenylosuccinate lyase, putative | transcript_product=adenylosuccinate lyase, putative | location=LtrL590_04:169527-170966(-) | protein_length=479 | sequence_SO=chromosome | SO=protein_coding_gene | is_pseudo=false
MSLPSAQEAAALAVTTTAHKAPAEISQDSPLYSLSPLDGRYKRDTTPLRAYFSEYALFKY
RVQVEVLYFQALCKEVPAITQLRGVTDAQLGELRATTFENFTVDDARVIKDIEAVTNHDI
KAVEYYLKDKMAACGLEAEKEFIHFGLTSQDINNTSIPMLLRDALHHHYIPTLDQLIALL
KSKLPEWDVPMLARTHGQPASPTNLAKEFMVWIERLEEQRAMLLSIPNTGKFGGATGNFN
AHLCAYPGVNWLDFGELFLRKYLGLRRQRYTTQIEHYDNLAAICDACARLHTILMDLAKD
VWQYISLGYFDQKVKAGEVGSSAMPHKVNPIDFENAEGNLGMSNAVLGFLSAKLPISRLQ
RDLTDSTVLRNLGVPLSHALIALASLRRGIDKLLLNKDVIAADLEGNWAVVAEGIQTVLR
REGYPKPYEALKDLTRGNAHVTEETVHRFVQQLEGITEEVRQELLAITPFTYVGYTARP
>LTRL590_040009400.1-p1 | transcript=LTRL590_040009400.1 | gene=LTRL590_040009400 | organism=Leishmania_tropica_L590 | gene_product=hypothetical protein, conserved | transcript_product=hypothetical protein, conserved | location=LtrL590_04:171713-174541(-) | protein_length=942 | sequence_SO=chromosome | SO=protein_coding_gene | is_pseudo=false
MVALFHVEYPWKGLSPGHARRACSNIAIIDFASSRTPHLTLDPSHSVYACKPAIMPFANV
SAEEARALCELAERRQVSCKTTASVGSSTVHTESESSANIDTLFLDAVVGIVEAVLMRYA
LTRVCDTATTATGSTENGKRNQVNVGASGGAPTVELPYPFPSLFLHTPRAYVHLHRRRTH
ASGCSPSPTSEEVNAAREGPCADDALALSNAHCTPGMPPTPLLYKNASVGTAPHSTTHEQ
VAVHSAKDCRMQPAPLPYDSLARFPPQLHRNTSAVLHNPALDSARRMVNVSLTPEPIGRA
GLVAASDKSASPLSSSSSVQEMVQVVLQGEAAVVVTAASSSDGAAAATWSSTGLQPASMT
ETRSCCVAEERMLQPAAPDTAALSEAPLLFSPDATSCALVACRVVLHEGWQPLIASFAAA
ATAVVDASPQAMGTVAGASRFLSACGRTASAAMVHLDREDGVAEMLRQLVWESAVSAVLH
AVHQHYATCMTAANVRGIREDSDDTASCTAAVMALKDTLARLWSAVAPPADPASTPPPPL
LQVDWYVVGAIRMRKSAAPVLAKVFRQFFAASPVPRPTSPHLLAEEVHLNRSHPQITSSA
TATTSCRLNVSHRLREDGLCFWSFNTTFQPWCVDPDGRPRYAYPMTWGLLLSVATGHSWP
ATVHPGTRAYPLREIRSLSVENGYQWVTPLSSDALHGTRRASTDVGRAGGLQLACNIVPS
TTVAQRVNKSAASTPPSLRLWSALDSLATPSSGAARDREAVLRQETTTPTTKSVTVTAHS
PAATATVTLASYVRTLLSRQEAWWARVRRCQMAPSEACTLATQVPPTASSAHKRVLPLLL
RRRASFARPSPAHRHQQEDEEDGVGNDDDNDGRGSLVHWSGVDAAVVRTLLSRPRESLLQ
GSTTPHCEPPDFCDHARDGLLWRVSVRPADIFVEGTDGLYIE
>LTRL590_040009500.1-p1 | transcript=LTRL590_040009500.1 | gene=LTRL590_040009500 | organism=Leishmania_tropica_L590 | gene_product=60S ribosomal protein L11 (L5, L16) | transcript_product=60S ribosomal protein L11 (L5, L16) | location=LtrL590_04:175715-176281(-) | protein_length=188 | sequence_SO=chromosome | SO=protein_coding_gene | is_pseudo=false
MVAESKAANPMREIVVKKLCINICVGESGDRLTRASKVLEQLCEQTPVLSRARLTVRTFG
IRRNEKIAVHCTVRGKKAEELLEKGLKVKEFELKSYNFADTGSFGFGIDEHIDLGIKYDP
STGIYGMDFYVVLGRRGERVAHRKRKCSRVGHSHHVTKEEAMKWFEKVHDGIIFQAKKKK
KMIRRRRR
>LTRL590_040009600.1-p1 | transcript=LTRL590_040009600.1 | gene=LTRL590_040009600 | organism=Leishmania_tropica_L590 | gene_product=ADP-ribosylation factor, putative | transcript_product=ADP-ribosylation factor, putative | location=LtrL590_04:176917-177489(-) | protein_length=190 | sequence_SO=chromosome | SO=protein_coding_gene | is_pseudo=false
MGSVFSSWFEGLFSNKKASIVMVGLDAAGKTTILDKLKLGASRETVPTIGFHVETVDYRN
VTFHLWDVGGQKRLRALWRMYYEGANAVIFVVDSNDRARVGEVREELRTLLSDPLLAGAA
LLVLCNKQDLPHRLTPAELVEGLGFRDLSDNGLGRYLASHKWYVQGCCAHTGDGLYEGLD
WMCSHLPDNV
>LTRL590_040009700.1-p1 | transcript=LTRL590_040009700.1 | gene=LTRL590_040009700 | organism=Leishmania_tropica_L590 | gene_product=hypothetical protein, conserved | transcript_product=hypothetical protein, conserved | location=LtrL590_04:179313-180269(-) | protein_length=318 | sequence_SO=chromosome | SO=protein_coding_gene | is_pseudo=false
MAKSSRSKWKKMHRRQRAQAEATNTVKRIRLLNKKLELTVKGGISAVPPQEPEKRFHFLN
PVLDSRVPNTRKNLNNNYRAELNHVQYDYTKPLKLAPPKTNMYGKTDVDAPHPMTVMYET
IDADAPLAGHALTKADMERLARRQAQQESEASAAVADAEEDAGEEDGDNADDGPEEYVFG
MEDAAPRRARGQHKTSAKKKGSVAPKALKGAASASVGASSSVSVAGSSSRMLAAAATAMA
NEEEETHHRARNGGVAAVNKIASMQTMRKKNGTMVSAGGASKMKKVGKLGGSSGTRVVSS
GGKVARKDVGNAKSGSKR
>LTRL590_040009800.1-p1 | transcript=LTRL590_040009800.1 | gene=LTRL590_040009800 | organism=Leishmania_tropica_L590 | gene_product=hypothetical protein | transcript_product=hypothetical protein | location=LtrL590_04:181001-181243(-) | protein_length=80 | sequence_SO=chromosome | SO=protein_coding_gene | is_pseudo=false
MAYCSSTSNDNKRSPSNAVLLKESRRVARDGSGAGVWGLKLVEVLARPAKCGAHTEVMLQ
PRRHATLADRLCAGASGCVA
>LTRL590_040009900.1-p1 | transcript=LTRL590_040009900.1 | gene=LTRL590_040009900 | organism=Leishmania_tropica_L590 | gene_product=Nucleotidyltransferase domain containing protein, putative | transcript_product=Nucleotidyltransferase domain containing protein, putative | location=LtrL590_04:181272-190376(-) | protein_length=3034 | sequence_SO=chromosome | SO=protein_coding_gene | is_pseudo=false
MSSSRSSPPPPQTSATSWSALPSPATAAGAPSPVSESHVVYPAPTDATAAPVCSRFAALR
SSVLSPASSTPNLSASNTPGKSAPALEVGTSLLDRRKPSPASPRAPKAATSTTETMTSAA
AAAGASHSSKTQHTRSHPPADADSVQGRAGGGVGGVSTTSSLSAASAPPSASLTAIAASS
GKLYRPPHAREDSSKQRCSAGDGGGADNTATATDAGTTVSAATPTPLDSAAAVAGAAAVP
TASSSSSPPPLRPSVSAAASKSTDASWWFPVSKANALSSTAPQRGGSSISTAPSSTVSVS
ATAAAVASGASPVTTLPPPATCEDDQHGWAGKSSVVHSSLTATPREPGAAERREPTEPPP
KPSRSAKRKQKVRAMAAAAAAAAAAAEAEAEAEANRQPDAEVEVEVAAERRAVVVAHPKG
SSMDATSDRGSARIGFTAHASPARAGSAPTKAAAAPNTSSVSRRPGWHPSFATSAAVSTT
VTGEGAVDVAGDAEVVGSSGNGGPKMMANGLSSAMPVSFAGALPSTSYAGQTANTMPGMS
DAAGQLLPTEMATAGGGGGGGGGGGNTGYMNGHGYQQQQLLRHPHPSPTQQYYAVSLLSQ
QQLQMAACGYYNRSHMASPHEQQQQQHRSHAWPSTSGVDLGSAVAATSAKVLLAADAAST
SVTGAAATMFDPANTAVSASGGGAAPPPHRAPSLHRGRGAAAAAAASQSTAGQLAPPASP
PPAPAATGRASPSALLPARSGNLPSIRVGVSTTMNADSSASPSTAATGGTSNFAAPRADT
LSSNATAMGVGCTGNTMLNMASGMPQHHHYHHHTPSLAHPSSISGQFSQRLHQHHHQTMS
LGSLSLDGGGGGPVNTTHHDDMESQSSMSPGAAQEHIPATISPHMSSRSQGGPSAAVNWG
SMCGSNHGRSANAKHKGAASDCAHSRGSNSHSGSTVAGFNSNRHSGSRHGHTQQQAMMMN
QPGNYMSSMYGSLPNPDQQATGHIGSSGGGMMPMHHNAFHVGGGGAGQQPMFHHQQAQQQ
QHTMARPPPIPYYDFITVLPTFVATCLTLKPEDEANREQLCWTIEAVLRKHLNQNAEIRV
HGSITTGLALPSSDVDLLAVGYQPIAPLEALQRLSKALLELDEDSKNDALRLQELIEAEA
QHRRRQLMEEAKKRAKQVALAAATGAGAAVAPDEDHHWTRESCCSASEVCEAASLRDSDS
DTDDDDHGRRSEEKASEGEGASGLSPKRVTRAGSIAKSLLLGSTVAAEEMPVMGETDEAA
RAAPNCRVSSHSRRSPCASQDGTATMALQGSVSASSRSTGSSTTCFSAAAFPLDTRKLFL
TSSATVGDDDEFARLASDAGTVPGAGATSTRNKSGVGHTDSASASRLHDPDVATAEDTEV
YGTVGDVEQAEEVFRGQIEKDYNFSTSVDLSALFAPSMGGGMPPVAPPVAAASGLGIGGA
NSSSSGLALQTTTTRLHDSASLSSPRESAAASGSADLNGNPRSPPPAMTSGLHTDEDNIA
AHAQPLPRSKAAPAEADKAAKEAELRSRQVRLADGGAAEPEGRTASGGGDAAAAEAEAAH
AGTETVAADEAATAQSSSVSPTAAASGERAATVQAAAAPPASQDAVTRNPIVLGAADGRG
RGVGHLTYVPVHEGPLFFVQSITATRVPVIKLTDKVTGTKVDITFAGGEHWRSMQLTRSL
LEVFPHARTLILFLKYCVRSLGAGESEPGGVTSFAIYLMVLHFYNECRQRILLLLRERNA
ASSSAEAQGRQAGADAGEHQHQQPQKDRAAEEALRRGGAADNSAASPAAPHLAAAYQGAS
TTAGPAPLTLGLLEYMLGEYLARVEQRHAQFVEEAGARRSASLDAAGAGDVAELYSSSGN
IQKTAPALGRASSSTAVATGACATIKAAYASDDKERLRAIRQTILGFVGDPAAATTAAVA
SVTASVALAPPTTTGATPEKEGGTGRTQQPQPSSSDAAEGASGGGAAAGASSSISTSTPS
PLREQQPPNLTGTAGLGGTTTTITPSAGAELAPAVDAAPGRLAPPPHHYLLKTVEPQPHE
RVVGEGSHVDTPGADEAAGRGEKVAEGTSAAHSTAALATPEAVHQETRADVAAAEVAEGT
ETPEEPVAAATGSAVNVNPVKAGQDAAGAHASRVAEAAAAAAASTSKRASEQHSDADSED
SAFDAFAVDFLRRQAEVSDLFLDFCHYYGCAFDYETSGIRFTVDGRSEVVAKPFLCSRRG
QHFHMASPFDPEYDLTARMTHMRDFQWLCWWFAEWGAARQSPQYYGSCSLQYVLQCLSPM
SADADCRAVHQALMKQAVAAARRADSTAAATLAQNYSNGGPADEGGHPHHSMGSPMLAFQ
ESMGSNHHVMLMQQQQQQQSAPRQPHTMMMSMDGNTKLYGAQQQQPQSMRSSTTTMMPMT
LRAHPQQPQQQVGGVPVPPMNVLSGPRVEQQPCGGAGVAQHSVAAPFPHLQCMMMSCGSP
VHAYQQQQANPSEANGLDTATHAGGGGLGEYDHRNAPHPKYGGSISIASTAAKKGSATAH
ETAAIRAASSGSRSRLVSESGTTAAAAVVSARTRARRRPPLQLPYVDSREEAFEGSSSHA
ATTPTAAGMMAVHSYPTEDDDDGGDMAARAAAASTSANHLFSPPYGESPEGTWTSRTATT
TTTYGGNSPRDRVDVTLMPVKGDEDEEDEAGGRYGDRGHGSESVVDYTDRLDQCGGRGGA
NAVMPQHYPQQLAPHDAQATAEGNAGIGEHGAGGPCNGYAPNMAYAGNHGYAASQQQQVS
YGSPHQMNRAAGVYVSPQQQQQFGQQQEHAAAAAAFYYQAFTQQQQQQQQQQRQQQQVPY
PPSPQLKQPQPIISSTGSGFVATAGTSSSSSYPFPALYYDLQQHLWQQQQQQQYHTTRNS
SGFVGSALTAAADQDGGSSHRSDGTSSTTGTSASAQQQQQQQVFPYTPYVGYPSVVFGVG
GTPNNDAARTAAGSGEVPQQQQQPDMVAMPSMMTYQNAAAVATGPPVSTGSDDVCVSASG
PTQQQQQQSAHGGHRHPASHHHSSGGDGSRVASQ
>LTRL590_040010000.1-p1 | transcript=LTRL590_040010000.1 | gene=LTRL590_040010000 | organism=Leishmania_tropica_L590 | gene_product=hypothetical protein, conserved | transcript_product=hypothetical protein, conserved | location=LtrL590_04:193976-198703(-) | protein_length=1575 | sequence_SO=chromosome | SO=protein_coding_gene | is_pseudo=false
MPPPLPHREPQLISSPSSREYQSPSQCGRKLLPLADLLHQHDKGSGAGAGGTQELSSLGG
RNASTEKASSAAASTSGLPRLAALAAVPPSLKLFMAASSEALETVVVCDNESTQAMHSGA
AFPAAAVAPAGATQPLKSLAVSPSTAPVSLESSSSAAASASLSCPSKPLIRFTAMPTEEG
RILPLPAAATTPEEAYLESRVSYPYKGADTMAAFDLANPPPAPFPHVDSADRGGSAATTT
APLLRQQESQISLSGSTPRTPPICQERLSPAAGAMKPTNLPAGPFLYPAAAPVAEAAACT
ASTAVKGVASSSAALTAHPADHGSRTNIGGTLRREAGGAAAFEHAPPPQQQPSCPPRTSG
SFATAAATYPTTAAAPGSPSGPLKMQPSSLLSRMTTPAAARDGAAAGVGNQDDSSDIDST
PPRLITSVASSLLVPLAVSETSTERTRSTHAGSIDSLCVYGAPPPPFPRAPSDATRSGSP
TSFSPVAVTARTGVAMDAVGYLERGYDTLWRTLARFFAAAFLPHIFLWHAVPALIPQLAT
SAAAEAAAPPRVRLHAVACNHPEVVLFALELFVAGVMLWSLVRYRQLSTVQRSRRHHSLH
GGLHHSSTSLAAGPSSAGVGPASVAAARIAAEWCTAHLPTTTTTTTTTKKLVDNAESPST
SIKMAGMRPLSSARGLRLRPLRSPGAGGIGSGLNSCGVPGSGNSVRSSDYAHCIFSHAAM
PLLHLPLRLFSGVRSAATMAARAAISGSATPVRDPANFSSCPSEPGGTMRCFGGKSVSGG
LVSGSTLSGRSSASSVATPYLSPYTFMGLATPAAEVMQRGFSDAHGIDSLLTPGDAGGGG
GGAITTLPTPFEAEESRSRGSLLHRYHPRTAPWDVSRLQQPSRELLSGSGAGCQRGFPAS
PPTSVDLHASPFSVLNPTGHAPLALAELGDRDGTLAKSTNGAVAIQPSVVTPAAAAVAAS
AVRTDSLLLSPGGAVTAAPAPSSPIFGRDGPVPTMTYFGIGLGFLVCTGLAVWQLSVDYY
FARYSFALDTNAALWFWLIPVCLLGIAAYVVLLIGGHTLRWRALRQLQESNARGCHNDDE
DEEAARQGAAAAAAALCRLRWMSWCLACVPYPHPDVALFFDLPESVIMRPDATALFPILA
SRGSMAGAFAVDESDAVPPVVLCTPRERGFCDGGDEMVHDGEVSARGSALRQQSGVLRGF
GKDKDGEGVFLTSDDTLEPVDDILRLKRETPEQSTPAPDISGDVGSLAAATALDNFKTAS
LRTTTTAAAADVSGSPCKPPLPPLLPRRPLSRFCSTAMVRSFLIGRRNLSGRGASSSSAS
SQSLWILGQQPQRRRAAAHVLAASRAWVERAARRLHIPDLIMRLRRLCGLAQQRRAERRT
RVAAPTASAERRLWTWWSGERGSLECLVAWTYLIMLFLFSQALLSLMYFTWSWRTIAGEA
ATATMYATDTDRAEMPVPPSFVVYGCTKWQRSLRHALWVIPPFCVSGDVSVSSPRPSTAW
SMASQVALLFTLLGQRRFQVAYLYTNIALPIGFVISLCILAQEVRLHIKSRRLLRLLALA
KSRVETARKVRDAML
>LTRL590_040010100.1-p1 | transcript=LTRL590_040010100.1 | gene=LTRL590_040010100 | organism=Leishmania_tropica_L590 | gene_product=palmitoyl acyltransferase 1, putative | transcript_product=palmitoyl acyltransferase 1, putative | location=LtrL590_04:200061-203285(-) | protein_length=1074 | sequence_SO=chromosome | SO=protein_coding_gene | is_pseudo=false
MQVFREAIEKNGGPLPLLYYLQPDAGNTPDPGSAQYRDKSIDLLNTRVDRRTFFECVLSD
ADFAILTTFLMSGVSVNATRGEDGASALHIAAAGTLEVLNDDDAQGGGSSGQMAGGDGAG
DGNMRGFHAATREKDELADDGDVSSGSTRSILNPPCKNQLIISFLIDNGADVNAAMRGGQ
GQTPLMMAASRQNMRVVKLLLAKGADLNVQDAQGRTVLSYAVAYPHVMEALRLWMGEEAF
YAAAVRERLLHTACRSLGNAYAALYLTEQIGLDVNMSDDVDAAAAAATPAPVQPGQVLPV
DPRNPRRDCIQNRPRTPGTASMFFTADASEGRHSAWSLAQSSASSVPPTTNATATAPARN
LAHSPCVGVDRLGAAAVEAVNMGALHSGDTPLHYAVSTVDVALVRALLSKGADVHAANHS
GVTPLQLARSQSSLAQSWKQYWKDELIVMLRPTSASAAAALRRHRELQRDKSPRKVRALL
TAYSHANTTQSREKVVREEPALYLWKRHAPMDVVLLVATATLPHVFFYICCCIIRNFFVL
LCLLPLVYGVYVGVQRLDRRRAQSRPLTDLGWCVGFVLAQGLCLLLCTTYYYYQYYSVHM
EDHTAFSWRLVPAVTATGVLAAYVVLSSPGLVTSTEGQRKGIYASLRNAQGEYERELLYS
VDLRTMVKKPLRAQYCPQLRRVVLRYDHFCGYLNTAIGGGNHRAFLWLQVALLSMLGCFY
YYACEYRRLMNSFAGLARTSAAAAGRAPGHSTTRAAAAMEVDRAVMEKFETALLATAWRR
FAYTYSQVILPLMILMVVYTLCTQLHAIARNLTFYDVEHSEDESSLYCFTLGSRVYSLFD
NGIWANLREFFGWSSLTQKVYRVPQINPYLQQVVKDHQRWQLTGGDACWDNNGRQHQSCT
HASGAVCKSGAAAAAAAAAGTTTTAGTMAGPAELGEGESTRAQQMLRAPQHEALAAVAAS
ANVGGPPQGREAAQQERQPASQAEEGGEEEHDEAEDYADNGGGNDGSALAMHIFQEMVRS
GRTDVGRRDAIEVTAHGGGADAETQQEWDAAVEKARQMYRFYRQSIGGAGDGGY
>LTRL590_040010200.1-p1 | transcript=LTRL590_040010200.1 | gene=LTRL590_040010200 | organism=Leishmania_tropica_L590 | gene_product=hypothetical protein, conserved | transcript_product=hypothetical protein, conserved | location=LtrL590_04:204680-205720(-) | protein_length=346 | sequence_SO=chromosome | SO=protein_coding_gene | is_pseudo=false
MSSLSSAAGVVRSTAPSASAPEPSFASFVLERVSRNPFLIGETPRSLRPPPSQPAATDAA
PSIPSALDAAQRAVIAHASISGTAATSSPASALAVTAVLQRALIDAPLLPVGGCHLLHEH
VWTHFLASAEAAKQVGCYRKALQLYKAGQAESGTAVNAPLQEQQRQQQQAPRTEATASAR
DGALSSTTRGAAVDLFAASPLASSPTDHQQRSYQGGAGLPQTPEELSMALTEDALQTNME
QALARLAGSREELQRGLAKLRRLLDGLRAYDAVPFEELAQQEQETVRRLFAPVAAAAADG
SARGNTDTSSSGAVLATGAAAAVERGVPAVLGEANTLADRKRSREA
>LTRL590_040010300.1-p1 | transcript=LTRL590_040010300.1 | gene=LTRL590_040010300 | organism=Leishmania_tropica_L590 | gene_product=Zinc finger, C3HC4 type (RING finger) containing protein, putative | transcript_product=Zinc finger, C3HC4 type (RING finger) containing protein, putative | location=LtrL590_04:208132-209901(-) | protein_length=589 | sequence_SO=chromosome | SO=protein_coding_gene | is_pseudo=false
MDVPLPSRQFTMVPGQNIDPLFLCPLCHDSWADPVELVPCGDIFCKRCIDAARAQHAAQP
MIMQNFQCPLCQTVLQSEKKPNRMLLNSVLMIEVECRYCHWRGTRESSEQQHTCTGVGGA
VKSNHHSTGLSDVAFSTASAPAEGMPTQEGGSQASPSPPASPPAVRNGPRRAQREIEDGY
IPIGDDPSSATLRASDMSPFRESVDPSHSCIPAEAVSANSSCMVTSPLQTPHTGPTNDSA
SHTCMSTSASPSHPQELWRRYGLSQIEYDQLVGIFMMFDGGTGRLSRGRLRDLCFCMNFV
QREDDVGVIFASMDHACKGYISQDDFLRWLSTHQPDPSALFGLSRYEYTDALLQFRTADP
EYNGVIDASSFRCLCLRHGYAQTPEQAMQHFRRCDERHTGYVSLRQFLQTLKFIKTGHDG
DLAAPPPPAISIAVSSSSHSGSGLPQPAAARDSSSPVHLSRMAGASIGGGGASGFSGSSE
SASVQVSECFLSDTAQASPHPYRQLHAQHYGASNYASLAQPPMSPLRASSQWQQRQQQRF
VEGGGGVATSPGIGQQRPKESSTAKAAPASRLHRQNGRGSRGNEECVVM
>LTRL590_040010400.1-p1 | transcript=LTRL590_040010400.1 | gene=LTRL590_040010400 | organism=Leishmania_tropica_L590 | gene_product=Tetratricopeptide repeat/TPR repeat, putative | transcript_product=Tetratricopeptide repeat/TPR repeat, putative | location=LtrL590_04:211563-216242(-) | protein_length=1559 | sequence_SO=chromosome | SO=protein_coding_gene | is_pseudo=false
MTATILRTNYALLLFYVREKYWHHAEEVCLSVIQSTDDHIFRVWRALTLDRQGMANDAIR
EYKTVESRRATAVPALMGMQLIYKHNRDQEGVAQTEAKLEGFEVADNMGGWVQAAALCWA
AGDINAARDILLKFTDNEAAMAYRDEYTNYGTIRGWVDLLSGRGALLEKAGALFSSMLEM
EEAQYSFFQAGHEAGGGGSGTTKWTDMNAALGYVAFLERKTQLTKAQSLLDRLVVLYPNC
SIPPLVGKARLLMRADDWEQAIEVTHRILAHDKGNVEALALEALYAIGKDTRQDAAPVRL
RRLLDAVRAKEPRNVALLHQFALVFSRLAGDRLDLLSITTQFSEMACALDSRNGDVLCGL
GYQQLYRHDYKTAVATFRKAATLTDSLDPLLGTVTCLLHQGDLEEAATQLQFCNQLQPAA
QRNAELSMLNAQLRWRRRGMEEETAVLRYLDQAAEAIKQDVKERAGSGMEVYVHLNAPVA
LAVAHAYLMHCRNEPPDPMFKHTDVVGEKCGRHLEFVVQHLPACMEAQLMLAKVWFVTGD
VRKAQNLLKNTLLMQEQPLPDALLLSSHICQYMGDVKLASQALERALTLDFSLQEQPLYN
LLLGTVQGTTGKYAEALASLQRAYGTVKSATAASSAGKPTNPLSVPETVTLYIQLAQAQL
RVRDVDAARATLAEAALQFRDSAQIGRVVVAQAMLAARTDVDRGIELLRQVPSKSEFYTA
AHSQLGKLFLTQKHNLGMYIQCFQEMAEAAPSAQSYVALGEAYAVIQEPEQAIAAYEKAR
ALSPSSSELSVRVGRALVAAHDYAKAIRYYQDALMSDPHLSIVRADLATLQWRLGRIDAA
RETIVMSPVYELPSANNAGAGVASAAAAGSAETVGTAIERINLYLLLYKVLRDQPWTVPL
SAQGTADTGSDGDHGDAALTALLTARSLQRRLIEQQLRAETAEVNAEQRVVMSGICTELG
ARCIYSTPAPPPSSVIMTDKKVEAAAALALQSAVAARLANAREYLREAITYDESNECAQL
ESAQLCYRAGDMDGCERHCTTVLRMADGGSSNADAVILLANLYTQQGRTEDARDMFDDLL
RKNPQHYEALVYYLILLYHAGQLTEAKDALGRAAAAVPAGQRADPGLSYARGLYEYLSNN
NAEALRHFNLARLPTDNAWCTRALVRMIRIYLVPTTQDLWVRGANPAAAGVPLTEQQQQQ
HHHHHHHQKSAPPSKGPAAAAATGGAELHDNIRYAEQLLLLLPVHSEERRMLQAYCTMAT
RRPEELETALHLFLECIVAAETGGVSGARAACGATTAEKKGRSGSGQDAAKAGKKPRRVG
DSDSDDDEDLQLLASMHEAAAELAQRSSGSSTATLAFALQCKVVHPEAFLGLAISLFVSG
QETAARNVLARLLESKKVMTKMPVTKQADKSKGDAAEPPTPIVISPPIAILTCSEDDTIE
RAMLLQAYMDTQEGQLENARFVLQQVLAANQGCGSAWNALGMIYERNQKHKDASRCYQKA
WELVQESDPAVGYKLGFNYLRGGEPVKAIDVCKRVLAHHATYPRIEADVMDVAYSMLRP
>LTRL590_040010500.1-p1 | transcript=LTRL590_040010500.1 | gene=LTRL590_040010500 | organism=Leishmania_tropica_L590 | gene_product=tyrosine phosphatase, putative | transcript_product=tyrosine phosphatase, putative | location=LtrL590_04:219075-220013(-) | protein_length=312 | sequence_SO=chromosome | SO=protein_coding_gene | is_pseudo=false
MPTASASREPLVPTINFSMVCPGVYRSGYPTKKNYSFLCALRLRSILYLCPEDYAESNLK
FCEENGIHVLRFPTEGNKEPFCDVSEPLMHRILSAICDTRNLPLLIHCNKGKHRTGTVVA
CLRHLQGWSLVSIFEEYKRFASDKARVGDQQYVELYHPIVKLTPPFVASWVTVTPRVTLV
TSDRELMEAEAMQLGYSLLAPDKHLMKKNGSSTNKSTATTAAAASGAASVTAAPAAPAAA
AAATAGSGPTVTASTSGPSAAGAMQQQQQQQPSQPVTSAAPASASNSGHSPTPSIMATAA
TAAAAASLGEAT
>LTRL590_040010600.1-p1 | transcript=LTRL590_040010600.1 | gene=LTRL590_040010600 | organism=Leishmania_tropica_L590 | gene_product=DENN (AEX-3) domain containing protein, putative | transcript_product=DENN (AEX-3) domain containing protein, putative | location=LtrL590_04:220553-225274(-) | protein_length=1573 | sequence_SO=chromosome | SO=protein_coding_gene | is_pseudo=false
MFGGTVGGGGGAGDGVPLITRLLLLRATAHFELSPSAPSAGETAPVLPELSIISHYVQGP
PLTSTSSPRPATATPKEAAHFLEAHPSLHGVLGCLAAGRLAQRVKLRRLQTDVVRTSVKL
TRAVALASSAEVAPASRSRGMDSSQLQGVVAASTANFVEDVAWCSTVTPHCPQLNPWCLL
PVSAEGCYLTLPSSQFVQWCEQQAVRCCAGEGTALSVEPDVRGGPMRYNDIVHYAGAGED
GGYVHGYAFILEGDVFSGSSGVDDAAAAAAKAAMDSQRPDASLRDDSDEEASVLVWCVLS
EAPVFNFMRALTHEAVAAMSYVAQRLYREHVVSAESASASAALPHNIYTALLDDAIQEEV
VLPLAKELLHFGSVSSRTLPGDTFTVQLALRSSSGGAIASHPLASSVSDPLMFCRPLDLL
YPYADVPLSLLLLSFNEDALRVLLSLLMQEERVVVLGATPQHASACVVSLLALLSPLTWV
SPLVPYLPPHLAAVTGLLQTLLKPPFAQQQQQQVSSGKPSAAVPPSQRTESSGFLVGSTA
AIQPYLILLSSASPDEAGVSVTGYGGSGKRALRVWIADARTGCVGVCPQEPVARFSRADS
PASTAPPDGSVATAATSSSAANAWATRAHVNLRRIVSRNGEGDGSRSATNLYGAVRSSLR
AMAKSNVMDAAALDLLPAFSDNLRDQLRRVVSVDKRRLFRHSLEAVAQHTQARLKDLESL
AARLARGLRQAIMTAGAGSNMSFESTLNDTLANRSIYSDTEDGNGELTATRTGDDDGDDT
ASLRSITEALARSFSKSFAGGPASLTTSFAAAPVPQLPSLSLGEVWQVQAGVFDYMVSRF
TGAYRRGLSATTLGSGGAGGGGQHRAPAIELSVFLVPGMDQHHALAERVAHTHMFKQFEC
AVLAAEQVGLRRVFSGAAPARVGKAQAPQHHGKGEGGHPLLANVRYLALFALLCSRARLH
YAELYTDLASVDAVGLVYTSLVTRWFADRPGPSSSMGVPRTIRLLAGGCNGAAEGAVAAA
KHAAYSGSGSGVYGSSSSSNDGDGGGGGSGGGGGNGFRGFFSKVAKAMKHGYSGNGRARG
LHTAYLPAAIACRHTFSVPLFSELRVARQSFAVTSHLEKTSMESSSREAGGAATDRRGRH
HHRRRNAQALLKICMPPPQRIKYARQQEQQQHIALDTDFTLHDCVNVVRVAGVGSGDHSV
PEAGFYSEGRAYGRKLGIESEMFDPIARAGADPNGRRDKTSISADAQQRDRGLQAMSEAS
LYICHALPLDMVHRFDAYEPLLRPVAPGGAETSPASAGRDALDAGSAAAYLLVGLLFPSC
MNVWHEVEARAMRAVSEQSLPQVMKPPASAASSSASSAQSRLLPPSRAEKPAETSVLQDP
QYSLPAPAQAAALPPSVWSAFTSGAPQDYPSVSPVLPDRSLSGDAQQQQAAPMHASTAAS
TSRHRDVWDSWGFQAPSAMVSVQPAPVQGTAAERPQTQVADSGDSGIEGGVWSTGAPLGP
PVLLGGMETTPPCVSVAFSPTPAAAVASAPRGVMDNLFADTPTHSMGYAAAAGNVSQQQP
TAPSQPHTLDNFF
>LTRL590_040010700.1-p1 | transcript=LTRL590_040010700.1 | gene=LTRL590_040010700 | organism=Leishmania_tropica_L590 | gene_product=spermidine synthase | transcript_product=spermidine synthase | location=LtrL590_04:227360-228262(-) | protein_length=300 | sequence_SO=chromosome | SO=protein_coding_gene | is_pseudo=false
MPGPGLLPDGWFREESTMWPGQAQGLKVEKVLYDQPTEFQHLTVFESDPSGPWGTVMALD
GAIQLTDYDEFVYHEMLANLSLTCHHKPERVLIIGGGDGGVVREVLRHKSEKDGIVQSVE
LVDIDGAVIEQSKKHFPQIACGFANPCVTATVGDGAAFVKNAPDSVYDVIIIDTTDPKGP
ASELFGADFYTNVLRILRPGGVVCNQGESVWLHRPLIEKMMGFLKKDIGFATVKYAMIYI
PTYPCGSIGTLVCAKSADTDVTVPMRPVESLGFADQLKYYSSDMHKAAFVLPRFAAHLNE
>LTRL590_040010800.1-p1 | transcript=LTRL590_040010800.1 | gene=LTRL590_040010800 | organism=Leishmania_tropica_L590 | gene_product=hypothetical protein, conserved | transcript_product=hypothetical protein, conserved | location=LtrL590_04:229892-230695(-) | protein_length=267 | sequence_SO=chromosome | SO=protein_coding_gene | is_pseudo=false
MSWLNRKRPTAPLYIPDPRRPSIGFVLTSPEPVLSALLLGVSCYFLMVVTGSTPLDGPGG
LWQAFGRKSRARMQSRESELRPDPPLAISFDMLIVVLCVFASNSVLAACSRVLAREQRRV
EDAAEAEWLAAVSNPETRNERLAKDAQELAEKVKFWQENDERRKAGQTVRRERIKKLDVM
ADEVMTNIIVIVSVAVSLGASYSIFMQPPNQVRGLGMVGMLVVLIGGLIVCGLDRYISSM
RQYCNYINLLCIFSLLVLTARASVVAE
>LTRL590_040010900.1-p1 | transcript=LTRL590_040010900.1 | gene=LTRL590_040010900 | organism=Leishmania_tropica_L590 | gene_product=Ankyrin repeat, putative | transcript_product=Ankyrin repeat, putative | location=LtrL590_04:231534-240872(-) | protein_length=3112 | sequence_SO=chromosome | SO=protein_coding_gene | is_pseudo=false
MTKLAHVCLVALAGYALAGLVGTYFLVRFRRLHCVRQVQPWYCIVHYVCYGGFLAYFMSA
GSMRRCRGSQDIGKRTASLWGASSQLLPRWTRTSAGASPPQLDWAQPASQSSSASRLWQV
GVLLGQVVLDAFLSPWTEVVPEPPSPAAATRIVRLYGIYEPLLQAIAATAFFSSFALLCN
ARWRYAVMGTAEQHPGLWRAIVGVTTTTATAAALAGATDEVNKDGASILDGTGTYAAAVA
SLSPPMRRGSVVAPRILVQQSLAEQRRRSTCAPSYVNRARDRGDSTQGNLADSGVSTRIS
ISTPGAEDVCGGGDLSATVRANQGKRATGGHEATAAAAASMDDVLVEDATLRGSRRKSWR
RSLRPTRPQQQQNRTPSPINDDYDDIDDDDEKMWSSVEPGSSASHVTSSSPFRDNEGPSS
TSSSRWCRPLRCSGRRLWPFSACECEEGQERTSRSGRAGDGGGGRSSREQHRHLRHLRQR
LLAAFWLSDVVVVLLTFLMFALLAVARVAAATATASAWAAVEASTTQGSSGLERGRRGGQ
RLLTATAAVPCPTEGFVGVAGLLLLAAERVLVGRWMRLPGQLLAAVAAAAAAASVATPAA
RQQQLRPRLPCRTWRRLGSSTFRGSLDLWHLPSTGRLHGMETAGSAAMSATAAAAVVSMT
PVPFHFRHVLTVALLLLMLQFFSNAAWAWAAAVLLTTGSAVANLVDAVADPLRWVSTEYR
RLLCRTWWELFFSFSFAPPSLESVNAQGQHVAGSMPAATPESLGGLGLPAAVGRELLVSR
GNSIGMAVSATVMPPFGSRLRRHSIAHRSARLMKAGGGTGPLWMVRRLGASFAGAAVDSA
SSLPPPSAVTATAATVLGEGATSVVAGEDREDDGLLGGDAAGSHRVDGVGAAVATAISPI
QFWHSVATKVLQQSGRATGEAAELGSSSSRALGGAEDVNGVGVVPTVATALLHPMPAVNP
LAMLSPTPGMEHLSSAPARFTRENLKGSMLLTLPTVARVGGKAEAAELEMRERLLAMERA
ELRHEERAMRARRLSAADTMAAASTLSDESEEKLHAGNPPAHSAVPGVREHAGHHDDGDG
ALENAKEAQQQQSVTQDGWLSRALATVVPSFAATRCICEGDGVPISSPSTQLDSTSTVLN
VSFNESLSLSSSTARAWIDEEEGFARFLDCVSRDGDNTYALQSLLAVYGHTYRHRVDAKG
RSALHYAAMGGFVQGAIFLSRIGAEPNVLDKAGYAPLHYAVLYRTEVHTLPHITAESPSA
AVQGARHVVGIPILETTAVQAAAQATRRRRRDQQQRLEWVQAQLQAAYSAGSDASSGMDD
RNSSGRSPQETARTKIARETSLRTRSDPVTASTPGKPLAVSPLQIFTPSSQRPLSSMRVG
NAAAGSTSSAVRGPNPTAIPATTTAVPATTAAAAAAAAAVVVPEEGHWYGMVGALVRLGA
QVDLPTAKGLTALHLAVMQGSVGIVNTLLREGANPLLGLELETLSLASMINAASCWESDK
ENTEVLVKGAGKTAALCSSDGQTNDQAATHPTQQQQALSDTPQRTSNKGRDTTSLVSSKN
DNSHTALGDASGPLATFTQHCEWVNMHITNAGNPIANGHCKSPLLLAVELDADLAVASML
HRVALQATTARVVAGLSQSMVAAPRVPERPPPAAPAAPPGAASLLAMVSMPHDSLASLPV
AAASGGLPTSPAPRSRAFAASAAHPLADNGAGDAAMALPSPMSAAAAALSTSCSSTNVRR
PGSRRMSPHTPGIADTSFSSSTTTTTAAAAAIPDSPSTRTWWERCCLHGFNPVHIALALG
NAQVTRVLLLRWCYTEDVEHDRDAAAAPHKRVRKAEKLGGRARGSSLNEPRTTTTATPAL
PEGALATTTTTVPPLLSFQATAAPDVTDSTLLDFASGANISFHVDGLAAEQQQQQPVLAH
VAAPLSEEADGCSQYTSVSGEAAAAPTGTLSLVPAAFWVRPLRLNLFHLAAVGDSTECLA
YVLRWRGAPDYVPCALDDVFENEQRAESVRRESATATQGAYQRRRQQRRLRAYQSSQAAC
NLAGVAESLAVVAATTEPNLPNTEECVFPADAGSSSSSSSSGVPGVGHMMASGGGAAAAE
AAPLLEKVVELDDVSRSPSSLPVAAATSEVVAGMEAALQRSLGPSSTDRSRTGTTEMAFK
SDTDVIASSSSSDIFNHTWSSARLSAESNEAANTAAAPATPPRERRTRAKQQGFVRALVT
LLQTNIRVDAVRRRVRKTVFGSSASRKTASPRRVNSRRQSSQRPRMDGGDDEDGDGSSDN
TVMAKTCFGSISAAAALHTGMALCYANMGHTPRRRKRGECGSEKDADDSSSRSSSSSSSS
SNHENVKCRIVEAPGAPRELYRRATKGAERPRRLRQQRARAFVSAVAKLRHCIAGVPIDI
THLAAVETAVDRACAQMASASARRALQQALLIVARRLQNQHRRAQLVTGLSCVAAAATAA
MEAAAAQDDGQASRAESDDESTTITTTLATVEVSTGDVGGNRDSVSAGKSESLISSLSRS
RQRDRAMEAPHHHHRRCSSPSCSSLDSPSALSYYSSLHSITTSTATTMRGSSPAAPDERA
SASASDEEKPRRRKQHRQQSTLRLLRTLSAELNAVDTRGLTPLHYAIANQNASMVYLLCA
YGATFVFASEQTESHLMGHSAEVIAAAAAVEHHTDGCDTVTVVASDTQPAASQEELQSTT
DPTDSMSQASSLPTAWAYARAQLSSPSINVSTDTLSSLGKRYYAQLTPPTQEALRRAAKT
GSAEYLLWMPTQEDREAERQQRKLLSPLPVSEAREAARANPQRSVSPLAPHAVLSPAAPT
ATVMGAAAAERSSPANVQLRSTSPVMVPVSCLTAASPRPTTMAATLTAALGISDADGATR
ATAAPPDAFLSAEEPLAKASMMTGGVKDGGGGGDALGAQLQTHLIRQEIRTLQSMIAGKD
NGSVNGGSGEDLAACLRPPPQRLRTSPNADVSLDEAKDEATAAANLMAGRPFKQDVARET
PRQPNASSSSAPKTSAAMRTPATATSVGAEGASSTGVTELTQGARGAAVPPSSPSSNAAA
AAVVYTLLEPHDVFITHVVRNPAKAESIMRAAMEGTALRYLFLASVVSGGSL
>LTRL590_040011000.1-p1 | transcript=LTRL590_040011000.1 | gene=LTRL590_040011000 | organism=Leishmania_tropica_L590 | gene_product=hypothetical protein, conserved | transcript_product=hypothetical protein, conserved | location=LtrL590_04:242580-243107(-) | protein_length=141 | sequence_SO=chromosome | SO=protein_coding_gene | is_pseudo=false
MSISSSSGNKHGGNAPPPPPPTPEEKAARDARLQREHESYIRGIATMRSLPREVRQQHLR
AAAAAAAELQQRRQVHQEKVTTLESIQAKKRNRRAAKKAKKKQRLEEKLRSRLDASSDGS
ALSSSASASSSRGSDGDGEDA
>LTRL590_040011100.1-p1 | transcript=LTRL590_040011100.1 | gene=LTRL590_040011100 | organism=Leishmania_tropica_L590 | gene_product=hypothetical protein, conserved | transcript_product=hypothetical protein, conserved | location=LtrL590_04:243893-247777(-) | protein_length=1294 | sequence_SO=chromosome | SO=protein_coding_gene | is_pseudo=false
MQPPQQHQRSVCPLSSVSAPKPPPRTGQAEGKNDGGCAPSAGEGHVIRASTYALWEQLYA
PASVPLTVERLLYLRLSAKGNGESNDAHSHQYCADDLRWARSLFGEVTTQLDASAPSASM
APSTAPAAAGVAPGEQSRGAPSNVATAVAAAAASLQESRGDKGGDEPQRAWKENLPDAAS
SVAAPPTEQRTSADVAQTSASTPLRVPQACAKAQSGSGVDCGRAAEPRSPATTLSHPDAV
IASASVPAPLSSAQRGADSSRDVDNGGGRGSAVLWKPYRGCALYAASPPHQVLLASTSDV
SLSCASAAPMSLERDDSANCIDRNEEAEPCVDTWSVEAASAAPALHMRTPSTSAAAVRTD
EKGRRDGSGREAGCSPPLEHSAFRGGDGEGCGAVDDEQAHTLAQQEKAAESCGAWDSATA
TTTPVRPYRPYCHYRSSHDTDPSAEGGGRNEEEDAEHGGRGEEDGNDVGFLSLATSPSAA
APEQWRPRPVLGTYAGLSTPSPKSIAVLEDTMTALAVSALPCGLTRNGEDGSQLDSPMRH
RHTTRVSTSMSPVADPNGLVFSPPCRQQTRLRLQRRRPRQASEGSDVEYSPHTPVPGSPS
QSPPPPPSCWSTPLPQERCRRDAQTPPAPAALSAASQPPLSPAPSPTNMADLGAGATDEL
CAGSHAADAAVMGASPSRVIHLKKEKAVVRVSSISQESRTSATATANEDDAEPRDATAPD
SPVDASCSVEAGDDGQGRRDGSSVAPVAIGVEDERVGGEEEGAEGDAGEPASTVSLSSQR
PSLECPAQRRATTAPRGDYAEGHTECGLPSVEKAARTANPVPVSVADVSAAPSSPSTSPP
PHASHESFHPSTHGEEPQQRHPHRPLPENRAARRSVSNMDFRWADEADDILRRQQQRVHS
LQAARTATLAGGDTRCSPSTSRCSPGGGPRRYTPLSQDGETAQGSQSGNGTRLARAYGGS
EASHSVSPQPQDPRTHHYSERAMMRREGMGVEAVASHTDGSGIVTEQGDVAPSSHHAGRS
EELTCLSVTRSGEGRADIALASTSSSTPPTAPLRQPLLASVAEATAADDASMPRTDRLQQ
QQQQQPSPHHAGTKRLRENHGGDDGRSDAVHARRSPAPSSVPVSSQTVTKRKRRDCSGGA
QSTERRHRAGDRVRRRQNLRGDMAAKTATRSMLCASPANVFALPRNISVDPGASIAAPSF
TTAAPLAGPSLSLLRPRSGNCVSDSPSAAQIQKNAKGKSTHVGVASLPITAAASPPRENA
SSSSRAHKTAQWAARCTPSLEATNKRRDEVQRHQ
>LTRL590_040011200.1-p1 | transcript=LTRL590_040011200.1 | gene=LTRL590_040011200 | organism=Leishmania_tropica_L590 | gene_product=hypothetical protein | transcript_product=hypothetical protein | location=LtrL590_04:250391-250573(-) | protein_length=60 | sequence_SO=chromosome | SO=protein_coding_gene | is_pseudo=false
MSCFISKSIVHVDDGHPKFDAFIGLCSPGMDLLAIQLDNYFDGLTSQSLYTSCFNRNGYE
>LTRL590_040011300.1-p1 | transcript=LTRL590_040011300.1 | gene=LTRL590_040011300 | organism=Leishmania_tropica_L590 | gene_product=hypothetical protein, conserved | transcript_product=hypothetical protein, conserved | location=LtrL590_04:251195-252211(-) | protein_length=338 | sequence_SO=chromosome | SO=protein_coding_gene | is_pseudo=false
MNDGREQVIALLRELGTTAIPKFVDSGEALAYIAYKDEVLEKAITLLNSEHIEPKSSSIE
PLRVNSEQLANAVIERVFDEHTRVLRSKLAEAEKAADMWKKAALCGGAEEGKSVRHTALA
QSTLCVPARVSVGSQVCSTDEDAAASDSNTSVQQCKIVCEAAKEWLASWATKMLSTVGEK
LELWCSSQLGLTPVRITQHEHEVRRLSLDGSLTVLDSQNSASHAPCQIDNARLSSGKISS
TGKNKISARKTLSSLALSPGENRVQPLVLSPLGAAASSVPTPSHPQVGTHSPQYAQPESQ
LYVMRTMSLKARTKQLSGKQQAAISNTPASRMPHLPHM
>LTRL590_040011400.1-p1 | transcript=LTRL590_040011400.1 | gene=LTRL590_040011400 | organism=Leishmania_tropica_L590 | gene_product=hypothetical protein, conserved | transcript_product=hypothetical protein, conserved | location=LtrL590_04:252888-253490(-) | protein_length=200 | sequence_SO=chromosome | SO=protein_coding_gene | is_pseudo=false
MTMNFGNMTLGGAMATFGGQSNPMCNYTSPLAKKFVYKEVGKVYYPLRRHVFRTKVRTAA
EIRFNEIVKRYMKEKMTFKRGCYAATITNTVELDHMGSIIPKDEYEVKRLTSYMTSKKMS
NDYKKHMQELWTRVLFVCESTNLVGVTENAMHQNSRPGTDEEFMSLIWYSSFVTTLMAFV
VTLCIWWYRYGQAPQYAEFK
>LTRL590_040011500.1-p1 | transcript=LTRL590_040011500.1 | gene=LTRL590_040011500 | organism=Leishmania_tropica_L590 | gene_product=Zinc finger, C3HC4 type (RING finger) containing protein, putative | transcript_product=Zinc finger, C3HC4 type (RING finger) containing protein, putative | location=LtrL590_04:254985-255971(-) | protein_length=328 | sequence_SO=chromosome | SO=protein_coding_gene | is_pseudo=false
MEHRPQPELTFAQARYVDKSHPATATFPAACNIFASVSSGGSMALNLLRVAVPALALVML
ILWMARFVVMHLEARRMRQQATHWRTLPSYAEVQTMAAALRPTRPASSQEAAEDTTPAAA
AEAGDEMHCIICFSTVVDHPVELLPCGHQQFCARCLVQIWQCSGIYRRLRCPLCRQAAEL
VCPVPVANSKPSVDDVLLLQNYNGGFCGTKKVSLLDCCVLRLRVITHARLLPIVIGLRIV
VLHATMFAYMLMPTSLTEVVDGAVQQQQAVKPNVPSSALAAAYASVVRVFTAVVYTAARY
ADDFFLVAVSIILTGHLLQSALFKDLKL
>LTRL590_040011600.1-p1 | transcript=LTRL590_040011600.1 | gene=LTRL590_040011600 | organism=Leishmania_tropica_L590 | gene_product=serine-threonine protein kinase-like protein | transcript_product=serine-threonine protein kinase-like protein | location=LtrL590_04:257785-261543(-) | protein_length=1252 | sequence_SO=chromosome | SO=protein_coding_gene | is_pseudo=false
MNAPVHERRGASNSSAPPAHKKQRHEGGCSGKVLHDRDADSVRVWGVLVSQNLPSRENGL
LAHAPRCRCPAEGADAPGNESVTKLIASSSLRDPGQDWLWRHVPPALRQFYFPACSHSGS
TYPCAPASAECSEKRWTASLQQEGDKSHPSPPRLLLPLCGTRSNNGAVRLGRLASNDIVF
ATNPCVSNVHCTIAYQPGSDPRRGDAAAAATVAAEDKEAQRAAYEATGAVAKVVDPLHRS
PRPATEAPAVPHPRGDATGRNAAAAAAHVMLSDSSRNGCIVNGQKVGKGRSARLRDGDVV
ELINAGPRHTTDYNLAFLFLTAEVFVRWVAQQPHQASTTQGADEEDIASAEKAAKKEQQQ
RQALPTAARRRALLCRAQWNVEAQVRRMYGHSVDEYYSLDRTHPLGQGTFGTVYRAALRA
EASASSQSPSLRDAGVGVVVGVPSSWEYVFSGDGVGEWTANPAEAAELREAYIRGKERRA
PAAVLHVSASAASTTAAEADATTTVDAAPQVFAVKIIRKQRMLVEALRQQQQQQQHLEEG
EGGTDRAPVSCIHNAATVATPDTAGVVPGTISTADAAVIEQLLLMETQPDDLAAQRRKEW
TAGVLASLQLADSTPAALTPSSSLSALRKSQHKPRGDDDDDSSDGGDAQPLPQQDREQRR
RELIRCLPEALRRTYERELQHRRRQQREIDILLAVRHRNVTALYEVFDQPDHLALVMEQA
TGGEVWDLLQIYKRRERRGQTGARKSERGANSHRNAGAQRLGDGKSNSTTAAATAATCDD
DDDVELVSVGGPLPEFMVKIIIVQVIEAVLYLHTMGIIHRDLKLENLMLQRPCDRYALNA
LQLQTLVHQLRAYSHPHHASGASTSAATTCEEDSEAVEFTNPLSVLYTVHVPRHMWPVVK
VMDFGLSHVLDQLQTHPFDAAGALHGFTGTLSQMSQGVEGRPAAAAAAATEAVPERVKLI
YSRNDATTSCGTPIYAAPEVTNPALRPDKMGYGAAVDMYSVGVIAYALLTGRAPFPSAKN
PRRPGGPPVVNYDAPLRFQRHRRRPAVPKGATGPPASAGPLPSSRPSSSAARPPSEVACL
PPLSVVESVRVVLPKERAGTSAAPSAASEQTRQWHRRAEAVAASVRCAEQKRAHAEGSDG
GSSATPADTLFGTTVEQLCASLTAYADMCASGGLEVDLDRLVYVSADAAATGAQANASVG
RVMAPDGHVSDVLLPPISALGTSFLRGLLEKYPSRRLTAYEALQHPWLRECV
>LTRL590_040011700.1-p1 | transcript=LTRL590_040011700.1 | gene=LTRL590_040011700 | organism=Leishmania_tropica_L590 | gene_product=ubiquitin-conjugating enzyme E2, putative | transcript_product=ubiquitin-conjugating enzyme E2, putative | location=LtrL590_04:266268-266714(-) | protein_length=148 | sequence_SO=chromosome | SO=protein_coding_gene | is_pseudo=false
MLTTRIIKETEKLQKECPPGITATPTKENPRYFMVTIQGPPQSCYEGGLFRLELFLPEEY
PMKPPKVRFLTRIYHPNVDKVGRICLDIIKDKWSPALLINKVLLSIQILMSSPNPDDPLA
NDVAEHWKEDEASALQTAREWTRKYAKP
>LTRL590_040011800.1-p1 | transcript=LTRL590_040011800.1 | gene=LTRL590_040011800 | organism=Leishmania_tropica_L590 | gene_product=hypothetical protein, conserved | transcript_product=hypothetical protein, conserved | location=LtrL590_04:270701-271000(-) | protein_length=99 | sequence_SO=chromosome | SO=protein_coding_gene | is_pseudo=false
MAGGGGSGILGTMAAVAGGSVLGHGISNYLYGHSNQAPTQPAEAQQLAQAAQQEGHVCTP
QLVGYSKCLEANPESADSCKWAWDYFTQCQREHPMQPPQ
>LTRL590_040011900.1-p1 | transcript=LTRL590_040011900.1 | gene=LTRL590_040011900 | organism=Leishmania_tropica_L590 | gene_product=Axonemal dynein light chain, putative | transcript_product=Axonemal dynein light chain, putative | location=LtrL590_04:274797-277061(-) | protein_length=754 | sequence_SO=chromosome | SO=protein_coding_gene | is_pseudo=false
MRAVKSRNAGGLRSVRDVDSNRDAAAAPVHAKKAAAAATLTVAVHHSNGSGTHSEKGAPD
DAMLEVSVGTAGEEDRLPEDPLAVAFALDAPLTFTARDDPRVVARLPLRFKDVLPTVCHQ
LQFRQRQATHQTSVDADSYRTKSNPLSSPVPPTADATSCAQPPYQHAHLSDMVMRLLPIA
VGQGRSCKTAMMHPSDSDEDPAAAAATTVAAAAAHGPENTDKHLHQQQLAASAKARADHE
AADAVLCAPARVPVLEDQLYRTWAAEQILDYLFTSPTSADGAGSVDRDEARRSFTVAACL
SGMREVPAGTVEYVELLRRMLSLADSRRGTEPKDAVDDADVDLPAYVRDVLMGVLPTENA
PAAAANTAAAVERVPVVTTTLRSTLDAVLPPRLFLYYLIHQETAVAVQQQRQAAQQRQAR
LRRHLETHPDDVSVLEEIETLREALASEYTEVPVGAVLVTLERTSDVQAPRDYLVKLEQT
LDEVLHEVQARCCGRPLQLIRTNTARPSCLRPQHTASASAASGGSPSSFDPSPPPDTRLK
QKNASSNVKAASAKGREAPAAVTILATPDKWVCTHTLKPLPAQPVATSVSGGGSATVAAT
LNVLELNKERTLVQLSLLGEELLRQVTVDLPERGILLRRLLDEAQLSIDARAILARERCK
ATQEHLLDGQDAREATAAQCKVLESEVAELRSRLAYVTARKAALGAWVEEQKARELAASR
ERAHFEHNLRERLVAHTERVKAAQDAERRSSLPG
>LTRL590_040012000.1-p1 | transcript=LTRL590_040012000.1 | gene=LTRL590_040012000 | organism=Leishmania_tropica_L590 | gene_product=hypothetical protein, conserved | transcript_product=hypothetical protein, conserved | location=LtrL590_04:278190-281453(-) | protein_length=1087 | sequence_SO=chromosome | SO=protein_coding_gene | is_pseudo=false
MRMNVGQHDELSARSPASPRAQVPGRSDITHTRDANASEEVDVVSATTCASSPEAALEQP
RHVAPPQQRPGRLQRASRRRWRSRSASAPELSLPTPPPQHLFTRAHASREHANEDARSTG
VSLSSVTAVGSRSRSSSMLDGMRVSPLLGTTAAHGSAGVASADDEEHRAEHASELSWNPR
ARAHPLHGVTHHGSSAKWKRCLGHRPWSASDGRPPPASPQQPPLRTSLPGARPYMYDIPA
TLAGLLCRYLSRTSPLSPAAAAAGVPLPEDGTACTRFLSVRWGCVEITAPQSQSSPHRRP
PVEGCSWTAASSSPSARPPPRPPLRAASSPSPPPRLSATHLMNKHDADKEQRGSSSGCSA
TSCHVPHRSQQPRQQEHLWNLLTHYPRDASACLALGLSVCAALDAMRAAPPPVLPVAVLQ
DIAATTATEVCFFVHACEEAWQTPDNASPEPTAAPPPLARSVDHATCTCGCLAAGQLLDP
ALYRFHLLYYRHHHRYAPLRRGDGGEGQAGESVMSDAHNGGERNALEEARAAVFGHPHVQ
GQLPRHPQYAPLPPHDGWQVPGTAAERAPVPTATPPPPHLARVQGTSPTVLLPLLAVQTL
SRFVGVSNARRSSAMSRQRRRWGLRETRRSCRRSSAAPPGSTATAAPPLPAADSAALDKK
AISRPSTTQPPQTAKGKDDEAEADPVSNYAHFCDETERLWAVMASVLLAWKQLEQCVSLT
VLVPRLEVLPSSSLHTRQFAPQSPSLHVSRSSALSPLARAAASMRLHRTTVEGMLLHAAF
ERAALARLRVRLLSLPPRPRDTAEANLSGDVASSLLMMESFLYSELQGRIAHLPLWCAVA
MEVLQLYIEQSRHDRALRERRAQEESDGAAAPGAAGRNDHAAWDFVHSSRVQQVVLLATR
IMTLPCMFANGASTPAFAAARAETPPPPPCRTCRWHRAALANHAARAARECGDSQHASHD
FQAAAATSASPAGAKVAVPVSAATVTQLSAVMSRHPLFGVAVAVVGGGVPLHWAEACVAP
RAMNVHSLAAVPPPPLPAPMSSRSGDGVDAWRTPVAAMAAADAEAQTELRRLVQLLHKWL
REAERRP
>LTRL590_040012100.1-p1 | transcript=LTRL590_040012100.1 | gene=LTRL590_040012100 | organism=Leishmania_tropica_L590 | gene_product=Tir chaperone protein (CesT) family/PDZ domain containing protein, putative | transcript_product=Tir chaperone protein (CesT) family/PDZ domain containing protein, putative | location=LtrL590_04:282471-284855(-) | protein_length=794 | sequence_SO=chromosome | SO=protein_coding_gene | is_pseudo=false
MSAVDVPAAAPSQPREHLNIIYSDEGKRYKLSLRTPIGRLTVGKVKQCLAAASSCPIPLQ
DMVLHLNGVPLSNDKDLCASLGIGNGATLSVEPRHPPRQCSGGEGDGDGGAWQRHSPRMR
GARGTPSPVGAAAAGSPASSSLSPPFPMSRQRRLLELQTLQQADEMLRKDDVVRDDVLRH
TMRHVEEEMDHANLRRRQLQRQRESAGEELQRMKEKEAEAARERERLAVLRAQEAARATE
RAAQLVERREQLRAEQEAARAVAMLKLENEKKKALLAQQQAFFDAERERAQQEQASFEAT
AKARELELRAREIDIEHLRLARIREARALDMDRRLAVKQRLHYYAQLGVEAPRALQREAA
ALLLTEEGKTDDDAEDEEPAGNGSSHWPSAQRHGPDSKMSVTGFNGHTRKPVASTLDSNN
NDLVRSRGPSSSPLSHADQCVAAVATVPDGGFYDARENAEENLRRLGDDLGLRDGLQFDD
SNTCVISIDGEYTLLVMYDAATERLYLYSTLLASLPPVVQTTTEGRLKLYEFLLEASLLG
REMCGGGVGASLRNDFVLMSASLYMPTSQPWSLRTLAPQFLHCLRHWRTKLTEFLQTLEA
QEGHGQGGGTGAVPATPPAAARQSPQHHVYTSAASSLSPSMARSAPHAGSAATSIASPHP
KSSAASPSPLQASNSAAVAVTPLAAPYTSLFNGSAKRVIPVLGLEVTGTVLVNGVPTHYQ
DGVLVVNAAGPSVLAGVQPNDLIEELNGTRVRNVADFRRVIEEELTPGMLVPVRINRGGV
AMVVTVRAEAGRSL
>LTRL590_040012200.1-p1 | transcript=LTRL590_040012200.1 | gene=LTRL590_040012200 | organism=Leishmania_tropica_L590 | gene_product=hypothetical protein, conserved | transcript_product=hypothetical protein, conserved | location=LtrL590_04:288448-290601(-) | protein_length=717 | sequence_SO=chromosome | SO=protein_coding_gene | is_pseudo=false
MDSHASLTSLVMAFHTAVGEQQRSSSNTPFPSSCAWPDAGGHVGHHAYRGTQHRASSLSL
SNEGATETTATSSAVDGASRPAPATAAAALGAPSQRRALSPLSCPVHHRCHSSTSSRHDL
DSVVEEFLQKATHDADVPPGLLRFLQIQRSHHLQQQQQQAQQHPRTHSPSVPTPSVNSVR
NGAQRTPPSQSWAVPSHGLNSATSRKAATALMAANTNDNDVLLHDCSSSGTVGRQLCWLT
EAAAPGSPSSVAKEDEKKGKTLSATGGGGSSSAHARPRPTTATTTVKQPGEHIFQQCRYS
SHAMAAPPGNSQDAMERCRLSASALQRRYSTITDFCQGVRGGDGRGDGTTACFDSDASLV
RLQRAYLPLSSTATVSSSHSPAFFGFLGSRPCSQPEGVLRVLQVSDSSPLRRTRSDTGKT
LAVSIHEAAGVQPWEPQPPHSAQNRGADSAGAGAAEAAAAVVDCGGGDTEAAYQPTSSAS
LIPSPPSLIPSVLRGITNSASARFTVSGARQPPHVVDDEDWRSRSCVPPAPLLQLSLAAP
RASSRLSVSARLFSGAATANTTNLSNASITDVSYANLPSSVAATCGMLAPTPPSADWGSF
GSLGMSSAQQHHHHPHHHHHQPRFRRARTGGASNHSSSVFKPTGAEAAAVGLVDVITAGS
ASGRMSSYGEMEPSLTAGVTWIGQISSYAASVTSPTTGTFTSTTNYCCSGASNSMTV
>LTRL590_040012300.1-p1 | transcript=LTRL590_040012300.1 | gene=LTRL590_040012300 | organism=Leishmania_tropica_L590 | gene_product=hypothetical protein | transcript_product=hypothetical protein | location=LtrL590_04:290636-290920(-) | protein_length=94 | sequence_SO=chromosome | SO=protein_coding_gene | is_pseudo=false
MSGVHVVYEGAQLLANAVPRPAVPLPWEEPPSPPPLQQRQHLSHNRRRSKPTPRTTDRTL
LSIFSGKFAVDPATPLGTATAAAAAGGGCGVVSV
>LTRL590_040012400.1-p1 | transcript=LTRL590_040012400.1 | gene=LTRL590_040012400 | organism=Leishmania_tropica_L590 | gene_product=Protein of unknown function (DUF974), putative | transcript_product=Protein of unknown function (DUF974), putative | location=LtrL590_04:291677-293599(-) | protein_length=640 | sequence_SO=chromosome | SO=protein_coding_gene | is_pseudo=false
MRSPAALGRATAAAGPSASSAAQQGTAKGTAAADGTAMLAAPLGLQATVLSQPSFFPSLG
EDLGDVTEEGDILFPVLGDPWSRVRRGQPPCSRLTSASTASPQQQQQQQPTREPVTMPVN
LCFSTSLCVQPVLTLPRKMGALLASEVFRALLCFHNAANYSLTQAHFHVGVAQPPAPLRR
ALLRCTVETLPPKSHYTLLAAVPLSEASTYALAVAVDYYDPSGLQRQLKWRSTFKTEQPI
MEVQPRFLRYVRPTWTSAKDQPDGSDNDSESELRSSTSSPAYALYQLSIGLKNMSSVPLS
LADSKLVLPSLTHHRGAAVFREVVASDGRVESAKLRKCCSTSSTAAEASRVPAPVLLMPG
DTHLLLFTVGILLEELRHATVVHGRGGLMTRRLSPRLASLGYVQWTWRRANGETGTVRSA
PLRVKELLAEAEVELRVTHVIAESAAHPSTRPPSSKTTTSEDGDVAAADPHHHALHQQAP
PAPLLAGLPVTAHFKVVNHSNVHRYDVAVKVRVERLAPQWLYAGPTVRLLGLLDSASSLT
FSLTLLPWQAGWRSISRDAIELMDARTSQAVLWPPSATALLQSVSGESDVALGKAASVSG
DKTDGREETTMAATAPAIAAVAMKALPAADADTLCDVLVL
>LTRL590_040012500.1-p1 | transcript=LTRL590_040012500.1 | gene=LTRL590_040012500 | organism=Leishmania_tropica_L590 | gene_product=hypothetical protein, conserved | transcript_product=hypothetical protein, conserved | location=LtrL590_04:294220-296670(-) | protein_length=816 | sequence_SO=chromosome | SO=protein_coding_gene | is_pseudo=false
MMALAATATVTASEVMAGSISDSGEASGSSRSRSSSVDSARAVAAARAYDTAAIAIIPGL
VVPLTSASSKGGCAALASAVASLEALADTVDAVLDRLNRAAASRQRRLGAVQRRICVCAD
FIGCLQGRRTSTLLESKPRYPQPAPFKPRSRGGGVGAKAVKSQRGAQDGASAAAIIINGV
PSAVSTAHSHRFLRPRRSSPLPPVAPSSCSGSSTDNSDDDAAQQPSYQPPMRAVPVVSAF
ADSERAIATAHRGFARRGGSHSDVSSPAPPVNAVAAMRLAESMPLETVLLDSEESSAVTV
GHGGRGEAAAGHLNGRGTLMNAASLQPSSSSALAWQPRCLPAVRGGQAMHNASEMPGTLS
ALVSFPAHRMAYRHLVAASSSNGGNAKGAIASVQHGAPIYRDPYSPTGLAATARSTPTTW
LHSTSTVDIQCDFTTPLQAQQYAFVPGGDAAAASSRALLRDMPRNLPLQHLATVRRWDQR
GGDLQGYTGGSTDSEDVAEHDDDGGPRQRRRASRRGPRGFETIAPGQEQRQRRARRRHAV
GDGSTASEGSDDDTEAATRAAHRRRESGRARPKQQQARETSTQPTATALSAPPAAPPSLA
PPPPPGVTRSTTAPPPPPLPPAALLQGKPNPPMFPLGSGGGAPPRVPPPPPPPPPPASKL
LSELKSASGSRPPPPPPPPPPPPPPPPPTSSKMPVGAKPGGGRVAAPAAPRVPPPPPPPP
QSQKSAVSALTSMLGERRRVLQGDDSSSTSSGSGTGNGKYGGAHRKQADSSDSSSSSTPP
RANPTARGRMVGSAAPRLPQPPQLAGGSSSSSDDSD
>LTRL590_040012600.1-p1 | transcript=LTRL590_040012600.1 | gene=LTRL590_040012600 | organism=Leishmania_tropica_L590 | gene_product=60S ribosomal protein L10, putative | transcript_product=60S ribosomal protein L10, putative | location=LtrL590_04:297581-298222(-) | protein_length=213 | sequence_SO=chromosome | SO=protein_coding_gene | is_pseudo=false
MARRPSRCYRFCKNKPYPKSRFCRGVPDPKIRNFDIGRRRATVDEFPVCIHVVSRELEQI
ASEALEAARIQANKYMVKRANKDVFHMRTRAHPFHVLRINKMLSCAGADRLQTGMRGAFG
KPNGVCARVRIGQILLSMRTKEAYVPQAFEALRRAKMKFPGRQIIVMSKYWGFTNILRTE
YEALRDAGKLEQRGTHCKLIAPKGKITMRNVMA
>LTRL590_040012700.1-p1 | transcript=LTRL590_040012700.1 | gene=LTRL590_040012700 | organism=Leishmania_tropica_L590 | gene_product=heat shock protein, putative | transcript_product=heat shock protein, putative | location=LtrL590_04:302366-304087(-) | protein_length=573 | sequence_SO=chromosome | SO=protein_coding_gene | is_pseudo=false
MLPRQCSGELYQVLELDARCTTAEISQQYRRLALRYHPDRNAGATVEQFQRIEEAHRVLS
DLRQRQLYDTVGREGLKQLGDYGSGMLGSLLLAVGNVAAGCLLLGFMAASLFTALLISCY
KIDAPREWPSWGVVLIPVWCFLPVLLLASLTVMMTSVRRGMYILLLPSLRLLLCVVIATT
TAAALDHRIAPLTAFIPWLIWYVLGTVSDLAMLVPTVYSRTHSPLFGERGDAGVRGNHHT
NTSVEDPFLRPGSGHGETSSLDESEATHSSGAEDGFGNDSFLSQPWKTARYWREVAEVLF
EAVCVYAFLALAFRRAVQQQAYLGSLHSLPRSRGTAGDSIGAAPPVLSFWVILAPLMTYF
GVHVLISVLEGSFVDSTVATTPPFPEETPVARSTSPDAAAPSSSQQQRTHRRRVSCRERV
ANVIVRAFPSACGLYMTCMWALKEEYEYNKRTSGPDPSAFLAFLPILVVLGALAFLVCCG
GCVVMCIGGAVFPAESAAADFAAAGGSGASHVSAGRNGRESNYRSTVSRTSTASGNRSHT
HARPSQHAGGTGAATMPSFRGGSATDVAIEQVD
>LTRL590_040012800.1-p1 | transcript=LTRL590_040012800.1 | gene=LTRL590_040012800 | organism=Leishmania_tropica_L590 | gene_product=hypothetical protein, conserved | transcript_product=hypothetical protein, conserved | location=LtrL590_04:305115-308516(-) | protein_length=1133 | sequence_SO=chromosome | SO=protein_coding_gene | is_pseudo=false
MGSNVSVLLHADTPVPNSVITTQHKVRASPHFGSGGDVVVRCPKIRVMAAEKVKHLLRGS
GSAKVAWAAKRASPLSAEESPVLVVADCAAPGAFTTSRAYVPVLNAILDYVEAHRKARAA
PADPQSGGKAVCPIGIEFDPTLYLGDRLNRSEARAACTEYCKLFFTHLIDALENVGKEVP
VIAGGVVAPPRLSLLYLDVRSCGLDDTTGPWLASSLIMRAVRRTRPYALVSARANPAGSS
EDGFMSYFSPDVKADMVWASLQHVLLAHNNMSLQGVEAVLENLLADDAMHDVLLQQQGVD
AKALKSKEVIRALTQDRLFPRQDSQLLPHLYLVDVRYNQYSDAELQRLQGRTPASVRDES
ARRPITGTAPPSQVPVPTPGLVPLRQPREVRSGVADVSPTEDDHQPDADHHRYSAYFYAR
PSVSQAQHSSHSGAQAYMKRSNDASTREVWAGHNGAAPDAIFASNPSSSATSSSVLSAAM
SQLSMATTSTGSDPLWAKKASAATPPPPSTDARELREVAAPAHTPLRTPSPPLTPRGELH
KAQPVHQPSGIQVRSHQASPASSQQAYLTKMGAAATSPTLATQQQTAMPTSPRVLSARHP
THSPYRADVVEPQQVYKVLTTQPPDSARKAPAAATSSHPTAPRQSVPTAPSQGSSTVARA
CCLSELEREEGKLDNAEMEVQNLLLHQHRHLHPHSQHHSWQRGNGGGHNPSNSGADDEPW
LDEVYTQSHGRSTSPELGAGTRRRFYDIPALAPPEPPFATSAARVTPTMWKAGSRKRHES
PAQVASRRASPTSSRRRHRTIYDGVQPRVNSQRHVGNERLARAEYEAATAAEARAREWLR
EHAEQRGTAGLSSGRGNPVSARQHPACDPSPSQRVESGMKWERNSPLSELSSHSPAPQRP
AAASSLTPTKANGAGASTHRRRVRQNHHAGAAAMPGTEQGSPAWWSHHPSTTASAITPTK
RRLSTAEPPHIVPRGTVTSRLRKVTSHRQRRFSEMEERENTYCARNWQPRTTFRTASVTA
AMRAPRAHPLEMAAVLQEQKQRTSADPDRDNDSSAYSAAMMMETSPLRRGDTAPQREWSS
PVQRTSRDGSVVPMSAPSQQSRYSAAATSTPKYKDNGAELVHVKLRTRARAAY
>LTRL590_040012900.1-p1 | transcript=LTRL590_040012900.1 | gene=LTRL590_040012900 | organism=Leishmania_tropica_L590 | gene_product=hypothetical protein, conserved | transcript_product=hypothetical protein, conserved | location=LtrL590_04:309992-310912(-) | protein_length=306 | sequence_SO=chromosome | SO=protein_coding_gene | is_pseudo=false
MMDPYYGKARKPYVPIDTSSPGGTWVEERRYNRVRPTVTGAAAAAMEPGASGASSPGADS
LTAADRRPRRVLCGNWQEEDALERDLLAIQEAQLQQQHNQASGELLTSSSAPVQHMQTFL
KSGWNPTATMEVITEKPNGIYTGGHTSTPYLTCDSRHPTMRSLDSTYRVEFNSTSSNVAS
LRRPDLGVRSQRLMEQARVAAKEMQAADLRARQEQLQLREASMKWMSRSCGPNVSEYRAT
MCDENEVLPIVEELSQDYLSDEPITLYTGNPNTGKTMTVHGKTPVDPVSSSRFGKHTHFS
EFKYAY
>LTRL590_040013000.1-p1 | transcript=LTRL590_040013000.1 | gene=LTRL590_040013000 | organism=Leishmania_tropica_L590 | gene_product=Pescadillo N-terminus/BRCA1 C Terminus (BRCT) domain containing protein, putative | transcript_product=Pescadillo N-terminus/BRCA1 C Terminus (BRCT) domain containing protein, putative | location=LtrL590_04:312027-314042(-) | protein_length=671 | sequence_SO=chromosome | SO=protein_coding_gene | is_pseudo=false
MVHKKQAWAKRVKKERFKKKFLTRMQATRLLQMESVQFRRLCILKGIYPRALNRSKQKQS
GHEKQYYLAREIKWLVRDQIAEKMMAYRAWEKKVKRAEAMGRSEDLKVLQSSRVKPRHSL
VATIKERYPYFIDAIRDVDDAMSMIHLYAFLSPEIKSDTTIEIHHSLTSGMSEKAKEVCE
RWDRYVARARVLTKGFISIKGYYYEAMVKGERVRWLCPHEYAHRFPPGIQQYVMLSFLEF
YLEMMKFVLFKLESDLARDEADRLAAEDEEGVTRANAEDFANGAALAVLDVGANQAQAKE
VKEAESKRSLMEEELHKVRELFRGLTFFISREVPAKHFALVINACGGRVATDYVPSNITH
VVVDRPALPPGMKKHDQLEYVQPQYIFDCLNARLMLPVTGYRIGEELPPHVSPFSVSITN
SAEDNAAVEQVKKDHPRIVGYVPARVHEIRKLINPSYSAVDPEGKVAHLEDEYSDEESHV
AVPEMDMEDDVSLSGDELAEARRKPAWQEEEVTEEVQRPKLSAFKVKKQREMNLMNAPTN
EVVARRRQALRKAQEKSRQTETSEARLQRKMSEVKRQEAATRKMQLQVARKKAARFYKMV
SGVVQGTAKKAATLEAKAKHIAEGKLHKTEDGKGLVNTRLEARRQRAEAKGKKLKERKAG
NPYKKLPKWVQ
>LTRL590_040013100.1-p1 | transcript=LTRL590_040013100.1 | gene=LTRL590_040013100 | organism=Leishmania_tropica_L590 | gene_product=peptide deformylase, putative (EMBL:AY353252) | transcript_product=peptide deformylase, putative (EMBL:AY353252) | location=LtrL590_04:314759-315985(-) | protein_length=408 | sequence_SO=chromosome | SO=protein_coding_gene | is_pseudo=false
MRTSAAAAVAAAHAGMRALHTATGVAGNSCGTSPRATVASARLAVAPPPHSGLTLPSFTR
CGASSAAFTTRAHSSGCCGCAAAVEQHRLCSSHGCSRNRSGSSADSSRPYVPGQAVQETY
PIIQLPARSLWCRQYALDARRVAQGEYAGLVSRVRAARHHYQYPSMSAPQTGWNVQVFTL
FDNSVFINPVNLDEEAWRAEAAQQGRSWVDFEEEKMRELRAEGLTGFAWEPCASSGFLLH
YIERPLTVRVRALDEHGKPFTVTLDKMRARMALHELDHLQGVLFTRRVVDTDHVVPMEGF
VTMSDWSDDYPSLEARSTFLYTIFTPPYHFVSDAVPDGNLLDRKFEDGIYPGCEQDRQQR
IELTAMEEIQRNAWRKEKAKRKEGGQQCGRGDVAAVEDDDGSGADGAS
>LTRL590_040013200.1-p1 | transcript=LTRL590_040013200.1 | gene=LTRL590_040013200 | organism=Leishmania_tropica_L590 | gene_product=hypothetical protein, conserved | transcript_product=hypothetical protein, conserved | location=LtrL590_04:317025-321251(-) | protein_length=1408 | sequence_SO=chromosome | SO=protein_coding_gene | is_pseudo=false
MDSAAPGQAHGPASGTDSCRASRRPNHRGSADASRNGDAEPSGSHTSSSRHHRHHRHHRP
DDSEHSSRRHKHRSHRRTDSAQVDDTTAVPSENNFAASSAKERQGSQAQEPPQSSLDDEA
PSSCVSTHSSRLPPRRHERLSVTEAPGEPKRSFASPASSTAVPGSSAASEMIRNGGALAR
RNGAAVLLATGSAAINGHSPAGSSAAAAAPPLPSWGRKSSSSRTFSEKPPAEESRDAADG
TAPAWKTPARQQPPPPPEAVVASPSPAAASLASLEAAVIKADAMVRSWQQCIDTNMENPP
SSLTSSVFRSGHSAAPGAAPPPAPPSTSASHPAHLRDAAEEASQKSSRLKRTSQAPSRSG
AGEVRSKASEDAAEDGMNPACHQSTAASSVGVPATAEAVVTTRPPPSVRSRTSSAVVGDA
RRSNASVRPDVGEEHGVTGSSASSVYQCLPRADPFDKESVSSSHCDSGALPPPPAFSSFA
SVPSVAAAISFKSPGQQASQRSFRAASVSSPSSAADAAATPKRARGSASARSFNGSCGGA
LPPQRRDHQGSVTSRTTAGFEPFHLNTERRSAVRRSMSPCCAPPDPLSSVPAQERQRLLN
LPHQLSTAPGTSRLDMSFEQDVKELYRQTHLVDPLLLSRPGRRQFYIPEQADLFGMYPEP
PMTTDEDGNEIVKHLAPIPIQAQSFVPSQTRKSSQPPPMAPASSVQHGKAAGADATGGSN
SGRAVVRPGRGLSSFVVGYGEETTAKGRGGLTQPRGRIVSDITAPYRRNMAANTGRTGHI
QRESLMANCLLPPCGSETPLPTSARSLSPGMMAADESQASTPFTIMRPTPSSEPSNDIPM
SDSEYGYAQVTTARMMPAAARLQDQQQPCVNAVAAFVEDEEYSYSVQSAAVMVSAAVVVQ
SSLGGGAGCSSSHSERISLQVEPTVAPPPTRVDASTAMVLDAAPKLTGTPRSTSTDGAPA
AATERRSRRVRSGEGAVNAAEKASASSLVAAGASLLNEAVTGASSCNSSSAVASAVAAGG
PSEPKKAPKDSRRSTGIRKPLPLQQQVKPLQPGESEAVAAAASQSTAPTPKTAPSSVMDK
STQSLAFSVAASSTVVDPSPEPPIPTARRHADPVPVSLSPLSESSSPSQRKWRERVQLTT
ETRVSPAASAAAAAAATASPSTSLAGTPPALPPPPQAKPAAAGSSEPDKPSEVHKGYVSA
LERYRRKEAAMSKDGDMRCVYRRSRRSESGATVEAVTEVPAATAAQGDTVACFPPGSKPA
SALPMTASSSSPNVVGGAAAEHRSRCRETSLVLDRGTQTEFVFVLDDLQGRQLQQLQQEQ
LLKNLQLMRLQLQRQPLLILNAGSYSPSTFTTASTPRMSLSPQPQTSGSTSPSMKPRQRS
AGLSPARQRRGYLVNDSRAVRDALWWTT
>LTRL590_040013300.1-p1 | transcript=LTRL590_040013300.1 | gene=LTRL590_040013300 | organism=Leishmania_tropica_L590 | gene_product=tyrosine phospatase-like protein | transcript_product=tyrosine phospatase-like protein | location=LtrL590_04:322647-325331(-) | protein_length=894 | sequence_SO=chromosome | SO=protein_coding_gene | is_pseudo=false
MSAPPPQPHWMWARRGHSTHDAAAALFEEMTHAARTGGGAGALPTSLLTAAPRSHGQHLR
GSRCGATAADASSSQPSCSAGLSPAATTTTTATPPSGGHTSPPLALPNPLPTPSAATPYF
YVHRLGSRRSAVGQYHVNGHSRGGSDPAAVAHAWGVPPSSPTYFPPPSRSNLFPGLVSAP
TAGAPMDVENGAGHNSPGSLSTSSQSLTASTGLGGGAGSGAVGGSHLTTPPTTRGTPAAA
AAAAATPVAAPVYVWHSSSSMAGAAPWLRLHRPANAAAACVGGRRGSAAPAAGTSGGTGS
VWAPPNPGSNGVGMLASPPHPTYSLTLLEHAHLSSVFGATGENAAQRSSTCSLSGRDTGG
GVPALTRGLSQPHHQQELHADPVAGSGASGSLSAALPLTLVPPFRFARVESGVYRGAYPV
LRNFPYIRRLRLRTIVSLIPEPPTYDLKCFAEAEHIQLHHIHAERAKGEVQLLPSELSEA
LQLIMNKDMHPLYIHCLDGRHVTGLVIMALRKLLQWDANVANAEFQRFTREVQDEAAFIA
DYTGPLLVPPHLPAWLWGGSIYDAATGQQKRLPATIRLRLSTAVSGGAGSAAATTGGVAA
APGAGLGRVSASASGGASSVTGTGPVNGPLSATSAAAGHKPKGAMRGPSGDLRPQAAAPW
MCVPQAETVAADGQHYIDVDRLPVALPLRGGPPGAAAPQWIPSAEPSATASTGTVSGSGG
GAGTLNVHLQLTRSSAHSSRSTSEKSSMAGLPAAVSAAAAAASSTGGVGGGSHWQSTTSW
DALQQHQRRLASSLTHRDAAPSKGPGASGLLDGRVSALLWTPGLIVPSATVGGGSGIPGS
GRVSGGSAGGSGGGGGAAGGNANGGGGAVVGVNGPPTASSQPPSARTPKRSYSR
>LTRL590_040013400.1-p1 | transcript=LTRL590_040013400.1 | gene=LTRL590_040013400 | organism=Leishmania_tropica_L590 | gene_product=serine peptidase, Clan S-, family S54, putative | transcript_product=serine peptidase, Clan S-, family S54, putative | location=LtrL590_04:326780-327979(-) | protein_length=399 | sequence_SO=chromosome | SO=protein_coding_gene | is_pseudo=false
MQQPYFFAARCGAQRISRLATAAAATVSSSPAIMRCAMSSSSSSTSSHGLLTVHASATTM
HALHSGSLPVSSTLAQRKLSALPTSLTALRTMRGAATIVVPARASFFAGAAVSPMATACS
SLFTAQRCYGVARATRVARSPKKSSEGGGQLQGVNNLERYKGEGEDEQKDGGGNEQENPF
NMNSGPGYLPFPPPFHTINIVMILFLANVMCYLIMNLGNDDWRDFVVEHCTLSHENWTRI
YPLFTNAFYQENIRQLLIDCWLLWQFGDTMLGFLGNTRMAFFALLCTLGGSVIHVARQKF
ELYYGMDELEVRGRCYGPNPFIMGLVAIEGLIFRHLNFIQQPPIPFLVLTAFVMVIDVWR
IFTTKPEEHGAATGGALMAYLFWALPTRMLGLDKLTATL
>LTRL590_040013500.1-p1 | transcript=LTRL590_040013500.1 | gene=LTRL590_040013500 | organism=Leishmania_tropica_L590 | gene_product=hypothetical protein, conserved | transcript_product=hypothetical protein, conserved | location=LtrL590_04:328738-329463(-) | protein_length=241 | sequence_SO=chromosome | SO=protein_coding_gene | is_pseudo=false
MLRLLRCITASPAVAASVAVAAAQTPTSLRPAAVCRRSVHLTPSLLAAAAPPPPQQQQPT
SAAAPASTATSTTTIAAGPYRRVGNVFIVTCIDHPFKFSWEVNRMLRELRLEFMGQTTVV
PDIPPVRKRIWRVRHVVRIDQLDLDEAKALIGIPEHISFRDLAAQIPPTFGRGGSVANPH
MRSKMNFMRLRRMRLRDVMHRDQLEKRLLEEKRHALQQQQQQQQQGGGGAAAAAAAAATT
A
>LTRL590_040013600.1-p1 | transcript=LTRL590_040013600.1 | gene=LTRL590_040013600 | organism=Leishmania_tropica_L590 | gene_product=hypothetical protein, conserved | transcript_product=hypothetical protein, conserved | location=LtrL590_04:333243-336974(-) | protein_length=1243 | sequence_SO=chromosome | SO=protein_coding_gene | is_pseudo=false
MTADRVRSGSASRAFNGMGLPESSTVAAAPQPQRGSLAVMSVLPHTGSSSQQQMRLETTS
RDGAPAHGVLLGSLTEYRPGSAVAYANSAAAARTSTGASAAVPYPSTSAVPALRTSSSRD
HSAGYPLEALSLSALGSSENLFEHNTPGAGQSGVRGSGAPPLAPFQHRTLLDAGLQGGDV
IASQDLRGSKHSIAVLKVTPGGRAQECTRPRTSDSTFQAGGGWSTPGMHAAPVQPPRRTS
FNQVGSNTQLGSASAGVQVERIAPISETSLSTVSSAHAAMPQAVAAAELRQRPPRRSSTS
SSAAIVQPSPCVATTTAAPVAAAKSTQPATFPMPSSTTTSSPVVSTQHTGSRLSCHSSRG
GGPRSTHSSERSTTALTAVSTDAALHHRPSCNGAVREAGEPLLMGPSTLQVSTTTLTKTT
KKVRYRLPDEPFDPDAPDPSDIGGLRAEEEAALLDPVSYTCAVDEVARRYPMLLRRPSAQ
GGDELRGRRGSASSRLGDGAPRPTFLLDDGNRWARATNRPTVATTRDPSGTATTQLPAPR
ILQRTGVAGKTAVPDTNSGPFPAHQRVAADGNMAQASDGEEAGGHLLQRHVQQIATGKQL
VKGTAFQPPSMGKRHTERCRREQDEDRMNAAAAAQSALTDKGSSAGAAPPQPRRRRSGNL
EGLYDEILQRTQQNRRTTLPTTIPPAAVPPQALPLQPPGAAARAARPTTERRSWRPHLSS
AEPAPPQRGSGVNPGVAPRLPHTASQPWSSSQPRIPISHEEMPSDSEMSSRNGYRTPLMY
SAPQREQQAPTPLARAGAAATGGAGPRLSNSVPHPSPGVPQPYQQQVVPPRLSSSLTRGP
PPLAGGGRPVEPKQHLDSASPRPQQQQQQCPSPHVRPGYGVAAAALSTGGHMPEYTSGRS
GKYTSAVFAPPPPPASELDHLRRSSGGKPCDCVSGSHAPSPPPARAQPPQHPLSSSSYGN
SAYRHNEEDDEGYNAAPLDSHYPADEAYAAGTHTPSVTVTAFGRNSAGAPEQHSCATHVH
GAPQMNNGTGSSSRQRSRSWQHAEENLSQRTAAVQKENLRAERMERPHDEGHSHHRTHSS
ALPPPPHPPPTTSAAASSSTAQRTAAGASGHLRYGSSSISSNAAHSTTLRTPAAAANAPT
PTSHAAFVTSQAEYDEALMSTSSCTTDTQPVAVSECGEDEMINDEDDGLVKKGPPVLVLG
DEVFAPEGYEYVKEGDEYAEYDEQYNTESEDSRGQHQELEEAH
>LTRL590_040013700.1-p1 | transcript=LTRL590_040013700.1 | gene=LTRL590_040013700 | organism=Leishmania_tropica_L590 | gene_product=hypothetical protein, conserved | transcript_product=hypothetical protein, conserved | location=LtrL590_04:338788-339330(-) | protein_length=180 | sequence_SO=chromosome | SO=protein_coding_gene | is_pseudo=false
MRSTPHGPPHHPRTSSVRQDAITHPYAYAAPGRQAPSAGYEHDDNTAAEAGPTRRCVPGR
GNRATPASNTGPYPSDVNRTLSYPEPASSRTAAPAVAMTQPSLPFQQDHKPVVYTVQNTT
TDTHTHETEYGGVLTIRTTTVTRTITERLVASDEDDDSSENSEVHLEDARNEASLPSLPR
>LTRL590_040013800.1-p1 | transcript=LTRL590_040013800.1 | gene=LTRL590_040013800 | organism=Leishmania_tropica_L590 | gene_product=hypothetical protein, conserved | transcript_product=hypothetical protein, conserved | location=LtrL590_04:341323-345186(-) | protein_length=1287 | sequence_SO=chromosome | SO=protein_coding_gene | is_pseudo=false
MGNAASSPRRAPSASSSPARASSATPATEPRPRKMLVNAAPRASASNFRSPAAITAASVN
RQARSQSPEAKSASLQQAALQRRQRIPGTNRSGSAGGTSVRGHVGTEEDLLLAFTRSADP
ISLRVLELIQQADVVPQDSPGEKLRLLQECYPLLERVPNDRFDQLAVMVYQKEGDVYYQQ
GDIENAKNTYSRAITLAEKRVARQDADMYMVLKRYVLAMVGMARIWYDHERDHQGFTFVD
HKHPKVQAVDGGDALHDANSSMSSLESSLMSDGGSVFSLNEAILKSMAPRPPRRQTGPRF
QRVKMRAPHVMQNSQLNREDEFVLHSRMTRELVASPCELLLLRCCEVVQIGHNSQSELLI
PAQIELAQIYEDLALYSRALLLVRRCVGILCSVYDYDHPWVVQLMHRADRLEGRLEEQMC
NSMATKIQATWKMHRAMQQLEYALGRPVRRHQLIPRKYRAMPDLDFLREYVGDMPADELL
GDDADDGVYGGPGGDHGHYGQQAAEGSVPEPEQWTEVPPSAPVQESGRHSADPRRPAGTP
GARQERKPPYNATALVRYAPNEHAERGDTFTTVVPNATVVGTTQDTQTDTDVHHTEYGDV
LTVRTTTVTKTITEDLVDSAGDDTDEEPSEDEGQPAAPLHVGAPPPQQQQQQPRHATHPT
HPPQPAPAPYPSDDDADEYDEERECSWAERVSTDLRQQQQQQQPAPQAPPPPMRREKQTQ
LHPCGHVVTTQTCRPPPRADKQTEAAWPLRREEEEEPPRTSRQAATTASHPERHETATQC
NPDRGAHCAPAHQPPPPAPIPQRQPPVQSPLPPSWRRRASGSRPAGGSEADNALYPADST
PSIVARAPESRENPLPERPPPKADRPRVHLHNSREAENAFDDGPSRSAQRGAPPQQRHKQ
TAPPAHRSGAALEAPLDDYEDGNAPYQEAARSEVIAGSDAQPSSSAPSRPYVPDMRHNSR
RELFRDLVEPNTAFQAESNGCPAFLPLLGHRRGSGRSSQSSSMPRASSESGQLVPHALGH
NGSHPSKHQKVPIQLHDRRHQRGSDGQGQQSGMPMYLTTPANEYPLALPQAAQLPRAVKT
TRDYKIIKTRRVRTYTREPVSSIMDSENTSSRSISVSIDESMSSAHWEPDSASVSGSTHV
EYVEENDEQVGAASVNSKPSNASAPRQQQRQPSAKTPAGNIRVPHRPHKPRMPTPPTKPL
AKATGDGNGNGNGNGNGSSGAAARRPSTLPTKAETARVVSAKGSEGRNSDVLPSYGNRAT
TVTRHVKSGHRGATTRTTRRFSTPTNP
>LTRL590_040013900.1-p1 | transcript=LTRL590_040013900.1 | gene=LTRL590_040013900 | organism=Leishmania_tropica_L590 | gene_product=hypothetical protein, conserved | transcript_product=hypothetical protein, conserved | location=LtrL590_04:346584-352268(-) | protein_length=1894 | sequence_SO=chromosome | SO=protein_coding_gene | is_pseudo=false
MSTARAGRSIRTTRGPSATSRPHTGRAWPIAASANTVYDSATANLHYRHRSGASPATAAT
STSAAPAAPQQQQRAPSSRYPPSASPRLGSSHNRGVPLHTAPLASAGLALPSATAAAERG
SSQQHPLPPAPPQVSPHPASGSRQPTLSQLQHRPLVDSNGRGSAGSPTRPLSRASASGQS
HGSPAPSSQHTPKCPASAAAPSSSPSSQPQVSSGVASLMGGSHHRPPAPSTPCGVENASK
AAGAGLGHARLVAGANSSRPLERPPPTSHTRRPVVYAEPMAAIADARPAPQPQLDTDWKT
HSTTPRAAASAWRTGNDGNAAVAASPQQQPQPSLPLNYYALEPSLQLTRHRHVRQIVARD
LSSAPSSSHPQQQQPVIVFVPQPRPAPPQQERLPRLYSSTTRPAGGPSRGAAQNNIYAGM
AADDTSSVASEVTSTRSSRTRQVFRRAPVTASGIPTGSPYGATPTYAVVMPQRSLTAPQK
KGASAASAGRPPPSAPAEAAQQPQHNSRHPPSSSRPSPQESRDHAAREQPPQPPPEKRPA
LPQRHQPQRAETAKSQPPPRMRLPADPFYSEELIPEQRRQGAWDGNASTQQSGRRGGHSA
RVPLQQQLSLSHEEDLSLSAMLSSATVAAPIPAKTDPYAGHTAPDGEPRPLHAVMPPPIT
QCPYAATEEEGAPHFSVRKVTAPQREPDAVSPRHSPPAEHTLSHGGSAADAGEAAAKETR
EQLSAAKEAVTAMTTAGVQSLKKPQQPQHEPDGPPYGDNAAELLEADDLIMQPSRPQSSR
HGAAVGSSPIQSIHGPQSPAVECFSDAPRSVHAVTGSETTTAQQQRQHREPQQRPTSLGR
EAVASAESDRCAAAEKAELAPPPPAQLLPTAMDDMTERVEGEQSNYVDRDHMNMTLPQKM
GAPRCGGSTAVHGATEGLEPPRDVGVDVMGTAEELREGKEALCGPSTGSDVGAKTLQETD
DTSEPTGASAAPLVLGERYVYVDPLEEASMDAAYMLDTLEQQYVRINEETSEEMEDVMHV
VELNRCDRAAAMSRSFMPKGRYPDVLPMLRYPEDAVPADASAATTTGSRSRPASSPSAEK
LTYFPLREAAYLNLCATVWLSRFHTAEAQGLLAAEAQGPASDDDTAASGEDHEGARPSSA
AVVYHNLDHPSANLLAALDGRVSAHVQAFLSETCAGRDGADPCNYEAACVRLRDENNIGC
LPHGVWAEAAPQTLSFADHVTNILLAATVPHEAERRRAEAARKTTAEEVAARRTWLYFLG
ASPWNYEVVAANDAYAAMPTAAARLAYAFMYKARTRNVDGGLGSLMFSMLSQQVPEAAFV
DCLLMQEKLRLALLHSCSNIVACCALRQQVLRKPRMRTPQARVPSKETPSTSASLWTSPV
LSTYLTLYEGSATPPTRRPPDGAPELFRLDRSAGVDEEASGKGRPSSTALCQHEDRHPME
EATPCGADERVDLYSVAVQLNYFFPTKTQRGMHQLCAALIEDLIAMDALPVPEQVVTPEG
VVLTDRTSIVDALVVEGAQAMQHIIMTLSALRKEVQPETADSYRTLHGSIDTAAVRATME
KRLILFDPAIMCFLSTPVPVNDLFEYAATDGPPSMQPQSTGRKSWLVEVLRLQHVAETVQ
YTMEMQDAILVARQLNHLVVSAQQQRALAGKRDPGQKHGRCSTRSVAEELQMDAVVVGQS
MDQVVRRASSASLLGMLGAGNGERTAADEPSLEDLLDPNTSRDGSDVSVRAVLVALCSAD
PEKPTAEVQEYLRHLLALYFEVRTPDGNTVDSGDTQQVAMARLMTAEMATWDWFGDTMQN
GTLRAGAAPVHCDKIRVSAEELASLCPRVLGRRVGVASTVVADATATVIAASTAEAVEPA
PRAHDEGNDEDSVLVAESAPRLPHDSRHPFAQEM
>LTRL590_040014000.1-p1 | transcript=LTRL590_040014000.1 | gene=LTRL590_040014000 | organism=Leishmania_tropica_L590 | gene_product=hypothetical protein, conserved | transcript_product=hypothetical protein, conserved | location=LtrL590_04:354643-355377(-) | protein_length=244 | sequence_SO=chromosome | SO=protein_coding_gene | is_pseudo=false
MANSRASTLAAAAAAAASAAAVKPLSYVSLRSHDGKRVILPVAAAAGSRVLHGIFQGLYV
MRLHQCNSPADQPPHEQHEQYPMVEEDAHQGELHIPRPGSSSGGSDVANKAHGSAEVKVD
DPIPIIEDEDDIEEAEARHQAHGAAYRSYAAVFPSNEECVPPLLSTSPPATPSPCVPPLL
EVPIRSLESSTLMRVAEFLVVKITLASHPHYLHEANVFGDLDRTSERDQLVAMQVLLGAD
FLNC
>LTRL590_040014100.1-p1 | transcript=LTRL590_040014100.1 | gene=LTRL590_040014100 | organism=Leishmania_tropica_L590 | gene_product=hypothetical protein, conserved | transcript_product=hypothetical protein, conserved | location=LtrL590_04:356892-358685(-) | protein_length=597 | sequence_SO=chromosome | SO=protein_coding_gene | is_pseudo=false
MEQAPQEQWSSPSPLTMSGGVAPLPQPPLSGFNYRRDPALMMAEEPTPPGTITIQDARAA
PAAALRRPQCGEPHFHAANATSSSPVPPIAIPYIALHNVGWKDSNFKGRKWVIMPMVAGF
ESTFIANTLQGLLCLPGCESAMMGESAVTSSSDGGSRHGNASALGQDDSRRCGESGVVQQ
SSRSSSLAEPPQQQQQQQQAHEAAADDDDGLEQHSHARSASPDGADEHSLSSSVTSDPMA
TEDRTARSLSEEGADAGRGSGARRAETVKSRDTGRSPQVLRGGIRSQWGTRVKTAASRTY
AAYVMQHLSDANIQLRTPVPHDGLPSDAPVTDTQVDNAEELESLRGQSATVPRCLAPVAL
PKEPRAAPQVSGGSGAGKSRAHVSIFLAHEAKEDENCTSTCGTTSAAGAEPSEPSVTTTT
VAPAAMPPGTASATAIAAVSPPEKAAVLMGLEEGHSSDDNNSPTPSSREEEEEEELWVST
ENTSAGQVGGAAQNAETTRMTNRQVAQDGSRYTCFASNCVDNMPNYPLPQLQSEDLVDLA
TFMVVRSSLQPDEATDLHLGTHVLGSPQNVRLLPPEQRAALMSRAARLMEAAVFLQV
>LTRL590_040014200.1-p1 | transcript=LTRL590_040014200.1 | gene=LTRL590_040014200 | organism=Leishmania_tropica_L590 | gene_product=Cytochrome c oxidase biogenesis protein Cmc1 like, putative | transcript_product=Cytochrome c oxidase biogenesis protein Cmc1 like, putative | location=LtrL590_04:361200-361646(-) | protein_length=148 | sequence_SO=chromosome | SO=protein_coding_gene | is_pseudo=false
MSLYGARESGGDEMLTPGITGMSGNYRNESNCHRFWNRLMTCMRESQELDVLYDCRSRML
DMRECVVRHKQSTWVMRETMTSIRHEGELRKWLRDYDEKMGHPPLLEAVAAVRKKVDAEG
GVDIMNPTVFKDPDMYIPRRAKVASADR
>LTRL590_040014300.1-p1 | transcript=LTRL590_040014300.1 | gene=LTRL590_040014300 | organism=Leishmania_tropica_L590 | gene_product=chaperone protein DNAj, putative | transcript_product=chaperone protein DNAj, putative | location=LtrL590_04:363474-364955(-) | protein_length=493 | sequence_SO=chromosome | SO=protein_coding_gene | is_pseudo=false
MKASSCQLAASRPPAAARLYRAYGPVHLLPRTTAMRRLAAASVMAATAGSLGETLLSSAA
VSAGGAVHSAMGGSAALLQHRRWQSGGGSKKDLYSVLGVARNATPEQIKSAYKKRAKALH
PDVNPSPTAAEDFAEAKQAYETLSDPQKRSMYDMTGNASAAGGFGGPGGTGGGFNPFGAG
GNPFAAGGNPFASMGGANQPGGGQGGFSFNDFEEIFQKMSNSGKDKTRKPQGPEPGADIH
YKLVLSFLDAVKGCQKEISYNTMRRCGACTGSGCQDTGSRTKCPHCGGRGKKVMSTGFFH
MQQDCTHCGGTGELGRTTCTQCSGKGIVKDRSVQTLPVPKGVDNKERLKVTGKGEAGVRN
GPPGNLYIEISVEDDPVFHREGSDIHVITPITLSTAVLGGTVRVPTLTGEVETRVPVGTQ
QGDKLVLRGRGVHRPNHNKTGDFYIHFAVMLPKELTEEQKKAIVDFAKDERPLHLNDTQL
QELKGRYRSWFAT
>LTRL590_040014500.1-p1 | transcript=LTRL590_040014500.1 | gene=LTRL590_040014500 | organism=Leishmania_tropica_L590 | gene_product=adenylate kinase, putative | transcript_product=adenylate kinase, putative | location=LtrL590_04:368004-368633(-) | protein_length=209 | sequence_SO=chromosome | SO=protein_coding_gene | is_pseudo=false
MSGETQQQQPQGTTPLKVFFILGGPGSGKGTNCARLVEDFGYTHFSTGELLREAARSGTG
NLAKIGDIIRSGNIVPSEITVELLRQAIADHANSVGYVIDGFPRKEDQARMFEAGIAKPA
GILYYDCSEATMEERLLSRGANSGEKRDDDAAETIRHRFRVNVQECMPVVEAYKANGRCH
VIDANRDRDTVYAETKKVFLEMGEKPLKA
>LTRL590_040014600.1-p1 | transcript=LTRL590_040014600.1 | gene=LTRL590_040014600 | organism=Leishmania_tropica_L590 | gene_product=hypothetical protein, conserved | transcript_product=hypothetical protein, conserved | location=LtrL590_04:369560-371110(-) | protein_length=516 | sequence_SO=chromosome | SO=protein_coding_gene | is_pseudo=false
MPVVASRDYRASWEIPYDFHPRIHAYPGSRSAARPCMGAQSPTSAASDAATAPRHQRVKR
TLRHYRLGPRAATIAPAVAAPEDDQGAAQATASSTAGSPRKSVPVAPQKPQCPSLPPQQR
QPKRCTGRRPGQASHATPTSSAVNDEGDAGASPAGLLEPTPPLHPAAKARSGKRGISAPS
AALHQGRSHATPLSTRCSVPQRPIRTTVGVARRLLVSRPTEHCGRGSGAQPPSSSSITAP
ALSAPAPAATAAAAHTGYHHRTKPHYSLRPSYAAHCAQWWRHPVPTIRVADRYHSPPAAR
EYRLRARQVRHASREDFVEALRSCMASGGQEVVPHGVVDALTDTRNAGSFDPSLHNYNVM
VTDAFHNSIEERAARLQATENRMWERIILNVAPLAVAHQHVAGVGGCSVLDSGHVSSPIC
ISSAPEVEYLDNGVADGDEAMAVVVRPFSDELLGDSEALRVAEAQRRWPKGREWDRQAAI
QRAVGSTAQEAIIDLGIDPRYRQPGERPGCVNNRRA
>LTRL590_040014700.1-p1 | transcript=LTRL590_040014700.1 | gene=LTRL590_040014700 | organism=Leishmania_tropica_L590 | gene_product=hypothetical protein, conserved | transcript_product=hypothetical protein, conserved | location=LtrL590_04:371914-373413(-) | protein_length=499 | sequence_SO=chromosome | SO=protein_coding_gene | is_pseudo=false
MASTVPWYCRYGVHGDLTKEVNVDGTVVYRTRERRCNCTPPRPCPLALPAAPPHPHPLPP
RRRPADPRTAPPRKCGRGRAVGTGRGHIAPSWQKAYAPLPDSSLPCPSVEMDDTRLHVLV
PPLAFDSAVGDFYAGYVSSTPHDAAATLPFIPVINPQPPVAGVAPFTAADDPISAATAPL
GVGRCVDSLPVDMSPVPQPPVQELQPAAAAELRSAAPLASGAGNPLPSPPPLLQQDLLSP
PVPPSAAAVAAPSPPCTVESHAVDRLCGFLHCPTCGQRVAAAAPSALEAVRYMPAMCPMG
PHVAPGAEHGTQARGAASVGRFCFLCGIDKQAPTCKAEASVPPPLPSPQQQQQPLAATEG
HTANAPAKEDACAPHTLPPAATCGNPAAAASATTTPPPPSLPATAGAASPDLHLDQDLRT
VDEVISHLLRNAAVNGGRVRPPCGLPQCRLCDPSAAAATAPTVIPSMRMCIPWHCGWYGT
QPVMCGSPAVAIIHHHYAK
>LTRL590_040014800.1-p1 | transcript=LTRL590_040014800.1 | gene=LTRL590_040014800 | organism=Leishmania_tropica_L590 | gene_product=hypothetical protein, conserved | transcript_product=hypothetical protein, conserved | location=LtrL590_04:373802-377539(-) | protein_length=1245 | sequence_SO=chromosome | SO=protein_coding_gene | is_pseudo=false
MSQRHNRGVVSGQVAQVPWDANGLADDDGDELRTVLEDARTEQAGHLGKSRPTAGPSLSR
FPVAPSPHGDGHDHLQPRDNAEVDLCETRHAQELGDDFFALYTSQADAASPNDRSGRGGA
TPSSANASVTAAGSHGDNDDAVSPSDQEDEGADRDNDVDVPGEVRVGRADDHHAQQSQYV
PECTEDLEEEDGIADSSESPVVSEQPVERFRSEAQQPPSRSDSTPATERPWQPECWPHPH
PPPFAALPRPRQTRVTFHTQRYGAFIKAYLGLSGAEVEQAQRRGRGICMIGVRKAPPSSS
HLAASASYATPFSSPLSSSAAGPATGYAFQPMHRRHSHHGFGEPVKVQRTFLRHSVLAVE
GDAVFSELIDRAEVLYAVEQHRLDAAWKTYAHDPGAAGEDAAAASATAVAGTPAQLPLYP
QFRKLPRVTEPYLRPNARCIALHYGLPDRAASDSNDGSAGRMATDKAAVKPKEGEGEEGK
PHTHRTSSTPAPPNPYPRASLMAVVCTTRLEEGEEIYVSLESYYRCLDEVSWYRRCYSEL
NKRCGCPDGVMTPCTAAAEGGGGMKEATAGQEDLIGNVYTGVKRFPEWPADLAYYHGVGR
RHASHVAEAAFPFTLVSLAPAPELGDNQKGVVASAWLPYGTCLLYCGPAVATRKVERLVS
ERALRGDSAAARTTTTAQYEAQTHPGGEEEEEEEDDLSFVTDDTYALGLGRHGVCFGQGL
TRYINHRYNTSRFGNVELCSVILSVPSEFASAHGTAAAPAGGPEELKSAGDRVTTKSAGV
DASSSLTAEERVQVARAATAKRPYHRRRVQRAKKGPPPPVAVASGAAAVPAAAVDDGLAA
LYAKPKRRPPRRRAPCLFLEERSFFVTVPFFLVTTDIPPGTSLLAWTYGEDYDAKLERQA
VADGHVVPYADAVLLNRRLAASPAAGCRLQRYNGDYRFAVGAGDVVWRRRPVRLGIPSSS
VDCAGGHDIVDAYVPPPEEDLFVVVQTLRSSVERVLLRPLERVPLTSRQLGTLLREQHLD
DYVSPHAPSNARLGPQKGRRRVGRPPSANSKRQRAAALTHDWAAHWAVFRLTDISALAPA
PFAGTSSCLTLHALARYEEALRTCVVATTDSVGLLLMDIDYSAVHRTRDTGGEAGDTRAP
RRITDDSQGSTTRASPGGGGGPNAKQSAARGGESAAHRLILVNLDDLHHATSLVRTSPGR
AAAVPALCNGLLWPLYCMSQRPRAAAAAAFGAADDVLRARPGSRV
>LTRL590_040014900.1-p1 | transcript=LTRL590_040014900.1 | gene=LTRL590_040014900 | organism=Leishmania_tropica_L590 | gene_product=hypothetical protein, conserved | transcript_product=hypothetical protein, conserved | location=LtrL590_04:378220-379089(-) | protein_length=289 | sequence_SO=chromosome | SO=protein_coding_gene | is_pseudo=false
MSSDAALDEKLTELLRVMVSRLPVNKTLPAAVVQKLLRAKYGDTYPEAYVESRSAFIGDT
VMKLMIEKEKAAAAVTANGDASEEDDDDDDDSDASDEDDSDEGDSEEDEEEDAASDSDDE
DFDSDDDDDDDDDDDAEEPKKKSARVEEVDGIALKDQEAAAEPSSAVPVAERCKAMAECL
RKLSYHVRAPTAEESLDDYLREFLLVEFEKHGMDPDKYSKSDIKRYRIKREVELLQQDGA
SLSLDRRNRAGRGFTNLAVGKGAGGSGSQASPSPSAASARQTSMFLDDE
>LTRL590_040015000.1-p1 | transcript=LTRL590_040015000.1 | gene=LTRL590_040015000 | organism=Leishmania_tropica_L590 | gene_product=chloride channel protein, putative | transcript_product=chloride channel protein, putative | location=LtrL590_04:380073-383609(-) | protein_length=1178 | sequence_SO=chromosome | SO=protein_coding_gene | is_pseudo=false
MQLSPDDLEGTVAGPPPHYRQSWLEWFWRALCETANPNTMHTEYLTPAELEKQASFESLD
YYKPYPDMYVEYLRESQEGRRYQYTQGDAAAASPTTEMSGGISHEADSGSAGRTRYSVSY
PLGSMAESFARLQMDTAERHVTLRWLLHVLIALSVGVVATVVSYAVDILEKYRAEVLYRI
MTSQRHRSIGNLQGLLYTVIGSVVLVAIAAGVVVYFEPAASGGGIPDVMAYLNGVHLRKA
MNLRTFIAKAISCICAVAGGLPVGLEAPLIHLGAITGAGVTQGRSRTLGFQTSMFQAFRN
NKDRRDFITAGAACGVSVAFGAPIGGLLFVMEEVSSFWDQSSNGQIFLATMLCFTFSTII
NSIVEGRRLLGWVSNAAAVLFEVNITIPLNLVSIIPSLFLGIIMGSLAAFFTKTNLILIK
WRRRVSRPCQFRRFLEPVVIGAVFSSCMYVLSLVSPCAELHDIGTVNETVQQWGTEGGWR
LFNNTCTKPKTYSPLGTLNMASGKNTIRHLFSRQTAGEFPVMTLIVYFLIYFASACVASG
TSVSGGLVVPSLVLGAVFGRLFGLLMFHIGVAKIPGVPRGYAAADAWMDPGVFALIGAGA
FLAGTSRMSMAICVIMVELSAELHYLLPVMVAIVMSKTTADWLCEPLYHQMLLMDSVPYL
PPNIVKPEFEQLTAADVMASEVVTLRMRERTEVVLAALRDSTHHAFPVVEAVPVDDGAAD
GDDEKAKSPRRESASAFTLLKQDGTKRGSGEASAPPVTPAGALAPRSATNTSTTASAATH
VRYKFVGLVTREDLQVYFTLPQLQEYNESLSTTSSMTTVPLTAKDSDGFGGRLAPCVLAI
RHLSWTQWTWQKSRLFFRTSDRYEWVRTHMPDGIPGRTEVGAENDSFISENRLPPVLDLS
LIVNRSPWVIPPFFNLQMTYQTFRMMGLRHMVVVDGDTVAGMITRKDLLVNSLRHRMKEL
SARLATADSAAPSLPPSYTKHGILGDQVQRPHSEGGRDEVDGGLPTRAGARANSAAGPLE
FSDSASTNGRGAASAWKSPSPNVFASAGGEAPTKPHWSFLQSTEAAGAPATPSVPISSSL
TALFGSTSSQSTVHGNGGPGLPIAPMVTAAAYRTATLSPPRVIAHEPGSEAAAALSWNGS
RGVAEVDTRHSSVANVFANGYQTPATPPLPADVTSLFN
>LTRL590_040015100.1-p1 | transcript=LTRL590_040015100.1 | gene=LTRL590_040015100 | organism=Leishmania_tropica_L590 | gene_product=Domain of unknown function (DUF947), putative | transcript_product=Domain of unknown function (DUF947), putative | location=LtrL590_04:385220-385888(-) | protein_length=222 | sequence_SO=chromosome | SO=protein_coding_gene | is_pseudo=false
MSDDGPPPVHDAHKRPRRTTSSRGAGRSVNAASSATFAVAQRRVDPRFDPMFGRADRRMF
EQNYGFLREAEEKEEAERRFRIQCLRCVIRRCELEEAGEDLDEYDLSDYEQEVFGEDHQR
ELREMKLTPPQRLYAELEQLQRASQLYVSKTRDASVKDRRSSVKKELLRKEVVAVKAGRK
ARPYFPKRAEVKRAMTADTFSRLNDKGGKAAVDRYVIRKRKK
>LTRL590_040015200.1-p1 | transcript=LTRL590_040015200.1 | gene=LTRL590_040015200 | organism=Leishmania_tropica_L590 | gene_product=COPI associated protein, putative | transcript_product=COPI associated protein, putative | location=LtrL590_04:387341-387925(-) | protein_length=194 | sequence_SO=chromosome | SO=protein_coding_gene | is_pseudo=false
MSGAHNGELRAPSRQSCCHRSWPVVFLIMSLIVVVLAFVCVILIFLHSAVTPSMWFLGVY
CLIFSLLGLSAEVLQFSSLNGILFIWMKYFHILLYYRPRGVFYILFGALLLGTSTIEIVA
GAVAIALGALILLVSMVAGMPEFEEAPEEEHHRRHGGRTSSAAVRETSPGTRSSAKTKTS
AAPTGSKSHREPNV
>LTRL590_040015300.1-p1 | transcript=LTRL590_040015300.1 | gene=LTRL590_040015300 | organism=Leishmania_tropica_L590 | gene_product=acyltransferase-like protein, copy 1 | transcript_product=acyltransferase-like protein, copy 1 | location=LtrL590_04:390047-391006(-) | protein_length=319 | sequence_SO=chromosome | SO=protein_coding_gene | is_pseudo=false
MVSNSVFVVSIACAIWYVLLRQRLVPVKLMRAWFLMVNILTILPVSALTKLVVQLGRLGV
PTYCVQRLCIIPLVVAFRMVWWLNPQIRMHLCFELDGNGQRLSWEDISQHHGAYVGNHAS
FWDVYAFIGLTPFRQLLNTRTMMKSSLRKIPIFGGVFDRVGHFPVYFKSDEDGNFEVDKE
KQAQVQEGADAHIASGGNLAIFPEGAINKNPRVLQTFRYGTFHTIFKHRMETYYMVHAGA
EKTWPWWTMIGGMPTDMHVRVGRFPIDYDHEDSKDVSRRMQQHMQKVYNEILAETEGKDA
ISAEAKASCAATPTVEKHS
>LTRL590_040015400.1-p1 | transcript=LTRL590_040015400.1 | gene=LTRL590_040015400 | organism=Leishmania_tropica_L590 | gene_product=acyltransferase-like protein, copy 2 | transcript_product=acyltransferase-like protein, copy 2 | location=LtrL590_04:392985-394055(-) | protein_length=356 | sequence_SO=chromosome | SO=protein_coding_gene | is_pseudo=false
MGAAVSRVVHETAARLPHLTGRQQGALLAVALGTGYTLLRQRLVPKWVMQKWFLLSSTAL
IVPCSALVYLIDPLRYLGVPRRCVQGICVFIFGCVFKAVWWVNPQIRMHVQFDANEHGKP
ACWDDIARTGTAFALNHTSFWDAFEMVGITPMSHLIQVRTLMKSSLRKIPIFGGVFDRVG
HFPVYFKSDAGDNFHVDKEKQAIVSQHMRWHLRLGGNLAFFPEGAVNKTPETLQAFRYGT
FATVIEHRLRVYYVVSVGSEKTWPPRMACGGLPADVHIRIGAYPIDFDGDSSKNVAVGLQ
RRMQQVRDEIAAEVAAVEETRGRRRNGAVLEAKGAKTLDIAPPHAAREAHATRATA
>LTRL590_040015500.1-p1 | transcript=LTRL590_040015500.1 | gene=LTRL590_040015500 | organism=Leishmania_tropica_L590 | gene_product=hypothetical protein, conserved | transcript_product=hypothetical protein, conserved | location=LtrL590_04:395236-396693(-) | protein_length=485 | sequence_SO=chromosome | SO=protein_coding_gene | is_pseudo=false
MSDASASPSPSVAPSPEFTLRDYVVHQRVLQQLLRSQPVWLLDDVLGLRYRARLRLRLSP
RPQLHFTEDAEDGPHSFETDRPSSKHHDAAEHGESDCQVSAMDDGYPVVPLTPACSIEPA
AEADGACGSGLRLRIAPDAACGAAASADFLSFLIIPASTEAGLTPASAWVTVLRRLCRLS
NAPPRASGVVDATKRLKGDGGTPSAPCHVDPVSTDQNGAVTPSAIKEGDEGMLPIATPTA
SSCSGYASSPVPVEAPPVSLPAHLIADTILDRDVEEDRRQRERLTETLRARTREAAELKA
QLRQVTTTTPSVASAGLDPTLSNRSAAVDSTAAATPAAVAAGEEVERPPTMAHVSSGLVP
ALQGFPPHLAEMSSEDDDEDESGGDDDEDGSSGERGAGRAAPNCFRGNPSSAAFVLSEDS
ARPQAPRSGHVCNLGSLGPTCGDEDALRIYNEIHGGHSSSCSSDRRSSSSSMSSATSVSM
PQSAG
>LTRL590_040015600.1-p1 | transcript=LTRL590_040015600.1 | gene=LTRL590_040015600 | organism=Leishmania_tropica_L590 | gene_product=hypothetical protein, conserved | transcript_product=hypothetical protein, conserved | location=LtrL590_04:397169-397558(-) | protein_length=129 | sequence_SO=chromosome | SO=protein_coding_gene | is_pseudo=false
MWPFSSAAANTRSPSSIAASLPLERRLIRVSKADISRVTADDIKRVSARLTNDELTTSLR
LLVETNRLGDVLASASSSAWAEAVAEVTEARMGLSSNVMRDRMSLLYNILPYVSDNFLSA
MGSSYARDP
>LTRL590_040015700.1-p1 | transcript=LTRL590_040015700.1 | gene=LTRL590_040015700 | organism=Leishmania_tropica_L590 | gene_product=Transcriptional repressor TCF25, putative | transcript_product=Transcriptional repressor TCF25, putative | location=LtrL590_04:398289-400955(-) | protein_length=888 | sequence_SO=chromosome | SO=protein_coding_gene | is_pseudo=false
MSSRQMRRLQDLVDRATGLDADNLDDDDAMPRTMQVKKSHRHRQQKTSKKTEAAASPAPI
PTTSAAPQVPGTDILADPPTLSSSTSERPKKGKIDASKAATSAPAPPPATSATTDDWEEV
SEDEEHTNGSTARRCSKKAQMEDAAARAEETAAAAEDAKKRRRAERKRSRRQQQRQRQAE
EEALLDAVLARRQNEQADPASSSGVGSPVAEHHPGGGSVLVAASSTGTGPSMGGAVAGGG
AGETSFLQLVMACDANQLDTRLERIRMFGAEAVEDVGDGRTPHRRADGRVRDTGSVSFFP
AHHMTVKFVHSAFATPNRYRWIPYDSLGIFLTTEEAHDVWGQAWRAHLLVCSSNAFQRAQ
ASLEACQERLGGVQDLVDCLARNRVYHIPTLLQCVYAMEATGESAFAMELLDVALYQVGV
VLRRFALSGTWVSRQLPCYRSANTLIFQVLQRGVHAALKRGCLRTAYERTRCLLSLDPDD
PCGMLLLLDYTALRAKRWVWLLEVRHRALAVRAACRQPRRGAAAESEEANVREALAAAGL
TLRDAALAEDVLRLPNYAFSWALAKHFIEREEARRRSDEVSGGAGRPSKVLRGLTAAQRA
SLAATPSAVELLSAAVLRFPQAAARLVDALGGVDVVCGTEGATLSSSSQTSLWQQLMWQA
DGHPDSAADAAVHNRLADLFVTRHEELWKLSECVSLLRHVVRRRLSEPATGVRAADSGDS
SEENANESSSVICVCQTRYRNITRDSVMGASVAPIPADLLEPDAAELAMAQEAAALGLGA
GEDGAQPATVQRVMQVLRGNLETFGENEYVRNLLNEVRREFHDRIWGGAREGSGDDEAGG
EERDWYDVDESEDREEQEWYSVASGGSEDADDDVAPGDADEVGEAARQ
>LTRL590_040015800.1-p1 | transcript=LTRL590_040015800.1 | gene=LTRL590_040015800 | organism=Leishmania_tropica_L590 | gene_product=hypothetical protein, conserved | transcript_product=hypothetical protein, conserved | location=LtrL590_04:401786-406201(-) | protein_length=1471 | sequence_SO=chromosome | SO=protein_coding_gene | is_pseudo=false
MSAFTTPSRTSSTTAAAAGTGHSGSGGRNSGRRVVRSALEMLMDTTSPELVGLRGPAGGS
SVKRPAAAPASSFSVTYTTAPAATSASSQAHSTVRSVLASAPSAAGAAASAGAASATTVH
SRAEPSALDFLSPHDRDAREASLQLRPSAKSRRPHRHRDRPPTPASGAMLRPPAEHPPHG
QRYREDALYDKSDLDDHEADAGCDGDAYTAPPPSVAATLAPASPSRSLYADVEAARQPLP
PAVETPSMGPHAPTPVSSAPQSAAKGSRQGSIAAEKERTPEERAGNDDDDGEADAAVLVT
HAEMETVVAAALRRYEKERDAEEEAVLRQVSKEVEEQASRYADLVEAYNTVCADRAALQE
KLTEAAGECEELRRALQKARQTQQAQQDSMKRLEVELCHARDAQQQQRQEEEKRMLVKAV
GADWEAQRACYEKRQGTLEAQLHQARKELQEVEARVAEQDEELAALRERAAKASAETEDE
YADIHLRMRQLAQNMASMEGALRERDATIAEQAARLREAADRQEAEVRAVTAEKEKAEAA
LTSARDALQRQTDDSRRRMHRVTELQQQREALKDEVKAARHTLQAASEDQGRVVQSLQNV
LFALKQRLSSRTDGAGRVRPPPPALALRSGRQFPANRRRDHMNSTLVYEDDHDENADDVR
SCSAISQSPSRSGSATRTLELSSSEDDDEAQNGRLFSLAAVTAREAHCSTASPKPRAHRA
SSPLPPAAAPGQRRARTLSPPQSARVATREAPANHVKGSASASSISPELRHQSMQALLLL
RELHRYVSSLPSQRRKSSPGGDVAPAGTRGSADRSGATAAKLEQACRYLKSELDRAHRTL
QEAQAECQWRTLSMKKYEEDVQAARREVLAAEKQRLACETQVETAALVREELEAQLTELK
ATCAVATAKQRASEDAVAEAKAAAERSAALAEEAAQLKDAAESALAREQAKGARQATALR
DHAAAQTALTDELDELKEKHKAALAQLQTYHAREAAQLLKQQQEESHTRGTAAEAWKTER
ASLEAHISSLEAKLRASTGATTAAKRRCATLEEQLALHLDVERTTLKAIGDIAHAPPFPL
SVDATVVGNSSCTSHSHGAVLPTEKQLFGGDNEAPEVEAVVMVSAEATPTRKGVHTELAG
AASHTRTATGRTTALSLVSARLSTAGATSPSVVSSTAVSPASPASSPHLGGAFLETANSS
AIVALAPLRQHIVAAVQQLALEVVRLRQGAVLASVKSPVITQPRTTTRRPRDITSAEVWY
GGATARNGVVAGDVPVEPCQTWGSGGDVKRPSTATLGSPPPSGAFIAAQPQPQYQHRHQP
PRTPHREHPSAGSVVQTRTSGEVPQSRQRCGRSQSRSPPTPSQPSPPAAAGSLSASCSPP
VSAATAAAAGEHIYNVSPWPRLRPQRSLSSSSPPASHWTVSAHGKLGNEARRSASMKDGL
SGYSYSTGRGSVDGSCSPARPPSLRALSLPR
>LTRL590_040015900.1-p1 | transcript=LTRL590_040015900.1 | gene=LTRL590_040015900 | organism=Leishmania_tropica_L590 | gene_product=hypothetical protein, conserved | transcript_product=hypothetical protein, conserved | location=LtrL590_04:407777-408106(-) | protein_length=109 | sequence_SO=chromosome | SO=protein_coding_gene | is_pseudo=false
MSRSRQQQAAEVTLHHFFKTERVIRLECERREAKARLKLIDIMSGDLDDQLLCVAQFKKE
WLQSRRVLEEARQAVVQEEGSKRAYVEEEYVRAINTMIRHYHPLSSHAV
>LTRL590_040016000.1-p1 | transcript=LTRL590_040016000.1 | gene=LTRL590_040016000 | organism=Leishmania_tropica_L590 | gene_product=proton motive ATPase, putative | transcript_product=proton motive ATPase, putative | location=LtrL590_04:408708-411581(-) | protein_length=957 | sequence_SO=chromosome | SO=protein_coding_gene | is_pseudo=false
MSSNSSAASPVDGSVGAPESWSPLNSVRAPPRALDSTAVYEARQRFGMNEVRLTVTPLHR
FVVGALLSPNTALVAAGAFVYEVVGGSHCLWFTLAWLVVMQVAVLVTTALVDRARVRRLH
RCPVPGRAVAYREETWAMVGSAQLVPGDLVQLVAGSVVFADCSLYSGSVLIDMSDVTGRT
RTEPATAGQLLIAGTKVVDGAADAVVRYTGPETFVGQTIELVERLPHGFEERQRLSRAYA
GTYFLVAAVAVTAEVVLFGALRGWDGYSVWKVARETTLLALLCAPLFFDLAVYVAVSRGA
SAAMQRSQAVLLRLRALFSLASVDMLLVDKTGTLSSGHCTLAAHHRAYLAGYPSRAAVVQ
LMALACRWRQPSLHATKRAVLRSADLDACDEYTQLDYVEHEGEHRSSALLRRRDGALLRV
TEGRLRSVLALVQHPESAAACVEAQRLVFAWSQSGLRCVAVAVAEGDDPWRLAGLLTFAD
PLRSDAAPLVSDCSRLGVDVTLISGDEHRAVAAAAEAVQLKSEVMSGHDVPPLRLWEAEH
RSPASVLSVTVDLSAAANSASEYAACCAYAEMQPHQKAALVRALQQSGRVVAVLGDGVND
AAAARLSDVGIALLSAEQGQAAARGALWGADIALTSDHLGAVVELLVVSRELFGTIFSVF
FWVAAAALQLSVLVAALAVAVPRRCAGESSNEVGLGLPPSGLHVLTLVSINGLTLMWVST
EAGDDTYWTAAPCCLSYRVALLQASTMAFIGLVGGVALGIVGGLACDGRGWWPLVSPSML
PVITEERLGGILTFYILYLNLFLTMSCASPVRAGWRFWRRSRLRVVLALAVVYGLYMTWA
IDARPRCAAYLCVYCGVVAVLQDMAKLTVHGICDCLGFRTYRACVDGMHGLQRHGCVDAD
EDAAAALPRRTTSTPSHDAAGRRSSVSSSLDAVVGCIASLDVQLFCRARPAPMTRGE
>LTRL590_040016100.1-p1 | transcript=LTRL590_040016100.1 | gene=LTRL590_040016100 | organism=Leishmania_tropica_L590 | gene_product=hypothetical protein, conserved | transcript_product=hypothetical protein, conserved | location=LtrL590_04:413476-415659(-) | protein_length=727 | sequence_SO=chromosome | SO=protein_coding_gene | is_pseudo=false
MMSSRSGSGTATAVYEALPSTPVRRQLGTSTDDAAIFLEDTVDRVTAQCIDASPSALALL
SPQHMPTSSAAHVDVTEYDVSYLGSLSASHRKSAGGGSSGKGRPSHHHHCALHDVTNTSV
TKMNFSSASASKSPNPKAAGRSMSHGPHPNSVSHSTSLARSTPRRSTHDRSPAASEPMVP
LVEYEALQRERNRYEKMYEHQRALYEDMAEKHADAYQALQDKIIEVVALSTRNEESKRFI
RQLKREMSESRTRVMDMQNKALEEAKLERSAKMRYEALMKEHERKYERLLERHETKLAGM
ESLVRDLTCLRGEQDSIHVSQLDSLLKAAYSKSTALFSDLLRQGKQIDLLYEAKGALEAQ
VEQQRKEKREIEATLREERRHMAGEMERMIEQIEEQQQSILNLRQMLIRTMDNRDNVFAY
SRGPRHAQGVEGDENGSGNGSTSSSLTCSPPTSPFGDGGVAEEVEEVEEDENENTGGDGV
YAAPARGEAKKSGADVERSPVRVRGATTATEPIISASSGYVAPLASNSVVAPRRMATSGR
QSSVPLSKAKPAAVVPPLPLTSRDGTLSFRQGPYRNQRSGSDADRRTAETAADDDQRPCK
RSSSDKGSAANSEAAEASPSAAAAPATTVASRRRLDFTTALAAVAEKRRRDRAIREEIDL
KHGSDKENSRPPVPHRVVVRSCAVGSITTARKAALVERDGANTEAQRGEDDEAEPRLFPR
NVLTPPE
>LTRL590_040016200.1-p1 | transcript=LTRL590_040016200.1 | gene=LTRL590_040016200 | organism=Leishmania_tropica_L590 | gene_product=cytochrome c oxidase assembly factor, putative | transcript_product=cytochrome c oxidase assembly factor, putative | location=LtrL590_04:416712-417644(-) | protein_length=310 | sequence_SO=chromosome | SO=protein_coding_gene | is_pseudo=false
MHRSLLRCAVPGEPMMESYRSGVLLRLRCHFGAMRHGFPMGSAATEAAALVNATIPPLTC
SRRAFRQQGAANPNNPDAAEAAELEKDWQALKTYGMIGGFALLCVATLWYGSRQAKQRYF
GAEGSARVSVETRGRPALGGPFVLVNTRGEPVSQAEFLGSWAFFYFGFTHCPEICPVELN
RMSHVVDAVRAARPQERIAPLFVSCDPRRDSLEAIDEYLSVFHPDFIGLVGTPKQVNDAC
RSYRIYYSIPTEEDAEQEDYLIDHSIAIFLFDPQGRFVDFFGNRYDEREITEKVLHYMSE
YAKDPTWTNW
>LTRL590_040016300.1-p1 | transcript=LTRL590_040016300.1 | gene=LTRL590_040016300 | organism=Leishmania_tropica_L590 | gene_product=hypothetical protein, conserved | transcript_product=hypothetical protein, conserved | location=LtrL590_04:418474-419379(-) | protein_length=301 | sequence_SO=chromosome | SO=protein_coding_gene | is_pseudo=false
MSSTPNAPRPVIAKRHHPPQYLAPGQHLKVASRKPAPQKVGNAAGGDTFAGGPPRDPWED
FDASSEEPRPSSAGHSGSQRHQHTTTGGGHPYSGRVSVSRSTERTSPHSKEGSVSGLAVP
PTAAPPTDSRTAAGDEGIDRGAAVSSDEDDNYYTITSEPPKLSAAERAKQVLEAQHRALE
AKQLKALTQQGVARRPTTLVRNRHGRLSAIAAQPASMAAEEGGPALLIAAAPVSASVPPE
KSRTRSSKAPEARTVPSAPRGGEGGSDGAVESPRDFHDDLVDSCPSTTIQATTGSLEIDL
D
>LTRL590_040016400.1-p1 | transcript=LTRL590_040016400.1 | gene=LTRL590_040016400 | organism=Leishmania_tropica_L590 | gene_product=hypothetical protein, conserved | transcript_product=hypothetical protein, conserved | location=LtrL590_04:420089-420595(-) | protein_length=168 | sequence_SO=chromosome | SO=protein_coding_gene | is_pseudo=false
MPPKFTHPRLVHHVSLFTRVKAWWLGIENPEVLSRYGERGAVRTVWIEWRGTLAMCAGGF
VLFIGRQQSKRANDILDNIELNRQRFYQRDFTPTYVPDAPSGVYDGVRGYSYRDEPSGLM
INADNKLVSDESRAERGERLAKTEVTPEMVAQARNLLHSRRYEGTPEG
>LTRL590_040016500.1-p1 | transcript=LTRL590_040016500.1 | gene=LTRL590_040016500 | organism=Leishmania_tropica_L590 | gene_product=Fructose-1-6-bisphosphatase, putative | transcript_product=Fructose-1-6-bisphosphatase, putative | location=LtrL590_04:422823-423878(-) | protein_length=351 | sequence_SO=chromosome | SO=protein_coding_gene | is_pseudo=false
MDVRRTPTPTTLTQYIIKSQPPHSRGEFTLLMMAIQTSVKVIEKNIRRAGMKGMLGYIAG
QSANATGDHQAKLDVISNMAFKAYLLSSTSVCVLGSEEEEQMIIAESGRRGDYLIFFDPL
DGSSNIDANVSVGSIWGVWRLPKDANINSVEDANAVIRMLKGTDMVSAGYAVYGSATNLV
LTSGHGVDGFTLDPNIGEFILTHPHISIPKKRSIYSVNEGNYGKWEPWFKEYINYLKMNK
TTHYSARYIGSMVGDIHRTLLYGGIFCYPKDANQVEGKLRYLYEAAPMAMLVEQAGGKAV
GSSGRILEQSITRLHQRTPVYLGSRQEVDLCMAFRDRNVKTEALAPTSSKL
>LTRL590_040016600.1-p1 | transcript=LTRL590_040016600.1 | gene=LTRL590_040016600 | organism=Leishmania_tropica_L590 | gene_product=hypothetical protein, conserved | transcript_product=hypothetical protein, conserved | location=LtrL590_04:424725-425375(-) | protein_length=216 | sequence_SO=chromosome | SO=protein_coding_gene | is_pseudo=false
MARGNVASGNLSARPTLILCSLLETPALQRIVTLLLTPALVLPIIILLASPSQWRREQCG
CVSLAEHLERSTSRKADVATRRCATGGPIAPVKGDVEGAEWDVWQGIADSEWRRIEQLVA
EVHGIEGRVLRVEQLKAKGFQEVHIPPGGGHCVRSCASTLSSYVRPAGGRGGEWQDAEER
RPIPVPDLCMPPDLSRRAWHLCSRICAHRCSGGSSS
>LTRL590_040016700.1-p1 | transcript=LTRL590_040016700.1 | gene=LTRL590_040016700 | organism=Leishmania_tropica_L590 | gene_product=RNA-binding protein, putative | transcript_product=RNA-binding protein, putative | location=LtrL590_04:434701-435636(-) | protein_length=311 | sequence_SO=chromosome | SO=protein_coding_gene | is_pseudo=false
MYGQQFVPGQMYGQPNMMSYQPGVLSPPMSTGVSVMPNYAPPYQNGMPPGSVQQQQGQGP
VQGQAMPQTQPRPRNNEVGNTSSVIHMRNVTPEVTQLSIQNLAQNFGDIKHIVMLRQMNQ
ALIEMKSPKSAEQLVDFFKEPGYAEIDGRRVYIRFSTHQNLTATQHATRTLLVSMFNTQY
DVSAAAHITPEIVYQIFASYGTVERIVVLPKNESSQWNHNRVQALVQFDARESAEHVKNI
LQGQPVTLGETITFTLDIQFSRMDEIKTTNPTTSLVVDDEGAHRPAGTMDPMAMNAAAMT
TTGMYPPMGWS
>LTRL590_040016800.1-p1 | transcript=LTRL590_040016800.1 | gene=LTRL590_040016800 | organism=Leishmania_tropica_L590 | gene_product=hypothetical protein, conserved | transcript_product=hypothetical protein, conserved | location=LtrL590_04:438534-439937(-) | protein_length=466 | sequence_SO=chromosome | SO=protein_coding_gene | is_pseudo=false
MLQRTTAVSKGGAGPDERIPALIPVTRASTAAAAAPVLPPAISARGREGMKEILSDLQRL
NAELMASSASAEAMGRAVKETREVIERYERNKTAEGLTAEGIALISAMRQRTAAIERQLA
ELPQRVEEKAATDAKKSSSVWPSQLSVANTVEGSPADAPPAAPLAAFTSRTAAVPPSSLH
FTAHAGTSAGLAGEALLSRGLTQHLPSSDPLGAVSLSTSMPQTAKPPQPERAPAPAASVQ
TAPVVSYATPRASSMFTSVSSVPIDEPTVLRSATPKGALPPSASFHAERAAGGEVPSLHV
CETVECTTLDPPRAMPSNVSAPRAVTQLGDLGSLFVESGGRYETRRNASAAPSHTRAAAS
PTRSVPVRSPARKPHAAERRFSSPAQAPGRCHHMDEERYAMYRATSRPAKVRPAATATPY
VPAPGVPFTPAPRRVSTGNVFVDRQQSRLMASIAKRMQQLEQDLFM
>LTRL590_040016900.1-p1 | transcript=LTRL590_040016900.1 | gene=LTRL590_040016900 | organism=Leishmania_tropica_L590 | gene_product=hypothetical protein, conserved | transcript_product=hypothetical protein, conserved | location=LtrL590_04:454960-459474(-) | protein_length=1505 | sequence_SO=chromosome | SO=protein_coding_gene | is_pseudo=false
MAEPILEPEWSYLWALTSLLQKALVKRGRDNQLRYTDAFFLQLADTYRQSSFASPSGVAL
VGDGVRAVVSTEVQDVIAAPTATVPAEAIYVLDGLAAGVAPVALAEEIVRRMVNTDTLSN
GTCVVASQAGVADCVHCMGCVLVASCLDLSVFVIADEARGLRVSLQRPQDGVCVAVQPHT
FASQKEFETALGLAGDLLCVSSADASFRPDVALLTLGIGGRQHCLNAFLQLFSPVLRHAV
DALTPLSSNRTWFEECVATLAQPTTEWVASLLRKGGSDSFTLTATLCHMLCAAQRGVDAA
FFRSLSRTLSEEFCTTALVTILFHQTELLLASIQNYASAVAACILTKNSEAEKDANWQAT
DVGRIRLQAALAQTSALWAQIDSLSPYRVRDVAESYRISASISLASAARAASASTEGTMV
SRTLVLCFRILCLVQYSVAAEEDTSLSVSAESAGWTTSDAAVRDCQGVLETLYLMVGGPL
PLEWFQWKFMSCVRRAAATKPTWAPYLVRLMQLSNVHQSSSAALKRDFYILLDTLQSRGA
SSTTTAEEGDMQRAVTAAESAVGALAAQAEHRGAAAATEGRSPAPSTSTAFFIFSHQRDA
SLPSWSRVHSLPERRHLLAAAWVDALWTLERIPSALDRACAAALARVQLAASELATTGQG
GDQPPALSEELALPLYAHIYRLRPPVRMHAVIDATPAESDGACLGVQQRVDRAQQHEEAP
RKATATPENATAKPQHEDAQVAVAPAVDTAASAPLPSLSAEPGAAVRTGTSEAMPTEQAS
SAADAPAPAPAPAPAAATASASVAATAAPAAPARSGLYSPASVAWWDTLETTPSRPRALD
VKVECATANSTSPATADDNGESSDSATTYTTSTSNYVDPVATLESFHRRCYTRGDSQTAA
ESVGSSWSDSEWHLCKHRYPAARSQAQHRARKRCRCCSRPMRVDYRGRSAGRRGEAADDT
TPVRVQWSGTAKETAAPYVRSPLVTAKLPTAAAARPALLGFSARLQPPEEPPTLRAQPAR
TSLAAPSPKATPFSLLTFPFASKGQQASRVRLYTLDGDRVRYVDGQGTVSLLTTSRPGVG
AVLNVPPLPATSVFPAPQPLARLSSQPAPAQLEHRDTRVPCAAEAAQPVRFVEVGHAYPQ
VPRPPAGVAPPAVDAATLQATATSTPVPVRAAEAIAFPSVGVATPVATTSAPRAPATVTP
LPVPTALPISAPRVLSPAEMSDFRRYTDNLLARQTGSTRLHAVTTASVPAAAPPMADRPS
TAPAATTAVDSAGIARLIQQQEEFLRKAEAIMEKCKSEKDGFYRRVEESLRSATAAFQQH
QGLSPVEQAQLVQNSIKQRDELLALSHELLERQPAAARAGGEAPPVPTVCSATSQAAPSG
VTATGATQTPPQLRESVGVPWAATGGSAASTAAAAAFQQHQGLSPVEQAQLVQNSIKQRN
ELLALNHELLELQLAAARAGGEAPPVPTVCSATSQAAPSGVTAAGATQTPPQLRESVGVP
WAATG
>LTRL590_040017000.1-p1 | transcript=LTRL590_040017000.1 | gene=LTRL590_040017000 | organism=Leishmania_tropica_L590 | gene_product=tRNA nucleotidyltransferase, putative | transcript_product=tRNA nucleotidyltransferase, putative | location=LtrL590_04:462389-463960(-) | protein_length=523 | sequence_SO=chromosome | SO=protein_coding_gene | is_pseudo=false
MLPRVVRLEAAIPPAHQSVFDFLLRVAAENKLKATLRVAGGWVRDMLLGLHSNDIDIAIE
THAGTKLVTGEAFAHRVSEYQLAHGGRGHTVSVIRANPALSKHIETATVRVHEIPVELCA
LRTDVYTNESRIPQVRPAAPMEDAQRRDFTINALFYNLHTGMVEDYTTGLEDLRLRIIRC
PLEPRTTFMDDPLRLLRGVRFVGQLGALNFSLDESITSCVDDSLLQVLQQKVSRERVGKE
FVKMMAAAHPERCIALLHEMHILQHVLLVSVVMRQVPGKKQLSNEIERVERLVDLYPDGS
KRLETVMRLSAVGLPCLANIGAAAELSEGQRVEVALFFLVIPFFRGATESVEETVRNVCM
NGLKLPLASCDCVRRLIDAYNHLHAQSMRMDELAAETLRPETVKKVFDALNILNDKHVFR
HALQVVLLVYMLIEESAHLLSGGRLQQATSDFSAAWARVVEHPVLLDAFQLRLPINGKDL
QKVYGIPPKNVGTTLLKMRLKLVLCPRMTHEDVAQWLVEGAQM
[truncated: 7,779,330 more chars]
